# Supplementary material for: Transcriptional Rearrangements Associated with Thermal Stress and Preadaptation in Baikal Whitefish (Coregonus baicalensis)
Source: Animals (Basel). 2024 Oct 25;14(21):3077. doi: 10.3390/ani14213077 (PMC11545380; doi:10.3390/ani14213077)
Supplement: Supplementary file 1 [file animals-14-03077-s001.zip]

Archive with 6 entries (6 files):
- S1_Transcriptome assembly_report.pdf
- S2_Trinity.gene.counts.matrix
- S3_All DEGs.xls
- S4_DEGs_blastn_NT(GenBank)_blast_report_Nucl.xls
- S5_diffExpr.matrix
- S6_diffExpr.matrix.log2.centered.dat
