# Supplementary material for: Transcriptional Rearrangements Associated with Thermal Stress and Preadaptation in Baikal Whitefish (Coregonus baicalensis)
Source: Animals (Basel). 2024 Oct 25;14(21):3077. doi: 10.3390/ani14213077 (PMC11545380; doi:10.3390/ani14213077)
Supplement: Supplementary file 1 [file animals-14-03077-s001.zip › S2_Trinity.gene.counts.matrix]

	a1_C_P	a2_AcS_P	a3_AcS_NP	a4_C_NP
TRINITY_DN0_c0_g2	1590.44	994.06	1623.03	2104.27
TRINITY_DN0_c0_g3	208.83	48.35	194.30	243.68
TRINITY_DN0_c0_g4	13.72	4.37	41.94	46.95
TRINITY_DN0_c0_g5	77.48	40.54	52.81	80.02
TRINITY_DN0_c103_g1	126.19	0.00	0.00	0.00
TRINITY_DN0_c108_g1	0.00	0.00	9.76	0.00
TRINITY_DN0_c10_g1	76.52	27.67	84.53	67.51
TRINITY_DN0_c116_g1	96.66	121.80	83.93	107.44
TRINITY_DN0_c117_g1	0.00	0.00	0.00	0.00
TRINITY_DN0_c118_g1	408.39	131.35	279.33	411.19
TRINITY_DN0_c11_g1	237.83	72.03	111.87	219.17
TRINITY_DN0_c11_g2	203.33	162.41	94.39	266.45
TRINITY_DN0_c11_g3	30.15	25.57	5.94	3.04
TRINITY_DN0_c12_g1	0.00	0.00	0.00	3.50
TRINITY_DN0_c13_g1	28562.88	20669.98	29268.27	29549.02
TRINITY_DN0_c13_g2	444.65	232.00	556.10	388.33
TRINITY_DN0_c141_g1	0.00	0.00	29.74	0.00
TRINITY_DN0_c14_g1	263.99	135.92	174.15	268.62
TRINITY_DN0_c14_g3	0.00	0.00	0.00	19.97
TRINITY_DN0_c152_g1	99.35	0.00	0.00	0.00
TRINITY_DN0_c153_g1	0.00	0.00	0.00	114.05
TRINITY_DN0_c15_g1	237.92	240.15	352.32	367.56
TRINITY_DN0_c161_g1	58.24	0.00	0.00	0.00
TRINITY_DN0_c168_g1	0.00	0.00	0.00	0.00
TRINITY_DN0_c16_g1	26.54	0.00	0.00	0.00
TRINITY_DN0_c17_g1	219.36	286.30	288.43	371.24
TRINITY_DN0_c180_g2	51.29	0.00	0.00	0.00
TRINITY_DN0_c180_g3	62.50	0.00	0.00	0.00
TRINITY_DN0_c193_g1	0.00	0.00	0.00	18.51
TRINITY_DN0_c19_g1	92.15	9.41	5.22	25.80
TRINITY_DN0_c19_g2	30.11	7.82	31.63	34.26
TRINITY_DN0_c1_g1	1190.46	392.34	340.87	755.41
TRINITY_DN0_c20_g1	0.00	0.00	0.00	0.00
TRINITY_DN0_c20_g3	185.53	85.73	249.03	265.59
TRINITY_DN0_c213_g1	0.00	44.76	177.12	113.48
TRINITY_DN0_c213_g2	0.00	105.02	0.00	0.00
TRINITY_DN0_c216_g1	0.00	0.00	74.70	0.00
TRINITY_DN0_c21_g1	357.18	125.73	144.17	215.74
TRINITY_DN0_c223_g1	0.00	0.00	0.00	33.86
TRINITY_DN0_c22_g1	0.00	25.65	67.16	113.43
TRINITY_DN0_c23_g1	0.00	0.00	2.93	6.32
TRINITY_DN0_c24_g1	0.00	0.00	0.00	0.00
TRINITY_DN0_c25_g1	34.83	45.38	18.67	24.79
TRINITY_DN0_c262_g1	0.00	0.00	0.00	0.00
TRINITY_DN0_c27_g1	129.90	75.26	37.67	71.98
TRINITY_DN0_c282_g1	0.00	0.00	0.00	54.56
TRINITY_DN0_c28_g1	315.77	35.92	211.96	200.44
TRINITY_DN0_c29_g1	604.65	546.34	680.73	636.30
TRINITY_DN0_c2_g1	8347.12	5301.50	13378.14	10348.50
TRINITY_DN0_c300_g1	81.10	0.00	30.51	0.00
TRINITY_DN0_c304_g1	15.92	13.50	13.16	0.00
TRINITY_DN0_c317_g1	0.00	0.00	0.00	0.00
TRINITY_DN0_c32_g1	215.11	170.46	161.37	238.70
TRINITY_DN0_c32_g2	19.78	4.04	71.10	52.63
TRINITY_DN0_c32_g3	175.82	0.00	167.82	0.00
TRINITY_DN0_c32_g4	166.63	221.07	0.00	121.05
TRINITY_DN0_c33_g1	0.00	0.00	0.00	20.29
TRINITY_DN0_c359_g2	0.00	0.00	0.00	36.04
TRINITY_DN0_c35_g1	69.41	0.00	0.00	0.00
TRINITY_DN0_c35_g2	0.00	0.00	0.00	15.06
TRINITY_DN0_c35_g3	417.84	517.15	205.78	370.70
TRINITY_DN0_c365_g1	0.00	0.00	0.00	0.00
TRINITY_DN0_c399_g1	10.57	0.00	159.49	21.55
TRINITY_DN0_c3_g1	743.89	469.16	1259.86	803.72
TRINITY_DN0_c3_g2	1620.65	1140.30	4481.60	2407.65
TRINITY_DN0_c3_g3	0.00	0.00	0.00	5.44
TRINITY_DN0_c40_g1	0.00	173.69	25.34	52.11
TRINITY_DN0_c41_g1	0.00	90.33	0.00	0.00
TRINITY_DN0_c425_g1	0.00	0.00	0.00	57.56
TRINITY_DN0_c476_g1	0.00	0.00	18.36	0.00
TRINITY_DN0_c47_g1	200.26	428.19	296.69	517.23
TRINITY_DN0_c47_g2	0.00	44.35	0.00	0.00
TRINITY_DN0_c49_g1	0.00	0.00	22.91	0.00
TRINITY_DN0_c4_g1	60905.05	61027.07	36072.37	45922.87
TRINITY_DN0_c50_g1	0.00	112.37	0.00	0.00
TRINITY_DN0_c514_g1	0.00	0.00	45.48	0.00
TRINITY_DN0_c533_g1	460.02	15.59	206.44	183.04
TRINITY_DN0_c533_g2	0.00	0.00	5.25	0.00
TRINITY_DN0_c541_g1	309.08	105.48	119.69	148.54
TRINITY_DN0_c541_g2	0.00	56.12	0.00	0.00
TRINITY_DN0_c57_g1	148.08	30.34	39.66	10.77
TRINITY_DN0_c58_g2	159.63	0.00	0.00	0.00
TRINITY_DN0_c58_g3	0.00	56.57	27.55	0.00
TRINITY_DN0_c58_g4	0.00	0.00	0.00	5.89
TRINITY_DN0_c59_g1	0.00	0.00	33.50	0.00
TRINITY_DN0_c5_g1	437.36	185.47	234.76	592.49
TRINITY_DN0_c618_g1	0.00	0.00	0.00	27.70
TRINITY_DN0_c619_g1	0.00	0.00	0.00	0.00
TRINITY_DN0_c629_g1	71.85	0.00	0.00	0.00
TRINITY_DN0_c630_g1	0.00	0.00	0.00	0.00
TRINITY_DN0_c636_g1	0.00	0.00	16.98	0.00
TRINITY_DN0_c637_g1	0.00	0.00	0.00	0.00
TRINITY_DN0_c638_g1	0.00	0.00	0.00	0.00
TRINITY_DN0_c63_g1	0.00	0.00	0.00	0.00
TRINITY_DN0_c63_g2	32.56	0.00	0.00	19.47
TRINITY_DN0_c644_g1	0.00	0.00	13.26	0.00
TRINITY_DN0_c645_g1	0.00	0.00	0.00	0.00
TRINITY_DN0_c646_g1	119.67	0.00	0.00	18.02
TRINITY_DN0_c6_g1	375.31	70.71	279.21	191.34
TRINITY_DN0_c71_g1	49.78	0.00	0.00	0.00
TRINITY_DN0_c73_g1	44.06	48.89	87.04	146.90
TRINITY_DN0_c78_g1	0.00	0.00	0.00	0.00
TRINITY_DN0_c78_g2	63.86	0.00	0.00	0.00
TRINITY_DN0_c7_g1	42.61	52.53	40.96	45.31
TRINITY_DN0_c81_g1	0.00	0.00	84.55	0.00
TRINITY_DN0_c86_g1	7.51	7.42	17.25	9.36
TRINITY_DN0_c86_g2	40.38	0.00	12.67	0.00
TRINITY_DN0_c86_g3	48.44	0.00	10.52	21.36
TRINITY_DN0_c8_g2	74.43	0.00	0.00	175.13
TRINITY_DN0_c92_g1	42.31	15.13	34.49	29.99
TRINITY_DN0_c96_g1	28.92	7.88	13.43	13.63
TRINITY_DN0_c96_g2	14.03	5.94	10.29	13.57
TRINITY_DN0_c98_g1	559.23	155.54	571.20	848.22
TRINITY_DN0_c98_g2	55.15	10.54	0.00	0.00
TRINITY_DN0_c9_g1	883.23	1586.81	558.11	709.59
TRINITY_DN100000_c0_g1	299.95	299.13	119.48	418.05
TRINITY_DN100000_c1_g1	0.00	0.00	11.71	39.90
TRINITY_DN100000_c1_g2	0.00	64.72	0.00	0.00
TRINITY_DN100000_c2_g1	36.41	5.97	4.03	4.96
TRINITY_DN100000_c3_g1	18.71	0.00	0.00	0.00
TRINITY_DN100000_c3_g2	0.00	0.00	0.00	51.71
TRINITY_DN100004_c0_g1	0.00	0.00	0.00	28.82
TRINITY_DN100004_c1_g1	0.00	0.00	0.00	0.00
TRINITY_DN100005_c0_g1	42.59	2.47	8.05	11.23
TRINITY_DN100005_c2_g1	0.00	0.00	0.00	0.00
TRINITY_DN100005_c3_g1	8.71	8.13	6.91	0.00
TRINITY_DN100005_c4_g1	7.36	0.00	9.19	0.00
TRINITY_DN100006_c0_g1	25.07	16.29	12.92	6.84
TRINITY_DN100008_c0_g1	0.00	0.00	41.42	0.00
TRINITY_DN100009_c0_g1	85.48	67.21	0.00	0.00
TRINITY_DN100009_c1_g1	101.77	0.00	49.26	53.57
TRINITY_DN10000_c0_g1	98.03	52.31	45.65	77.11
TRINITY_DN10000_c0_g2	1256.46	1151.12	941.49	982.52
TRINITY_DN100011_c0_g1	0.00	0.00	39.36	10.69
TRINITY_DN100012_c1_g1	73.98	0.00	0.00	0.00
TRINITY_DN100013_c0_g1	0.00	0.00	54.95	0.00
TRINITY_DN100015_c0_g1	6.32	16.02	3.77	47.20
TRINITY_DN100015_c0_g2	6.27	11.50	0.00	0.00
TRINITY_DN100015_c1_g1	2.74	9.40	3.34	8.54
TRINITY_DN100015_c2_g1	0.00	0.00	60.21	13.15
TRINITY_DN100015_c3_g1	0.00	0.00	34.90	0.00
TRINITY_DN100017_c0_g1	104.63	7.27	103.93	7.48
TRINITY_DN100017_c1_g1	23.78	15.37	58.91	39.77
TRINITY_DN100017_c1_g2	129.10	0.00	46.12	43.43
TRINITY_DN100017_c2_g1	0.00	94.32	46.53	0.00
TRINITY_DN100017_c2_g2	0.00	0.00	28.51	0.00
TRINITY_DN100017_c4_g1	0.00	0.00	20.37	0.00
TRINITY_DN100017_c5_g1	152.66	0.00	32.84	0.00
TRINITY_DN100017_c7_g1	0.00	0.00	0.00	27.31
TRINITY_DN100018_c0_g1	20.96	0.00	19.42	0.00
TRINITY_DN100019_c0_g1	3.98	2.66	2.58	13.47
TRINITY_DN10001_c0_g1	167.70	39.13	58.69	138.69
TRINITY_DN10001_c0_g3	62.80	42.62	77.33	77.35
TRINITY_DN10001_c0_g4	47.58	15.43	41.13	67.96
TRINITY_DN10001_c1_g1	491.24	104.32	507.10	745.43
TRINITY_DN10001_c1_g2	253.19	107.51	217.44	569.32
TRINITY_DN10001_c1_g3	82.81	41.45	78.43	14.94
TRINITY_DN100021_c0_g1	0.00	0.00	106.33	55.85
TRINITY_DN100022_c0_g1	0.00	0.00	0.00	0.00
TRINITY_DN100022_c1_g1	0.00	0.00	106.84	0.00
TRINITY_DN100024_c0_g1	0.00	0.00	38.89	0.00
TRINITY_DN100025_c0_g1	351.66	0.00	80.80	397.32
TRINITY_DN100025_c1_g1	0.00	0.00	93.46	101.58
TRINITY_DN100026_c0_g1	156.92	56.05	134.72	69.07
TRINITY_DN100026_c2_g1	0.00	129.42	0.00	0.00
TRINITY_DN100027_c0_g1	9.49	0.00	0.00	4.59
TRINITY_DN100028_c0_g1	218.41	102.87	66.07	82.08
TRINITY_DN100028_c0_g2	0.00	2.59	4.27	8.09
TRINITY_DN100028_c0_g3	0.00	15.18	0.00	44.67
TRINITY_DN100028_c0_g4	83.61	67.20	72.73	145.91
TRINITY_DN100028_c0_g5	0.00	0.00	5.58	0.00
TRINITY_DN100028_c1_g1	0.00	13.72	54.28	44.49
TRINITY_DN100028_c1_g2	0.00	27.04	0.00	16.45
TRINITY_DN100028_c1_g3	5.93	13.30	18.05	5.15
TRINITY_DN100028_c1_g4	0.00	0.00	0.00	104.48
TRINITY_DN100028_c3_g1	20.89	124.94	73.17	243.78
TRINITY_DN100028_c4_g1	47.04	0.00	0.00	0.00
TRINITY_DN100028_c5_g1	0.00	0.00	23.10	0.00
TRINITY_DN10002_c0_g1	58.88	101.72	11.15	36.42
TRINITY_DN100030_c0_g1	0.00	29.62	0.00	0.00
TRINITY_DN100030_c0_g2	0.00	21.68	0.00	0.00
TRINITY_DN100032_c0_g1	100.41	0.00	76.14	97.20
TRINITY_DN100032_c1_g1	0.00	0.00	0.00	13.75
TRINITY_DN100032_c3_g1	0.00	155.38	0.00	126.16
TRINITY_DN100032_c4_g1	0.00	0.00	0.00	0.00
TRINITY_DN100034_c0_g1	0.00	10.82	15.32	16.45
TRINITY_DN100034_c0_g2	0.00	0.00	0.00	24.46
TRINITY_DN100034_c1_g1	9.03	0.00	0.00	0.00
TRINITY_DN100035_c0_g1	0.00	0.00	37.29	0.00
TRINITY_DN100036_c0_g1	0.00	0.00	0.00	40.55
TRINITY_DN100037_c0_g1	0.00	75.29	0.00	0.00
TRINITY_DN100037_c2_g1	0.00	0.00	83.71	0.00
TRINITY_DN100037_c3_g1	105.69	0.00	0.00	0.00
TRINITY_DN100037_c4_g1	6.18	0.00	8.67	0.00
TRINITY_DN10003_c0_g1	843.83	614.41	902.98	783.07
TRINITY_DN100040_c0_g1	0.00	22.27	14.30	17.14
TRINITY_DN100040_c1_g1	7.92	4.77	7.68	8.84
TRINITY_DN100040_c1_g2	0.00	0.00	0.00	5.04
TRINITY_DN100041_c0_g1	3.19	0.00	13.21	8.42
TRINITY_DN100042_c0_g1	0.00	0.00	40.41	0.00
TRINITY_DN100043_c0_g1	5.91	3.59	142.40	0.00
TRINITY_DN100043_c0_g2	0.00	0.00	21.34	11.60
TRINITY_DN100043_c0_g3	0.00	9.90	29.07	10.53
TRINITY_DN100043_c2_g1	0.00	0.00	21.16	30.47
TRINITY_DN100043_c4_g1	27.24	0.00	8.43	0.00
TRINITY_DN100043_c5_g1	11.19	2.78	0.00	16.74
TRINITY_DN100043_c6_g1	0.00	0.00	0.00	56.26
TRINITY_DN100043_c7_g1	0.00	0.00	33.50	0.00
TRINITY_DN100044_c0_g1	0.00	0.00	37.29	0.00
TRINITY_DN100045_c0_g1	0.00	0.00	32.73	0.00
TRINITY_DN100046_c0_g1	30.64	0.00	0.00	0.00
TRINITY_DN100046_c0_g2	28.40	18.63	0.00	14.11
TRINITY_DN100047_c0_g1	38.70	0.00	48.51	26.50
TRINITY_DN100048_c0_g1	88.52	0.00	42.07	0.00
TRINITY_DN100048_c4_g1	38.40	0.00	0.00	0.00
TRINITY_DN100049_c0_g1	1.62	2.44	3.93	4.11
TRINITY_DN100050_c0_g1	0.00	0.00	63.36	27.72
TRINITY_DN100051_c0_g1	223.63	70.79	269.04	394.95
TRINITY_DN100051_c1_g1	0.00	123.17	0.00	0.00
TRINITY_DN100052_c0_g1	0.00	12.13	47.83	0.00
TRINITY_DN100052_c0_g2	0.00	0.00	14.32	0.00
TRINITY_DN100053_c0_g1	0.00	0.00	36.73	0.00
TRINITY_DN100054_c0_g1	76.26	36.68	0.00	0.00
TRINITY_DN100055_c0_g1	1.68	0.00	9.55	15.14
TRINITY_DN100055_c0_g2	0.00	0.00	2.43	3.71
TRINITY_DN100056_c0_g1	0.00	3.08	51.27	14.78
TRINITY_DN100056_c0_g2	30.11	0.18	4.98	10.22
TRINITY_DN100058_c0_g1	13.02	0.00	60.63	19.74
TRINITY_DN100058_c1_g1	7.80	0.00	0.00	7.75
TRINITY_DN10005_c0_g1	123.02	114.07	78.13	110.99
TRINITY_DN10005_c0_g2	149.08	112.09	140.89	153.07
TRINITY_DN100060_c0_g1	30.49	0.00	0.00	0.00
TRINITY_DN100062_c1_g1	98.01	24.80	208.25	91.48
TRINITY_DN100062_c2_g1	0.00	0.00	20.29	0.00
TRINITY_DN100062_c3_g1	0.00	0.00	110.17	0.00
TRINITY_DN100062_c5_g1	282.55	17.50	51.75	168.08
TRINITY_DN100062_c6_g1	17.66	0.00	51.75	37.35
TRINITY_DN100062_c6_g2	0.00	0.00	0.00	169.25
TRINITY_DN100062_c8_g1	0.00	0.00	42.07	0.00
TRINITY_DN100063_c0_g1	0.00	0.00	62.31	0.00
TRINITY_DN100068_c0_g1	0.00	0.00	46.14	7.03
TRINITY_DN100069_c0_g1	19.05	0.00	10.38	13.68
TRINITY_DN100069_c1_g1	53.59	0.00	0.00	45.80
TRINITY_DN10006_c0_g1	95.12	55.03	50.57	123.84
TRINITY_DN10006_c1_g1	0.00	5.40	5.01	0.91
TRINITY_DN10006_c2_g1	0.00	0.00	0.00	40.96
TRINITY_DN100073_c0_g1	8.59	4.65	5.81	7.32
TRINITY_DN100074_c0_g1	0.00	0.00	116.33	0.00
TRINITY_DN100074_c1_g1	0.00	11.87	11.72	76.60
TRINITY_DN100076_c0_g1	0.00	15.79	0.00	0.00
TRINITY_DN100076_c0_g2	79.63	0.00	12.48	0.00
TRINITY_DN100079_c2_g1	0.00	54.87	0.00	0.00
TRINITY_DN10007_c0_g1	1999.37	1754.53	1007.78	1254.54
TRINITY_DN10007_c14_g1	0.00	0.00	11.80	34.73
TRINITY_DN10007_c1_g1	32.14	8.22	44.48	20.81
TRINITY_DN10007_c2_g1	50.63	72.80	79.54	76.86
TRINITY_DN10007_c3_g1	3.38	7.10	1.25	4.83
TRINITY_DN10007_c4_g1	83.92	64.30	85.45	97.34
TRINITY_DN10007_c4_g2	101.19	61.59	113.40	114.10
TRINITY_DN10007_c5_g1	14.44	0.00	0.00	0.00
TRINITY_DN10007_c8_g1	0.00	0.00	7.20	2.59
TRINITY_DN100080_c0_g1	0.00	0.00	42.08	0.00
TRINITY_DN100081_c0_g1	3.82	0.00	7.44	4.99
TRINITY_DN100081_c0_g2	2.26	1.29	5.01	8.01
TRINITY_DN100083_c0_g1	6.09	1.95	13.10	17.46
TRINITY_DN100083_c1_g1	96.21	0.00	11.31	0.00
TRINITY_DN100086_c0_g1	0.00	0.00	38.47	0.00
TRINITY_DN100087_c0_g1	3.45	1.85	9.42	11.14
TRINITY_DN100087_c0_g2	5.53	8.39	9.56	5.92
TRINITY_DN100087_c1_g1	0.00	0.00	0.00	19.62
TRINITY_DN100088_c1_g1	0.00	8.05	4.19	3.97
TRINITY_DN100089_c0_g1	86.73	55.07	39.44	91.40
TRINITY_DN100089_c1_g1	35.91	14.36	37.55	45.87
TRINITY_DN100089_c1_g2	41.85	6.74	39.31	41.53
TRINITY_DN100089_c2_g1	6.22	22.40	7.04	5.03
TRINITY_DN100089_c3_g1	42.61	0.00	0.00	41.02
TRINITY_DN100089_c4_g1	0.00	0.00	0.00	54.06
TRINITY_DN10008_c0_g1	60.52	17.55	6.12	52.16
TRINITY_DN10008_c1_g1	153.57	14.15	58.82	57.65
TRINITY_DN100091_c0_g1	58.65	51.93	30.90	23.96
TRINITY_DN100091_c1_g1	0.00	0.00	62.31	0.00
TRINITY_DN100093_c0_g1	0.00	0.00	84.38	0.00
TRINITY_DN100095_c0_g1	0.00	0.00	47.62	17.08
TRINITY_DN100096_c0_g1	0.00	12.02	0.00	17.29
TRINITY_DN100097_c0_g1	0.00	0.00	12.74	0.00
TRINITY_DN100097_c1_g1	0.00	0.00	8.41	2.39
TRINITY_DN100098_c0_g1	0.00	0.00	22.00	0.00
TRINITY_DN100099_c0_g1	0.00	31.85	20.89	0.00
TRINITY_DN10009_c0_g1	112.48	269.58	583.20	431.84
TRINITY_DN10009_c11_g1	124.44	109.89	278.05	336.33
TRINITY_DN10009_c16_g1	45.39	0.00	10.67	0.00
TRINITY_DN10009_c1_g1	166.79	29.55	56.43	114.25
TRINITY_DN10009_c1_g2	146.57	73.27	75.64	162.04
TRINITY_DN10009_c1_g3	172.70	0.00	75.80	75.85
TRINITY_DN10009_c1_g4	445.61	406.85	236.16	387.16
TRINITY_DN10009_c2_g1	59.47	11.76	47.38	17.92
TRINITY_DN10009_c2_g2	0.00	22.97	12.59	12.81
TRINITY_DN10009_c2_g3	517.40	88.47	39.69	175.94
TRINITY_DN10009_c2_g4	38.07	0.00	0.00	44.23
TRINITY_DN10009_c2_g5	0.00	0.00	0.00	0.00
TRINITY_DN10009_c2_g6	0.00	80.42	63.84	0.00
TRINITY_DN10009_c3_g1	0.00	0.00	108.56	238.03
TRINITY_DN10009_c5_g1	0.00	0.00	115.34	0.00
TRINITY_DN10009_c8_g1	0.00	0.00	0.00	0.00
TRINITY_DN1000_c0_g1	387.86	463.31	633.57	369.72
TRINITY_DN1000_c0_g2	7.20	3.34	4.32	5.27
TRINITY_DN1000_c0_g3	64.28	71.73	131.31	78.95
TRINITY_DN1000_c0_g4	157.14	150.73	114.56	118.67
TRINITY_DN1000_c0_g5	0.00	0.00	0.00	12.88
TRINITY_DN1000_c1_g1	0.00	0.00	0.00	261.50
TRINITY_DN100100_c0_g1	0.00	0.00	24.96	13.65
TRINITY_DN100101_c0_g1	0.00	14.67	0.00	0.00
TRINITY_DN100102_c0_g1	13.61	6.65	15.04	11.82
TRINITY_DN100103_c0_g1	17.06	0.00	20.06	0.00
TRINITY_DN100104_c0_g1	145.29	70.93	191.75	8.17
TRINITY_DN100104_c0_g2	0.00	0.00	40.40	29.44
TRINITY_DN100104_c3_g1	0.00	16.65	32.84	0.00
TRINITY_DN100104_c4_g1	23.87	0.00	101.05	0.00
TRINITY_DN100105_c1_g1	0.00	0.00	21.98	0.00
TRINITY_DN100106_c0_g1	14.43	4.23	18.90	14.73
TRINITY_DN100106_c0_g2	9.80	21.01	34.88	7.58
TRINITY_DN100106_c2_g1	0.00	0.00	0.00	41.58
TRINITY_DN100107_c0_g1	0.00	34.13	0.00	11.56
TRINITY_DN100107_c0_g2	13.69	7.38	11.18	2.13
TRINITY_DN100109_c0_g1	11.12	0.00	7.83	24.95
TRINITY_DN100109_c1_g1	10.95	0.00	0.00	0.00
TRINITY_DN10010_c0_g1	60.09	1.82	56.86	58.16
TRINITY_DN10010_c0_g2	70.88	0.00	14.96	147.50
TRINITY_DN100110_c0_g1	0.00	0.00	45.73	0.00
TRINITY_DN100110_c0_g2	0.00	0.00	17.79	0.00
TRINITY_DN100112_c0_g1	0.00	0.00	0.00	0.00
TRINITY_DN100112_c1_g1	0.00	0.00	43.90	79.83
TRINITY_DN100113_c0_g1	0.00	9.00	6.87	0.00
TRINITY_DN100114_c0_g1	134.47	142.09	121.80	242.91
TRINITY_DN100114_c0_g2	223.99	0.00	66.99	0.00
TRINITY_DN100114_c0_g3	0.00	0.00	34.15	0.00
TRINITY_DN100114_c0_g4	0.00	0.00	0.00	0.00
TRINITY_DN100114_c0_g5	0.00	0.00	14.77	15.89
TRINITY_DN100114_c1_g1	0.00	0.00	0.00	17.39
TRINITY_DN100115_c0_g1	0.00	0.00	0.00	29.23
TRINITY_DN100116_c0_g1	0.00	7.81	20.37	7.85
TRINITY_DN100117_c0_g1	31.70	0.00	0.00	0.00
TRINITY_DN100117_c1_g1	0.00	0.00	106.59	21.06
TRINITY_DN100118_c0_g1	0.00	13.71	0.00	0.00
TRINITY_DN100118_c2_g1	0.00	0.00	49.56	0.00
TRINITY_DN100118_c3_g1	3.42	3.98	21.53	10.14
TRINITY_DN100118_c5_g1	61.89	0.00	0.00	0.00
TRINITY_DN100118_c6_g1	0.00	83.67	0.00	0.00
TRINITY_DN10011_c0_g1	49.66	22.67	58.91	57.13
TRINITY_DN100120_c0_g1	0.00	66.58	0.00	0.00
TRINITY_DN100121_c0_g1	14.05	0.00	11.05	7.32
TRINITY_DN100122_c0_g1	0.00	8.70	1.66	0.00
TRINITY_DN100123_c0_g1	0.00	18.34	8.90	0.00
TRINITY_DN100127_c0_g1	48.91	50.28	22.06	32.22
TRINITY_DN10012_c0_g1	41.70	10.36	18.57	29.91
TRINITY_DN10012_c0_g2	12.01	60.79	21.38	29.01
TRINITY_DN100131_c0_g1	28.75	0.00	0.00	0.00
TRINITY_DN100131_c1_g1	0.00	0.00	36.72	0.00
TRINITY_DN100133_c0_g1	258.80	44.98	171.11	163.95
TRINITY_DN100133_c1_g1	0.00	0.00	37.68	0.00
TRINITY_DN100133_c1_g2	25.46	0.00	19.76	92.39
TRINITY_DN100133_c1_g3	0.00	152.70	0.00	0.00
TRINITY_DN100133_c2_g1	0.00	25.09	67.46	284.28
TRINITY_DN100133_c3_g1	0.00	0.00	16.01	0.00
TRINITY_DN100133_c3_g2	0.00	147.10	0.00	0.00
TRINITY_DN100133_c5_g1	0.00	0.00	0.00	25.81
TRINITY_DN100133_c6_g1	0.00	0.00	0.00	36.60
TRINITY_DN100136_c0_g1	6.42	0.00	2.95	4.35
TRINITY_DN100137_c0_g1	0.00	0.00	15.07	26.95
TRINITY_DN100137_c1_g1	0.00	0.00	32.37	5.16
TRINITY_DN100137_c1_g2	0.00	0.00	47.16	0.00
TRINITY_DN100137_c1_g3	0.00	0.00	0.00	54.27
TRINITY_DN100137_c1_g4	0.00	0.00	64.38	26.33
TRINITY_DN100137_c2_g1	0.00	0.00	64.38	26.33
TRINITY_DN100137_c2_g2	0.00	0.00	42.69	0.00
TRINITY_DN100137_c3_g1	0.00	0.00	12.30	3.15
TRINITY_DN100137_c4_g1	0.00	0.00	4.98	5.34
TRINITY_DN100137_c5_g1	125.42	0.00	0.00	0.00
TRINITY_DN100137_c6_g1	42.09	0.00	0.00	24.64
TRINITY_DN100137_c7_g1	48.07	0.00	0.00	0.00
TRINITY_DN100137_c9_g1	0.00	0.00	88.22	0.00
TRINITY_DN100138_c0_g1	7.28	0.00	37.33	0.00
TRINITY_DN10013_c0_g1	396.12	322.47	320.84	351.70
TRINITY_DN10013_c1_g1	8.26	1.96	8.06	7.85
TRINITY_DN10013_c1_g2	0.00	0.00	29.96	16.19
TRINITY_DN10013_c4_g1	2.70	0.00	14.32	10.82
TRINITY_DN100141_c0_g1	0.00	193.58	55.17	30.13
TRINITY_DN100141_c0_g2	0.00	0.00	26.92	0.00
TRINITY_DN100141_c0_g3	0.00	11.08	19.83	0.00
TRINITY_DN100141_c10_g1	68.29	0.00	47.69	43.02
TRINITY_DN100141_c11_g1	48.45	0.00	0.00	101.58
TRINITY_DN100141_c12_g1	0.00	26.86	0.00	14.50
TRINITY_DN100141_c13_g1	0.00	0.00	64.03	0.00
TRINITY_DN100141_c14_g1	0.00	0.00	0.00	21.22
TRINITY_DN100141_c2_g1	16.68	0.00	8.09	13.27
TRINITY_DN100141_c2_g2	88.92	0.00	35.87	13.06
TRINITY_DN100141_c4_g1	0.00	0.00	65.28	0.00
TRINITY_DN100141_c8_g1	1.38	4.15	17.77	9.76
TRINITY_DN100141_c9_g1	0.00	0.00	22.29	0.00
TRINITY_DN100142_c0_g1	0.00	0.00	32.84	0.00
TRINITY_DN100142_c0_g2	16.28	0.00	0.00	68.33
TRINITY_DN100142_c0_g3	0.00	0.00	13.36	0.00
TRINITY_DN100143_c0_g1	0.00	0.00	26.93	0.00
TRINITY_DN100148_c0_g1	0.00	32.69	0.00	0.00
TRINITY_DN10014_c0_g1	77.79	22.11	142.92	125.63
TRINITY_DN10014_c0_g2	24.75	12.08	39.20	44.46
TRINITY_DN10014_c0_g3	0.00	42.24	98.55	0.00
TRINITY_DN100150_c0_g1	0.00	0.00	0.00	4.76
TRINITY_DN100151_c0_g1	7.54	3.61	0.00	11.13
TRINITY_DN100154_c0_g1	0.00	0.00	56.56	33.25
TRINITY_DN100154_c1_g1	37.96	13.48	0.00	0.00
TRINITY_DN100156_c0_g1	20.47	27.25	14.64	13.72
TRINITY_DN100158_c0_g1	0.00	10.04	13.38	4.04
TRINITY_DN10015_c0_g1	28.58	73.55	123.08	49.97
TRINITY_DN10015_c0_g2	16.94	19.14	34.99	23.17
TRINITY_DN10015_c1_g1	0.00	0.00	0.00	0.00
TRINITY_DN100160_c0_g1	57.49	0.00	0.00	0.00
TRINITY_DN100161_c0_g1	6.71	0.00	9.55	10.65
TRINITY_DN100162_c0_g1	0.00	0.00	37.29	0.00
TRINITY_DN100163_c1_g1	0.00	0.00	46.26	0.00
TRINITY_DN100165_c0_g1	7.40	10.87	7.10	6.63
TRINITY_DN100165_c0_g2	0.00	0.00	85.23	72.04
TRINITY_DN100165_c1_g1	0.00	0.00	15.90	0.00
TRINITY_DN100165_c1_g2	30.33	9.40	14.26	23.71
TRINITY_DN100165_c2_g1	41.57	0.00	0.00	0.00
TRINITY_DN100165_c3_g1	0.00	0.00	15.02	49.12
TRINITY_DN100165_c4_g1	49.29	0.00	0.00	0.00
TRINITY_DN100166_c0_g1	20.12	0.00	14.97	51.08
TRINITY_DN100168_c0_g1	0.00	79.38	13.06	0.00
TRINITY_DN100169_c0_g1	0.00	0.00	65.26	0.00
TRINITY_DN100169_c1_g1	0.00	10.32	20.29	0.00
TRINITY_DN10016_c0_g1	139.28	23.00	209.28	112.36
TRINITY_DN10016_c0_g2	84.31	2.07	56.26	4.95
TRINITY_DN10016_c0_g3	0.00	16.99	3.21	30.72
TRINITY_DN10016_c0_g4	5.31	0.00	11.43	2.67
TRINITY_DN10016_c0_g5	102.59	76.34	51.67	185.21
TRINITY_DN10016_c10_g1	0.00	0.00	120.75	0.00
TRINITY_DN10016_c11_g1	0.00	0.00	29.78	0.00
TRINITY_DN10016_c12_g1	0.00	0.00	13.65	30.13
TRINITY_DN10016_c1_g1	145.94	46.12	86.57	0.00
TRINITY_DN10016_c1_g2	55.10	0.00	52.89	18.06
TRINITY_DN10016_c2_g1	48.87	24.17	44.73	65.22
TRINITY_DN10016_c9_g1	0.00	0.00	0.00	0.00
TRINITY_DN100171_c0_g1	21.14	0.00	0.00	0.00
TRINITY_DN100173_c0_g1	0.00	16.91	8.15	0.00
TRINITY_DN100173_c0_g2	0.00	0.00	34.28	0.00
TRINITY_DN100173_c10_g1	0.00	0.00	28.28	0.00
TRINITY_DN100173_c1_g1	15.34	2.60	4.94	9.04
TRINITY_DN100173_c3_g1	0.00	0.00	0.00	38.39
TRINITY_DN100173_c4_g1	270.85	209.74	195.21	244.55
TRINITY_DN100173_c5_g1	0.00	0.00	0.00	28.90
TRINITY_DN100173_c6_g1	167.25	616.03	375.24	95.80
TRINITY_DN100173_c7_g1	0.00	0.00	0.00	0.00
TRINITY_DN100173_c8_g1	14.68	0.00	13.67	3.65
TRINITY_DN100173_c9_g1	0.00	0.00	15.86	51.71
TRINITY_DN100174_c0_g1	69.07	0.00	0.00	0.00
TRINITY_DN100174_c1_g1	75.16	0.00	11.80	0.00
TRINITY_DN100175_c0_g1	0.00	14.34	0.00	0.00
TRINITY_DN100176_c0_g1	19.60	6.42	3.64	5.33
TRINITY_DN100176_c1_g1	0.00	0.00	29.52	0.00
TRINITY_DN100176_c2_g1	41.36	0.00	11.35	0.00
TRINITY_DN100177_c0_g1	78.75	29.63	26.85	36.61
TRINITY_DN100177_c0_g2	16.13	10.78	20.11	2.10
TRINITY_DN100178_c0_g1	4.32	2.37	10.75	2.80
TRINITY_DN100178_c2_g1	0.00	0.00	0.00	15.75
TRINITY_DN10017_c0_g1	410.23	232.49	739.31	272.61
TRINITY_DN10017_c1_g1	88.68	102.51	215.46	130.82
TRINITY_DN10017_c2_g1	115.94	38.11	163.61	166.16
TRINITY_DN10017_c3_g1	58.72	162.55	330.60	147.20
TRINITY_DN10017_c4_g1	33.14	14.41	131.07	11.27
TRINITY_DN10017_c4_g2	195.91	0.00	34.86	18.84
TRINITY_DN10017_c5_g1	57.20	55.05	36.52	113.35
TRINITY_DN10017_c5_g2	0.00	0.00	145.27	0.00
TRINITY_DN10017_c6_g1	183.90	224.16	326.44	286.78
TRINITY_DN100181_c0_g1	31.98	0.00	14.85	0.00
TRINITY_DN100182_c0_g1	0.00	26.92	34.78	0.00
TRINITY_DN100184_c0_g1	12.76	7.35	16.52	1.97
TRINITY_DN100184_c10_g1	0.00	0.00	0.00	27.51
TRINITY_DN100184_c11_g1	19.70	25.62	18.27	0.00
TRINITY_DN100184_c1_g1	0.00	0.00	43.31	0.00
TRINITY_DN100184_c1_g2	41.89	0.00	0.00	0.00
TRINITY_DN100184_c2_g1	28.13	13.43	0.00	0.00
TRINITY_DN100184_c3_g1	15.85	0.00	0.00	5.25
TRINITY_DN100184_c5_g1	0.00	6.84	4.96	5.79
TRINITY_DN100184_c6_g1	0.00	0.00	22.46	12.23
TRINITY_DN100184_c7_g1	0.00	0.00	55.17	30.13
TRINITY_DN100184_c9_g1	0.00	0.00	0.00	58.02
TRINITY_DN100185_c0_g1	0.00	0.00	12.44	0.00
TRINITY_DN100185_c1_g1	11.51	21.35	11.01	0.00
TRINITY_DN100186_c0_g1	59.01	56.57	0.00	0.00
TRINITY_DN100189_c0_g1	49.12	0.00	63.86	9.64
TRINITY_DN100189_c1_g1	3.90	3.00	12.85	17.73
TRINITY_DN10018_c0_g1	13.28	9.70	35.69	34.67
TRINITY_DN10018_c0_g2	0.00	18.35	0.00	18.10
TRINITY_DN10018_c1_g1	11.27	0.00	12.78	0.00
TRINITY_DN100190_c0_g1	76.97	14.71	19.27	29.60
TRINITY_DN100190_c0_g2	0.00	8.29	0.00	34.72
TRINITY_DN100190_c0_g3	14.44	42.44	11.23	76.63
TRINITY_DN100190_c1_g1	0.00	39.32	0.00	0.00
TRINITY_DN100190_c2_g1	1112.80	1271.84	1767.94	1508.75
TRINITY_DN100190_c3_g1	17.40	0.00	0.00	22.94
TRINITY_DN100192_c0_g1	0.00	7.35	9.29	0.00
TRINITY_DN100196_c0_g1	54.23	0.00	114.92	13.96
TRINITY_DN100196_c0_g2	28.41	27.65	0.00	7.10
TRINITY_DN100196_c1_g1	7.55	32.69	0.00	0.00
TRINITY_DN100196_c1_g2	0.00	0.00	36.82	33.03
TRINITY_DN100196_c1_g3	0.00	0.00	24.92	0.00
TRINITY_DN100196_c2_g1	0.00	0.00	0.00	57.12
TRINITY_DN100196_c3_g1	0.00	0.00	141.47	0.00
TRINITY_DN100196_c3_g2	0.00	0.00	36.91	13.45
TRINITY_DN100196_c4_g1	25.80	0.00	78.96	0.00
TRINITY_DN100196_c4_g2	0.00	0.00	31.73	17.24
TRINITY_DN100196_c5_g1	0.00	0.00	0.00	26.50
TRINITY_DN100196_c7_g1	0.00	0.00	11.80	142.59
TRINITY_DN100196_c8_g1	0.00	0.00	25.47	18.41
TRINITY_DN100199_c1_g1	92.75	11.06	98.18	56.39
TRINITY_DN100199_c2_g1	0.00	0.00	0.00	0.00
TRINITY_DN10019_c0_g1	140.45	120.88	223.91	292.33
TRINITY_DN10019_c0_g2	460.04	87.12	572.52	247.80
TRINITY_DN1001_c0_g1	73.68	46.26	16.09	59.93
TRINITY_DN1001_c0_g2	40.52	17.83	11.81	58.68
TRINITY_DN1001_c0_g3	165.84	253.98	119.22	169.97
TRINITY_DN100200_c0_g1	35.81	66.53	37.21	0.00
TRINITY_DN100200_c0_g2	51.16	12.05	15.99	4.84
TRINITY_DN100200_c1_g1	0.00	58.09	54.12	9.26
TRINITY_DN100200_c1_g2	72.88	0.00	0.00	0.00
TRINITY_DN100200_c1_g3	0.00	0.00	0.00	18.51
TRINITY_DN100200_c1_g4	0.00	0.00	14.04	30.87
TRINITY_DN100200_c1_g5	0.00	0.00	43.14	0.00
TRINITY_DN100200_c2_g1	0.00	0.00	102.76	121.47
TRINITY_DN100200_c3_g1	0.00	0.00	40.74	0.00
TRINITY_DN100200_c4_g1	0.00	0.00	18.65	7.71
TRINITY_DN100200_c5_g1	0.00	0.00	8.43	10.15
TRINITY_DN100200_c6_g1	0.00	0.00	0.00	55.05
TRINITY_DN100202_c0_g2	0.00	0.00	18.56	19.76
TRINITY_DN100202_c0_g3	0.87	3.96	5.78	12.04
TRINITY_DN100202_c0_g4	0.00	0.00	37.68	11.56
TRINITY_DN100202_c1_g1	0.00	0.00	0.00	0.00
TRINITY_DN100203_c0_g1	4.29	1.24	8.20	2.81
TRINITY_DN100203_c0_g2	0.00	0.00	12.83	3.20
TRINITY_DN100205_c0_g1	0.00	34.08	16.43	0.00
TRINITY_DN100206_c0_g1	0.00	0.00	47.18	12.87
TRINITY_DN100206_c0_g2	8.97	0.00	21.20	0.00
TRINITY_DN100206_c0_g3	136.48	0.00	25.42	6.85
TRINITY_DN100206_c0_g4	0.00	45.16	74.45	0.00
TRINITY_DN100206_c0_g5	9.39	0.00	7.73	10.83
TRINITY_DN100207_c0_g1	142.23	3.61	93.00	175.54
TRINITY_DN100207_c1_g1	12.83	2.73	15.23	23.59
TRINITY_DN100207_c1_g2	0.00	0.00	19.85	17.02
TRINITY_DN100207_c2_g1	9.27	0.00	6.25	15.38
TRINITY_DN100207_c3_g1	43.73	16.95	40.08	52.97
TRINITY_DN100207_c4_g1	8.50	32.28	7.48	2.31
TRINITY_DN100207_c5_g1	24.61	0.00	29.09	42.14
TRINITY_DN10020_c0_g1	14.07	12.54	10.73	28.00
TRINITY_DN10020_c0_g3	29.05	0.00	1.80	0.00
TRINITY_DN100210_c0_g1	0.00	0.00	35.15	0.00
TRINITY_DN100211_c0_g1	160.14	51.02	46.10	27.79
TRINITY_DN100211_c0_g2	54.44	45.52	25.50	61.94
TRINITY_DN100211_c0_g3	0.00	0.00	16.71	4.85
TRINITY_DN100212_c0_g1	37.37	0.00	62.39	7.48
TRINITY_DN100212_c1_g1	0.00	33.05	0.00	0.00
TRINITY_DN100213_c0_g1	0.00	0.00	32.01	0.00
TRINITY_DN100214_c0_g1	1.31	5.23	6.28	5.28
TRINITY_DN100216_c1_g1	0.00	109.73	0.00	29.66
TRINITY_DN100218_c0_g1	0.00	4.73	3.54	0.00
TRINITY_DN100218_c0_g2	12.82	5.13	11.29	12.30
TRINITY_DN100218_c1_g1	0.00	0.00	34.72	42.21
TRINITY_DN100218_c2_g1	0.00	0.00	18.50	0.00
TRINITY_DN100218_c3_g1	0.00	0.00	0.00	25.00
TRINITY_DN100219_c0_g1	9.20	16.45	6.22	7.47
TRINITY_DN100219_c0_g2	21.53	9.95	16.39	13.71
TRINITY_DN100219_c1_g1	0.00	0.00	0.00	0.00
TRINITY_DN100219_c2_g1	0.00	76.59	21.04	0.00
TRINITY_DN10021_c0_g1	36.15	18.10	33.91	21.30
TRINITY_DN10021_c0_g2	0.00	6.19	0.00	20.38
TRINITY_DN100220_c0_g1	26.58	46.58	16.36	2.61
TRINITY_DN100224_c0_g1	0.00	74.92	18.75	0.00
TRINITY_DN100225_c0_g1	20.53	0.00	38.47	0.00
TRINITY_DN100225_c2_g1	81.94	0.00	12.87	0.00
TRINITY_DN100226_c0_g1	20.08	0.00	9.31	34.92
TRINITY_DN100227_c0_g1	3.57	0.00	45.53	21.90
TRINITY_DN100229_c0_g1	22.15	0.00	4.11	17.60
TRINITY_DN10022_c0_g1	87.85	0.00	105.83	33.60
TRINITY_DN10022_c0_g2	101.57	138.99	559.51	212.74
TRINITY_DN100230_c1_g1	100.79	89.45	23.25	0.00
TRINITY_DN100231_c0_g2	0.00	0.00	0.00	14.20
TRINITY_DN100233_c0_g1	0.00	39.61	38.76	0.00
TRINITY_DN100233_c0_g2	0.00	0.00	39.36	0.00
TRINITY_DN100235_c0_g1	0.00	0.00	39.74	0.00
TRINITY_DN100236_c0_g1	0.00	0.00	111.04	0.00
TRINITY_DN100236_c0_g2	97.04	145.36	38.37	67.63
TRINITY_DN100236_c0_g3	0.00	31.74	195.91	85.41
TRINITY_DN100236_c1_g1	0.00	0.00	61.35	0.00
TRINITY_DN100236_c1_g2	0.00	0.00	64.57	17.55
TRINITY_DN100236_c2_g1	0.00	0.00	0.00	57.03
TRINITY_DN100236_c7_g1	63.89	0.00	0.00	17.71
TRINITY_DN100236_c8_g1	67.85	0.00	32.84	17.86
TRINITY_DN100236_c9_g1	71.85	0.00	0.00	0.00
TRINITY_DN100237_c0_g1	14.08	0.00	0.00	14.00
TRINITY_DN100238_c0_g1	14.09	0.66	10.35	0.00
TRINITY_DN10023_c0_g1	42.09	19.31	90.35	39.63
TRINITY_DN10023_c0_g2	37.83	5.02	51.36	47.12
TRINITY_DN10023_c0_g3	0.00	0.00	0.00	16.10
TRINITY_DN10023_c0_g4	15.50	0.00	17.01	5.66
TRINITY_DN10023_c1_g1	3.15	17.30	32.71	56.95
TRINITY_DN10023_c1_g2	46.22	0.00	0.00	0.00
TRINITY_DN10023_c3_g1	0.00	16.52	47.69	0.00
TRINITY_DN100240_c0_g1	45.07	0.00	21.19	0.00
TRINITY_DN100240_c1_g1	0.00	59.19	0.00	0.00
TRINITY_DN100241_c0_g1	0.00	0.00	30.86	0.00
TRINITY_DN100241_c1_g2	0.00	0.00	26.93	0.00
TRINITY_DN100241_c1_g3	2.65	0.00	6.36	1.34
TRINITY_DN100241_c1_g4	0.00	0.00	34.23	0.00
TRINITY_DN100241_c1_g5	0.00	4.27	20.09	25.76
TRINITY_DN100241_c4_g1	0.00	0.00	45.22	32.34
TRINITY_DN100241_c5_g1	53.43	0.00	17.43	0.00
TRINITY_DN100241_c6_g1	0.00	0.00	19.41	0.00
TRINITY_DN100241_c8_g1	0.00	0.00	35.23	19.01
TRINITY_DN100242_c0_g1	0.00	0.00	0.00	53.11
TRINITY_DN100244_c0_g1	7.11	1.20	49.24	35.73
TRINITY_DN100244_c0_g2	7.97	11.33	31.66	22.70
TRINITY_DN100245_c0_g1	61.75	0.00	0.00	16.10
TRINITY_DN100245_c1_g1	0.00	0.00	27.35	0.00
TRINITY_DN100247_c0_g1	0.00	8.93	1.42	7.50
TRINITY_DN100247_c0_g2	18.80	0.00	7.42	4.88
TRINITY_DN100248_c0_g1	11.79	29.68	7.58	8.08
TRINITY_DN100248_c1_g1	11.25	6.62	19.80	0.00
TRINITY_DN100248_c1_g2	0.00	0.00	3.67	14.15
TRINITY_DN100248_c2_g1	0.00	38.83	0.00	0.00
TRINITY_DN100248_c3_g1	50.40	0.00	31.26	16.91
TRINITY_DN100248_c5_g1	16.83	0.00	32.55	0.00
TRINITY_DN100248_c6_g1	7.29	0.80	0.00	0.00
TRINITY_DN100248_c7_g1	0.00	0.00	0.00	0.00
TRINITY_DN100248_c8_g1	18.82	0.00	13.15	0.00
TRINITY_DN100249_c0_g1	15.06	4.94	23.28	0.00
TRINITY_DN10024_c0_g1	0.00	0.00	0.00	0.00
TRINITY_DN100251_c0_g1	15.86	0.00	0.00	15.91
TRINITY_DN100253_c0_g1	0.00	0.00	6.11	1.87
TRINITY_DN100254_c0_g1	0.00	0.00	60.79	0.00
TRINITY_DN100255_c1_g1	0.00	0.00	10.60	0.00
TRINITY_DN100256_c0_g1	0.00	0.00	41.72	0.00
TRINITY_DN100257_c0_g1	6.43	0.00	2.07	2.17
TRINITY_DN100258_c0_g1	0.00	37.15	23.50	0.00
TRINITY_DN10025_c0_g1	12.86	19.89	32.93	25.87
TRINITY_DN10025_c1_g1	171.71	54.82	114.91	168.79
TRINITY_DN10025_c2_g1	0.00	20.99	22.35	77.25
TRINITY_DN10025_c3_g1	58.15	5.21	53.41	58.84
TRINITY_DN10025_c3_g2	35.99	0.00	28.00	24.52
TRINITY_DN10025_c4_g1	292.19	172.80	73.23	387.89
TRINITY_DN10025_c6_g1	51.46	10.51	37.24	35.62
TRINITY_DN100260_c0_g1	0.00	0.00	48.45	31.59
TRINITY_DN100260_c0_g2	10.85	0.00	5.10	0.00
TRINITY_DN100261_c1_g1	0.00	0.00	72.13	0.00
TRINITY_DN100261_c2_g1	0.00	0.00	49.50	0.00
TRINITY_DN100261_c3_g1	0.00	0.00	0.00	0.00
TRINITY_DN100261_c4_g1	0.00	0.00	32.73	0.00
TRINITY_DN100262_c0_g1	0.00	54.33	30.57	12.30
TRINITY_DN100264_c0_g1	0.00	54.23	26.29	0.00
TRINITY_DN100265_c0_g1	0.00	4.49	59.11	0.00
TRINITY_DN100265_c0_g2	3.38	5.09	11.98	13.75
TRINITY_DN100265_c2_g1	0.00	0.00	52.22	0.00
TRINITY_DN100265_c3_g1	7.40	2.48	7.98	7.51
TRINITY_DN100265_c3_g2	13.86	79.38	65.28	14.28
TRINITY_DN100265_c4_g1	0.00	0.00	0.00	0.00
TRINITY_DN100265_c6_g1	24.18	0.00	0.00	0.00
TRINITY_DN100266_c0_g1	43.65	0.00	34.43	0.00
TRINITY_DN100266_c0_g2	0.00	0.00	0.00	20.15
TRINITY_DN100266_c0_g3	30.80	0.00	0.00	0.00
TRINITY_DN100267_c0_g1	0.00	0.00	19.68	0.00
TRINITY_DN100268_c0_g1	8.72	4.30	0.00	21.64
TRINITY_DN100269_c0_g1	0.00	0.00	76.35	0.00
TRINITY_DN10026_c0_g1	75.16	69.67	34.55	88.86
TRINITY_DN100270_c0_g1	0.00	0.00	26.92	0.00
TRINITY_DN100270_c0_g2	0.00	0.00	0.00	29.01
TRINITY_DN100272_c0_g1	15.60	0.00	0.00	0.00
TRINITY_DN100273_c0_g1	9.08	9.96	12.26	7.70
TRINITY_DN100274_c0_g1	29.73	12.81	14.98	28.52
TRINITY_DN100274_c3_g1	0.00	0.00	32.59	0.00
TRINITY_DN100276_c0_g1	4.79	3.59	7.69	6.66
TRINITY_DN100277_c0_g1	31.70	0.00	9.91	0.00
TRINITY_DN100278_c0_g1	0.00	7.71	0.00	0.00
TRINITY_DN10027_c0_g1	23.95	5.33	11.84	16.81
TRINITY_DN100283_c0_g1	21.68	4.90	22.33	28.95
TRINITY_DN100283_c1_g1	0.00	0.00	10.33	8.74
TRINITY_DN100283_c2_g1	0.00	0.00	0.00	0.00
TRINITY_DN100285_c0_g1	70.87	9.84	34.29	24.92
TRINITY_DN100286_c0_g1	0.00	27.71	17.95	19.49
TRINITY_DN100288_c1_g1	97.74	0.00	0.00	0.00
TRINITY_DN10028_c0_g1	61.31	31.05	46.41	74.51
TRINITY_DN100290_c0_g1	0.00	52.51	69.00	0.00
TRINITY_DN100293_c1_g1	0.00	0.00	80.03	0.00
TRINITY_DN100295_c0_g1	0.00	10.52	9.08	8.52
TRINITY_DN100295_c1_g1	8.60	5.59	5.43	2.57
TRINITY_DN100295_c1_g2	0.00	0.00	22.11	7.87
TRINITY_DN100295_c2_g1	26.28	0.00	3.50	0.00
TRINITY_DN100296_c0_g1	0.00	0.00	8.93	43.04
TRINITY_DN100296_c2_g1	0.00	0.00	37.72	0.00
TRINITY_DN100297_c1_g1	3.78	0.00	10.57	33.82
TRINITY_DN100299_c0_g1	12.53	3.18	5.87	3.12
TRINITY_DN10029_c0_g1	31.76	32.92	37.47	31.87
TRINITY_DN10029_c0_g2	52.58	14.21	16.23	23.13
TRINITY_DN10029_c2_g1	22.98	33.02	44.73	27.83
TRINITY_DN1002_c0_g1	151.01	76.42	124.06	212.77
TRINITY_DN1002_c0_g2	318.73	118.34	331.88	324.46
TRINITY_DN1002_c0_g3	102.30	40.74	110.63	124.96
TRINITY_DN100300_c0_g1	46.37	0.00	10.91	0.00
TRINITY_DN100302_c1_g1	4.80	18.79	48.21	28.80
TRINITY_DN100303_c0_g1	5.38	4.50	6.95	7.27
TRINITY_DN100304_c0_g1	0.00	0.00	19.20	0.00
TRINITY_DN100305_c0_g1	0.00	0.00	25.34	0.00
TRINITY_DN100307_c0_g1	163.12	0.00	76.68	124.68
TRINITY_DN100307_c1_g1	0.00	35.61	0.00	0.00
TRINITY_DN100307_c2_g1	0.00	132.54	37.80	0.00
TRINITY_DN100307_c3_g1	176.49	0.00	136.35	0.00
TRINITY_DN100307_c4_g1	86.95	0.00	10.22	22.20
TRINITY_DN100307_c5_g1	0.00	114.41	16.14	0.00
TRINITY_DN100307_c7_g1	0.00	0.00	0.00	0.00
TRINITY_DN100307_c8_g1	0.00	0.00	92.74	0.00
TRINITY_DN100308_c0_g1	0.00	13.62	53.87	0.00
TRINITY_DN100309_c0_g1	175.39	0.00	0.00	15.44
TRINITY_DN100309_c1_g1	0.00	0.00	19.53	31.84
TRINITY_DN10030_c0_g1	0.00	0.00	1.65	3.68
TRINITY_DN10030_c0_g2	25.46	0.00	2.89	5.93
TRINITY_DN10030_c0_g3	103.36	0.00	50.98	76.83
TRINITY_DN10030_c0_g4	0.00	0.00	62.59	0.00
TRINITY_DN10030_c0_g5	0.00	0.00	132.59	14.50
TRINITY_DN10030_c0_g6	559.88	119.48	605.48	1336.71
TRINITY_DN10030_c11_g1	24.73	11.79	58.17	88.71
TRINITY_DN10030_c12_g1	86.15	0.00	66.99	36.38
TRINITY_DN10030_c1_g1	70.45	42.13	29.70	38.05
TRINITY_DN10030_c2_g1	0.00	0.00	19.90	0.00
TRINITY_DN10030_c2_g2	6.88	1.33	3.19	2.20
TRINITY_DN10030_c2_g3	0.00	0.00	0.00	0.00
TRINITY_DN10030_c3_g1	0.00	0.00	14.86	0.00
TRINITY_DN10030_c4_g1	475.81	381.04	749.78	883.66
TRINITY_DN10030_c5_g1	325.05	106.13	181.59	333.76
TRINITY_DN10030_c5_g2	0.00	0.00	94.13	0.00
TRINITY_DN10030_c6_g1	17.88	10.55	12.52	4.42
TRINITY_DN10030_c7_g1	235.90	0.00	96.41	394.88
TRINITY_DN10030_c9_g1	0.00	31.91	0.00	0.00
TRINITY_DN100310_c0_g1	0.00	0.00	15.02	0.00
TRINITY_DN100311_c0_g1	0.00	0.00	38.19	30.71
TRINITY_DN100314_c0_g1	0.00	50.22	118.07	21.39
TRINITY_DN100314_c0_g2	6.35	0.00	29.38	18.96
TRINITY_DN100314_c0_g3	61.14	0.00	16.42	0.00
TRINITY_DN100314_c1_g1	49.45	11.79	23.27	38.02
TRINITY_DN100314_c1_g2	8.26	0.00	76.84	74.79
TRINITY_DN100314_c2_g1	0.00	0.00	22.83	20.90
TRINITY_DN100314_c3_g1	0.00	0.00	42.08	34.30
TRINITY_DN100314_c5_g1	0.00	0.00	72.76	0.00
TRINITY_DN100314_c7_g1	9.59	9.51	17.86	15.91
TRINITY_DN100314_c8_g1	0.00	25.94	0.00	0.00
TRINITY_DN100315_c0_g1	0.00	6.95	5.06	7.57
TRINITY_DN100315_c0_g2	0.00	1.70	2.72	2.28
TRINITY_DN100317_c0_g1	7.40	0.00	24.11	0.00
TRINITY_DN10031_c0_g1	186.52	108.64	97.46	218.73
TRINITY_DN10031_c0_g2	27.51	17.64	29.75	27.15
TRINITY_DN10031_c0_g3	0.00	0.00	48.82	0.00
TRINITY_DN10031_c0_g4	23.16	0.00	8.79	20.35
TRINITY_DN10031_c0_g5	88.74	76.92	71.74	122.24
TRINITY_DN100321_c0_g1	57.08	0.00	0.00	0.00
TRINITY_DN100324_c0_g1	0.00	7.74	5.90	9.38
TRINITY_DN100324_c1_g1	0.00	0.00	93.06	0.00
TRINITY_DN100324_c2_g1	108.89	0.00	28.28	32.80
TRINITY_DN100326_c0_g1	9.73	0.00	3.03	6.45
TRINITY_DN100329_c0_g1	5.33	0.00	19.76	0.00
TRINITY_DN10032_c0_g1	89.37	57.25	26.38	55.15
TRINITY_DN10032_c1_g1	0.00	0.00	13.89	12.18
TRINITY_DN100332_c0_g1	10.10	0.00	10.17	76.74
TRINITY_DN100333_c0_g1	0.00	0.00	46.94	0.00
TRINITY_DN100333_c0_g2	15.19	14.93	18.78	10.06
TRINITY_DN100333_c0_g3	0.00	0.00	29.07	10.53
TRINITY_DN100333_c1_g1	0.00	0.00	121.25	0.00
TRINITY_DN100333_c1_g2	0.00	0.00	15.33	10.97
TRINITY_DN100333_c3_g1	0.00	0.00	0.00	78.93
TRINITY_DN100333_c4_g1	0.00	0.00	35.15	0.00
TRINITY_DN100333_c5_g1	41.97	0.00	0.00	0.00
TRINITY_DN100333_c6_g1	4.58	0.00	2.16	9.16
TRINITY_DN100333_c7_g1	0.00	0.00	0.00	0.00
TRINITY_DN100334_c0_g1	11.09	0.00	5.90	3.52
TRINITY_DN100335_c0_g1	0.00	0.00	46.94	0.00
TRINITY_DN100335_c0_g2	2.70	7.69	9.83	1.83
TRINITY_DN100336_c0_g1	0.00	0.00	4.75	5.04
TRINITY_DN100336_c0_g2	42.87	0.00	0.00	21.87
TRINITY_DN100337_c0_g1	7.93	0.00	7.36	31.82
TRINITY_DN100339_c0_g1	0.00	10.45	3.27	4.34
TRINITY_DN100339_c0_g2	3.04	1.57	5.26	0.52
TRINITY_DN10033_c0_g1	102.98	23.49	45.00	96.87
TRINITY_DN10033_c0_g2	57.86	3.60	18.04	30.45
TRINITY_DN100341_c0_g1	0.00	0.00	0.00	12.23
TRINITY_DN100342_c0_g1	0.00	0.00	8.36	53.67
TRINITY_DN100343_c0_g1	0.00	0.00	69.00	18.68
TRINITY_DN100344_c0_g1	0.00	0.00	38.47	0.00
TRINITY_DN100345_c0_g1	9.16	0.00	10.82	0.00
TRINITY_DN100346_c0_g1	47.38	0.00	0.00	0.00
TRINITY_DN100347_c0_g1	0.00	0.00	16.29	5.83
TRINITY_DN100347_c0_g2	0.00	0.00	21.31	0.00
TRINITY_DN100348_c0_g1	0.00	0.00	22.28	0.00
TRINITY_DN10034_c0_g1	234.22	199.62	47.62	93.68
TRINITY_DN10034_c0_g2	105.77	3.77	270.61	351.27
TRINITY_DN100351_c0_g1	46.55	0.00	27.82	0.00
TRINITY_DN100352_c0_g1	2.97	39.90	11.12	45.94
TRINITY_DN100352_c0_g2	0.00	4.24	3.30	6.17
TRINITY_DN100352_c1_g1	16.66	0.00	0.00	50.14
TRINITY_DN100353_c0_g1	0.00	0.00	53.03	43.51
TRINITY_DN100354_c0_g1	12.54	1.74	8.37	2.60
TRINITY_DN100355_c1_g1	11.79	71.33	124.16	138.11
TRINITY_DN100357_c0_g1	56.03	63.02	58.14	97.16
TRINITY_DN100357_c0_g2	149.08	73.41	129.00	166.01
TRINITY_DN100357_c1_g1	0.00	0.00	2.20	28.05
TRINITY_DN100357_c2_g1	0.00	0.00	0.00	19.18
TRINITY_DN100357_c5_g1	0.00	13.52	40.09	14.62
TRINITY_DN100357_c6_g1	37.58	0.00	0.00	0.00
TRINITY_DN100358_c0_g1	0.00	0.00	14.35	23.25
TRINITY_DN100358_c1_g1	0.00	0.00	7.18	0.00
TRINITY_DN100359_c0_g1	0.00	15.59	61.74	0.00
TRINITY_DN10035_c0_g1	1386.61	873.10	2068.19	3101.73
TRINITY_DN10035_c0_g2	134.63	42.30	154.35	210.60
TRINITY_DN100360_c0_g1	7.28	2.93	1.07	8.89
TRINITY_DN100361_c1_g1	0.00	0.00	15.63	0.00
TRINITY_DN100361_c4_g1	0.00	12.09	19.97	6.07
TRINITY_DN100362_c1_g1	63.47	67.07	72.69	28.07
TRINITY_DN100362_c1_g2	3.62	0.00	0.00	17.96
TRINITY_DN100362_c1_g3	0.00	0.00	83.74	54.56
TRINITY_DN100362_c2_g1	0.00	0.00	0.00	33.28
TRINITY_DN100362_c5_g1	8.36	0.00	14.12	16.92
TRINITY_DN100362_c6_g1	4.42	6.41	6.22	11.62
TRINITY_DN100362_c7_g1	24.10	0.00	24.43	66.74
TRINITY_DN100363_c0_g1	1.69	7.24	17.78	27.04
TRINITY_DN100365_c0_g1	0.00	77.61	0.00	0.00
TRINITY_DN100366_c0_g1	0.00	0.00	6.91	25.75
TRINITY_DN100367_c0_g1	20.36	0.00	0.00	12.64
TRINITY_DN100368_c0_g1	23.10	0.00	4.83	17.94
TRINITY_DN100368_c0_g2	0.00	0.00	12.39	0.00
TRINITY_DN10036_c0_g1	0.00	0.00	6.73	2.20
TRINITY_DN10036_c0_g2	12.61	10.83	18.81	34.15
TRINITY_DN10036_c0_g3	50.43	34.95	65.13	31.64
TRINITY_DN10036_c1_g1	22.10	0.00	8.38	13.69
TRINITY_DN10036_c2_g1	13.28	0.00	2.59	17.71
TRINITY_DN10036_c3_g1	28.16	0.00	0.00	0.00
TRINITY_DN100370_c0_g1	41.97	0.00	0.00	0.00
TRINITY_DN100372_c0_g1	0.60	0.34	5.71	4.22
TRINITY_DN100374_c0_g1	0.00	36.62	4.94	5.30
TRINITY_DN100374_c1_g1	0.00	64.26	50.68	0.00
TRINITY_DN100374_c3_g1	45.07	0.00	0.00	34.55
TRINITY_DN100376_c0_g1	0.00	0.00	30.66	0.00
TRINITY_DN100376_c0_g2	0.00	21.09	2.01	10.60
TRINITY_DN100378_c0_g1	36.17	21.68	21.43	21.14
TRINITY_DN100378_c1_g1	0.00	0.00	38.90	62.45
TRINITY_DN10037_c0_g1	45.99	28.47	43.30	56.76
TRINITY_DN10037_c0_g2	0.00	0.00	0.00	0.00
TRINITY_DN10037_c0_g3	10.01	2.51	3.24	76.72
TRINITY_DN100380_c0_g1	46.50	0.00	52.66	0.00
TRINITY_DN100381_c0_g1	0.00	21.08	0.00	14.45
TRINITY_DN100382_c0_g1	72.92	0.00	0.00	21.22
TRINITY_DN100383_c0_g1	153.91	103.00	237.36	241.20
TRINITY_DN100383_c2_g1	7.67	0.97	4.73	4.32
TRINITY_DN100383_c3_g1	17.21	5.24	43.57	27.33
TRINITY_DN100383_c4_g1	0.00	0.00	0.00	37.82
TRINITY_DN100384_c0_g1	6.71	6.39	6.30	9.59
TRINITY_DN100385_c0_g1	0.00	0.00	63.45	68.95
TRINITY_DN100386_c0_g1	0.00	0.00	0.00	54.24
TRINITY_DN100386_c1_g1	0.00	24.14	9.75	0.00
TRINITY_DN100387_c0_g1	6.61	0.00	12.30	4.40
TRINITY_DN100388_c0_g1	0.00	0.00	0.00	0.00
TRINITY_DN100388_c1_g1	0.00	0.00	0.00	0.00
TRINITY_DN100388_c2_g2	0.00	35.86	0.00	0.00
TRINITY_DN100388_c3_g1	0.00	7.69	0.00	0.00
TRINITY_DN100388_c4_g1	0.00	0.00	15.87	0.00
TRINITY_DN100388_c4_g2	0.00	0.00	0.00	28.13
TRINITY_DN100388_c5_g1	3.84	0.00	0.00	11.45
TRINITY_DN100388_c6_g1	0.00	0.00	0.00	28.13
TRINITY_DN100388_c7_g1	0.00	0.00	38.19	15.35
TRINITY_DN100388_c8_g1	54.74	0.00	0.00	0.00
TRINITY_DN10038_c0_g1	31.61	11.88	15.50	24.48
TRINITY_DN10038_c0_g2	23.69	27.00	24.70	19.20
TRINITY_DN100391_c0_g1	0.00	16.93	0.00	12.78
TRINITY_DN100392_c0_g1	199.14	9.21	43.83	185.53
TRINITY_DN100392_c0_g2	8.86	0.00	47.99	35.34
TRINITY_DN100392_c0_g3	0.00	0.00	0.00	55.20
TRINITY_DN100392_c1_g1	60.13	0.00	0.00	0.00
TRINITY_DN100392_c1_g2	7.42	0.00	0.00	48.34
TRINITY_DN100392_c3_g1	0.00	0.00	76.20	8.24
TRINITY_DN100392_c4_g1	0.00	56.21	7.43	0.00
TRINITY_DN100393_c0_g1	14.53	2.41	0.00	6.05
TRINITY_DN100394_c0_g1	22.34	29.82	5.29	4.17
TRINITY_DN100396_c0_g1	22.01	20.40	9.55	10.69
TRINITY_DN100399_c0_g1	0.00	0.00	0.00	134.91
TRINITY_DN10039_c0_g1	58.19	203.83	214.59	53.86
TRINITY_DN1003_c0_g1	115.26	48.39	114.27	73.38
TRINITY_DN1003_c1_g1	94.31	79.01	135.67	160.22
TRINITY_DN1003_c1_g2	35.73	85.47	44.03	27.90
TRINITY_DN1003_c1_g3	0.00	0.00	37.08	0.00
TRINITY_DN1003_c1_g4	109.15	59.78	153.76	188.58
TRINITY_DN1003_c2_g1	37.31	22.30	57.02	46.74
TRINITY_DN1003_c3_g1	17.53	0.00	48.72	0.00
TRINITY_DN100403_c0_g1	36.33	10.87	16.65	29.83
TRINITY_DN100404_c0_g2	18.26	0.00	2.91	1.53
TRINITY_DN100404_c1_g1	0.00	8.01	22.63	16.11
TRINITY_DN100404_c2_g1	0.00	0.00	42.28	56.03
TRINITY_DN100405_c0_g1	10.39	3.14	7.54	7.96
TRINITY_DN100406_c0_g1	12.18	0.00	11.48	0.00
TRINITY_DN100407_c0_g1	0.00	0.00	11.23	7.99
TRINITY_DN10040_c0_g1	31.08	31.06	52.91	50.93
TRINITY_DN10040_c0_g2	0.00	0.00	40.18	0.00
TRINITY_DN10040_c1_g1	77.72	0.00	0.00	0.00
TRINITY_DN100410_c0_g1	22.04	75.95	12.30	0.00
TRINITY_DN100410_c0_g2	0.00	0.00	194.03	0.00
TRINITY_DN100410_c0_g3	0.00	0.00	0.00	19.34
TRINITY_DN100410_c1_g1	0.00	0.00	0.00	29.23
TRINITY_DN100410_c2_g1	0.00	3.19	5.71	2.59
TRINITY_DN100410_c7_g1	0.00	0.00	0.00	0.00
TRINITY_DN100410_c8_g1	0.00	17.04	16.43	0.00
TRINITY_DN100411_c0_g1	0.00	0.00	12.57	0.00
TRINITY_DN100413_c0_g1	31.69	7.14	2.23	23.25
TRINITY_DN100413_c1_g1	0.00	0.00	11.02	2.88
TRINITY_DN100413_c2_g1	9.87	26.06	15.36	19.63
TRINITY_DN100413_c3_g1	68.84	0.00	50.24	0.00
TRINITY_DN100413_c4_g1	0.00	0.00	0.00	33.29
TRINITY_DN100414_c0_g1	43.59	24.50	11.63	3.87
TRINITY_DN100414_c0_g2	5.63	0.00	0.00	0.00
TRINITY_DN100417_c0_g1	0.00	0.00	0.00	39.43
TRINITY_DN100417_c0_g2	0.00	0.00	4.01	1.08
TRINITY_DN100417_c1_g1	5.48	0.00	15.04	13.58
TRINITY_DN100417_c2_g1	19.05	0.00	47.58	49.04
TRINITY_DN100417_c4_g1	140.70	0.00	16.70	52.81
TRINITY_DN100421_c0_g1	0.00	0.00	36.73	0.00
TRINITY_DN100423_c0_g1	0.00	7.95	7.49	0.00
TRINITY_DN100424_c0_g1	15.16	0.00	0.00	2.26
TRINITY_DN100425_c0_g1	0.00	0.00	62.31	0.00
TRINITY_DN100426_c0_g1	0.00	0.00	11.59	4.13
TRINITY_DN100426_c1_g1	0.00	0.00	9.99	0.00
TRINITY_DN100427_c0_g1	0.00	0.00	8.86	17.14
TRINITY_DN100427_c1_g1	0.00	19.54	0.00	10.00
TRINITY_DN100428_c0_g1	0.00	0.00	69.17	0.00
TRINITY_DN10042_c0_g1	0.00	0.00	205.52	252.27
TRINITY_DN10042_c0_g2	0.00	0.00	0.00	46.70
TRINITY_DN10042_c1_g1	136.49	114.77	433.67	362.67
TRINITY_DN100431_c0_g1	0.00	0.00	62.88	0.00
TRINITY_DN100432_c10_g1	0.00	0.00	0.00	0.00
TRINITY_DN100432_c11_g1	0.00	0.00	0.00	17.51
TRINITY_DN100432_c2_g1	0.00	0.00	0.00	72.08
TRINITY_DN100432_c6_g1	0.00	0.00	132.65	0.00
TRINITY_DN100432_c8_g1	0.00	0.00	0.00	43.99
TRINITY_DN100432_c9_g1	0.00	0.00	19.68	0.00
TRINITY_DN100433_c0_g1	0.00	0.00	8.56	1.13
TRINITY_DN100433_c1_g1	44.04	0.00	5.83	0.00
TRINITY_DN100434_c0_g1	0.00	76.59	0.00	0.00
TRINITY_DN100437_c1_g1	12.45	17.99	10.94	34.92
TRINITY_DN100438_c0_g1	6.59	10.60	4.47	3.90
TRINITY_DN100438_c0_g2	1.08	2.68	6.01	6.79
TRINITY_DN100438_c1_g1	2.08	8.62	6.04	8.44
TRINITY_DN100439_c0_g1	321.83	198.56	187.64	309.63
TRINITY_DN10043_c0_g1	34.83	31.16	34.81	38.18
TRINITY_DN10043_c0_g2	24.71	16.61	28.64	24.17
TRINITY_DN100443_c0_g1	22.19	0.00	29.70	14.77
TRINITY_DN100446_c0_g1	0.00	50.82	28.63	0.00
TRINITY_DN100448_c0_g1	4.85	14.32	0.00	0.00
TRINITY_DN100449_c0_g1	26.67	0.00	0.00	0.00
TRINITY_DN10044_c0_g1	17.07	8.91	40.71	46.90
TRINITY_DN100450_c0_g1	43.36	13.31	24.33	73.50
TRINITY_DN100450_c0_g2	0.00	47.48	82.57	12.77
TRINITY_DN100450_c0_g3	0.00	60.22	44.67	0.00
TRINITY_DN100450_c1_g1	48.45	0.00	45.55	0.00
TRINITY_DN100451_c0_g1	0.00	2.37	10.15	7.80
TRINITY_DN100451_c0_g2	0.00	0.00	27.49	0.00
TRINITY_DN100451_c0_g3	47.33	4.66	0.00	0.00
TRINITY_DN100451_c0_g4	0.00	0.00	21.19	34.55
TRINITY_DN100451_c1_g1	0.00	0.00	0.00	0.00
TRINITY_DN100453_c0_g1	0.00	5.35	2.06	0.00
TRINITY_DN100454_c0_g1	0.00	0.00	10.05	2.36
TRINITY_DN100454_c0_g2	4.98	2.97	5.74	7.61
TRINITY_DN100456_c0_g1	0.00	0.00	104.34	0.00
TRINITY_DN100457_c0_g1	0.00	65.91	0.00	0.00
TRINITY_DN100457_c0_g2	0.00	0.00	131.55	14.39
TRINITY_DN100457_c1_g1	0.00	0.00	47.16	136.66
TRINITY_DN100457_c2_g1	63.20	0.00	0.00	49.11
TRINITY_DN100459_c0_g1	16.44	0.00	0.00	3.27
TRINITY_DN10045_c0_g1	1198.22	1445.52	460.63	464.30
TRINITY_DN10045_c0_g2	0.00	26.26	0.00	0.00
TRINITY_DN100460_c1_g1	2.58	0.00	5.65	0.00
TRINITY_DN100461_c0_g1	190.12	119.76	156.64	210.88
TRINITY_DN100462_c0_g1	70.05	33.42	43.96	0.00
TRINITY_DN100464_c0_g1	0.00	0.00	6.70	0.00
TRINITY_DN100464_c0_g2	0.00	0.00	29.04	0.00
TRINITY_DN100464_c0_g3	78.08	0.00	83.37	60.74
TRINITY_DN100465_c0_g1	24.39	0.00	12.66	49.99
TRINITY_DN100465_c0_g2	18.87	0.00	23.30	75.15
TRINITY_DN100465_c0_g4	199.45	231.97	220.57	200.10
TRINITY_DN100465_c1_g1	0.00	76.08	37.44	13.65
TRINITY_DN100466_c1_g1	0.00	97.03	71.75	52.25
TRINITY_DN10046_c0_g1	135.06	88.47	166.12	197.05
TRINITY_DN10046_c1_g1	160.68	63.42	181.67	253.83
TRINITY_DN100471_c0_g1	0.00	3.19	15.74	8.53
TRINITY_DN100472_c0_g1	0.00	0.00	74.45	0.00
TRINITY_DN100472_c0_g2	53.40	28.65	0.00	9.64
TRINITY_DN100472_c1_g1	0.00	0.00	0.00	13.09
TRINITY_DN100472_c2_g1	86.88	0.00	0.00	14.62
TRINITY_DN100473_c0_g1	0.00	0.00	5.03	11.21
TRINITY_DN100473_c0_g2	0.00	0.00	13.51	18.41
TRINITY_DN100474_c0_g1	0.00	0.00	48.16	0.00
TRINITY_DN100475_c0_g1	38.25	0.00	0.00	3.97
TRINITY_DN100477_c0_g1	2.51	0.00	14.17	10.37
TRINITY_DN100477_c0_g2	0.00	11.87	0.00	23.69
TRINITY_DN100477_c1_g1	13.37	0.00	0.00	41.27
TRINITY_DN100478_c0_g1	0.00	0.00	0.00	0.00
TRINITY_DN100479_c0_g1	9.80	0.00	6.93	0.00
TRINITY_DN10047_c0_g1	18.16	17.26	58.02	97.48
TRINITY_DN10047_c0_g2	61.31	16.48	78.45	65.78
TRINITY_DN100482_c0_g1	0.00	0.00	21.34	88.39
TRINITY_DN100482_c1_g1	0.00	0.00	32.25	0.00
TRINITY_DN100483_c0_g1	224.78	112.18	400.83	431.32
TRINITY_DN100483_c2_g1	25.60	0.00	0.00	26.31
TRINITY_DN100483_c3_g1	54.23	0.00	0.00	13.96
TRINITY_DN100483_c4_g1	53.65	0.00	0.00	0.00
TRINITY_DN100483_c5_g1	0.00	0.00	31.56	0.00
TRINITY_DN100485_c0_g1	0.00	5.50	7.67	3.71
TRINITY_DN100485_c1_g1	0.00	0.00	58.59	28.58
TRINITY_DN100485_c3_g1	0.00	0.00	23.83	0.00
TRINITY_DN100485_c4_g1	0.00	0.00	23.59	0.00
TRINITY_DN100486_c0_g1	4.06	7.46	1.97	11.02
TRINITY_DN100487_c1_g1	0.00	0.00	44.71	0.00
TRINITY_DN100489_c0_g1	2.84	13.60	15.03	1.93
TRINITY_DN100489_c1_g1	0.00	0.00	0.00	29.68
TRINITY_DN10048_c0_g1	42.62	21.04	137.51	94.99
TRINITY_DN100490_c0_g1	0.00	88.76	0.00	0.00
TRINITY_DN100491_c0_g1	0.00	0.00	0.00	19.18
TRINITY_DN100492_c0_g1	0.00	0.00	5.98	7.54
TRINITY_DN100492_c0_g2	18.24	0.00	2.50	0.00
TRINITY_DN100493_c0_g1	32.24	0.00	0.00	0.00
TRINITY_DN100494_c0_g1	0.00	0.00	0.00	17.89
TRINITY_DN100497_c0_g1	59.27	56.90	114.80	53.04
TRINITY_DN100497_c0_g2	44.10	20.48	5.28	52.62
TRINITY_DN100497_c1_g1	50.89	55.27	41.03	104.23
TRINITY_DN100497_c2_g1	0.00	0.00	18.09	10.30
TRINITY_DN100498_c0_g1	5.04	0.00	24.65	6.13
TRINITY_DN100498_c1_g1	0.00	0.00	0.00	0.00
TRINITY_DN10049_c0_g1	26.13	8.09	8.29	23.63
TRINITY_DN10049_c0_g2	31.62	16.88	30.05	28.64
TRINITY_DN10049_c1_g1	0.00	0.00	0.00	35.74
TRINITY_DN1004_c0_g1	853.88	1121.04	2148.02	923.30
TRINITY_DN1004_c0_g2	416.25	474.51	1525.31	516.39
TRINITY_DN100500_c0_g1	0.00	0.00	3.37	17.96
TRINITY_DN100502_c1_g1	7.28	0.00	47.28	65.60
TRINITY_DN100503_c0_g1	0.00	34.95	11.08	11.71
TRINITY_DN100503_c1_g1	0.00	0.00	34.15	0.00
TRINITY_DN100506_c0_g1	0.00	1.48	23.59	21.21
TRINITY_DN100506_c0_g2	43.60	0.00	42.77	0.00
TRINITY_DN100506_c0_g3	14.07	0.00	0.00	0.00
TRINITY_DN100506_c0_g4	0.00	14.86	15.52	3.47
TRINITY_DN100506_c0_g5	1.13	2.27	4.36	1.14
TRINITY_DN100506_c1_g1	0.00	0.00	48.86	0.00
TRINITY_DN100507_c0_g1	0.00	28.52	0.00	9.54
TRINITY_DN100507_c0_g2	0.00	0.00	32.52	0.00
TRINITY_DN100507_c0_g3	0.00	17.96	22.70	0.00
TRINITY_DN100508_c0_g1	0.00	0.00	5.02	16.17
TRINITY_DN100509_c0_g1	56.26	0.00	0.00	0.00
TRINITY_DN10050_c0_g1	6.10	0.00	12.65	11.25
TRINITY_DN10050_c1_g1	0.00	0.00	0.00	0.00
TRINITY_DN100511_c0_g1	0.00	0.00	48.45	10.53
TRINITY_DN100514_c0_g1	0.00	3.15	26.00	3.16
TRINITY_DN100517_c0_g1	391.07	119.46	100.78	243.01
TRINITY_DN100517_c0_g2	9.42	16.41	20.01	9.41
TRINITY_DN100517_c1_g1	36.48	12.47	108.69	197.85
TRINITY_DN100517_c3_g1	14.17	0.00	21.28	11.30
TRINITY_DN100517_c5_g1	0.00	0.00	17.55	0.00
TRINITY_DN100518_c0_g1	1.52	0.56	11.61	5.13
TRINITY_DN100518_c0_g2	10.59	32.63	6.42	6.97
TRINITY_DN100519_c0_g1	0.00	0.00	0.00	9.28
TRINITY_DN10051_c0_g1	6.40	0.00	17.78	127.51
TRINITY_DN10051_c0_g2	2600.26	1202.56	1446.69	2939.30
TRINITY_DN10051_c2_g1	0.00	0.00	0.00	38.30
TRINITY_DN100520_c0_g1	0.00	0.00	13.28	35.81
TRINITY_DN100520_c1_g1	0.00	0.00	42.38	0.00
TRINITY_DN100520_c1_g2	0.00	0.00	32.73	0.00
TRINITY_DN100522_c0_g1	0.00	0.00	21.76	0.00
TRINITY_DN100523_c0_g1	3.88	0.00	0.63	11.80
TRINITY_DN100524_c0_g1	0.00	0.00	87.05	0.00
TRINITY_DN100524_c1_g1	0.00	14.51	43.17	0.00
TRINITY_DN100525_c0_g1	0.00	0.00	0.00	0.00
TRINITY_DN100527_c0_g1	0.00	0.00	21.50	0.00
TRINITY_DN100528_c0_g1	0.00	56.89	10.77	0.00
TRINITY_DN100528_c1_g1	0.00	25.99	0.00	0.00
TRINITY_DN100529_c0_g1	0.00	14.97	0.00	6.68
TRINITY_DN100529_c0_g2	16.84	5.50	0.00	11.16
TRINITY_DN100529_c10_g1	16.33	0.00	0.00	6.79
TRINITY_DN100529_c11_g1	0.00	0.00	0.00	36.96
TRINITY_DN100529_c12_g1	0.00	0.00	25.34	0.00
TRINITY_DN100529_c2_g1	0.00	0.00	34.17	0.00
TRINITY_DN100529_c4_g1	0.00	0.00	0.00	40.37
TRINITY_DN100529_c6_g1	0.00	0.00	0.00	21.73
TRINITY_DN100529_c7_g1	0.00	0.00	0.00	45.66
TRINITY_DN100529_c9_g1	19.88	0.00	0.00	5.53
TRINITY_DN10052_c0_g1	21.08	25.18	16.62	18.67
TRINITY_DN10052_c0_g2	844.40	534.82	1093.98	956.49
TRINITY_DN100530_c0_g1	0.00	41.95	0.00	8.75
TRINITY_DN100530_c0_g2	9.39	27.11	8.76	38.05
TRINITY_DN100530_c1_g1	0.00	96.54	15.20	0.00
TRINITY_DN100530_c3_g1	0.00	0.00	44.53	36.16
TRINITY_DN100530_c4_g1	0.00	0.00	0.00	0.00
TRINITY_DN100531_c0_g1	0.00	0.00	187.83	0.00
TRINITY_DN100531_c0_g2	0.00	0.00	43.13	0.00
TRINITY_DN100533_c0_g1	0.00	0.00	0.00	91.11
TRINITY_DN100535_c0_g1	5.82	0.00	32.57	0.00
TRINITY_DN100536_c0_g1	6.82	0.00	2.62	2.75
TRINITY_DN100537_c0_g1	0.00	45.67	33.83	5.09
TRINITY_DN100537_c0_g2	0.00	22.16	95.93	45.70
TRINITY_DN100537_c1_g1	5.17	63.72	18.85	17.82
TRINITY_DN100537_c2_g1	121.58	0.00	147.03	36.70
TRINITY_DN100537_c3_g1	182.85	0.00	53.03	58.02
TRINITY_DN100537_c4_g1	39.54	0.00	37.32	0.00
TRINITY_DN100538_c0_g1	36.12	56.21	6.70	39.49
TRINITY_DN100538_c0_g2	0.00	0.00	68.96	82.84
TRINITY_DN100539_c0_g1	0.00	0.00	11.85	31.88
TRINITY_DN10053_c0_g1	56.46	11.52	57.88	41.48
TRINITY_DN100540_c0_g1	111.94	0.00	35.15	0.00
TRINITY_DN100540_c1_g1	0.00	62.91	0.00	0.00
TRINITY_DN100541_c0_g1	0.00	0.00	6.52	7.80
TRINITY_DN100541_c1_g1	0.00	8.91	0.00	4.33
TRINITY_DN100543_c0_g1	15.46	0.00	50.23	0.00
TRINITY_DN100544_c0_g1	0.00	0.00	0.00	70.97
TRINITY_DN100545_c0_g1	0.00	5.99	8.03	10.42
TRINITY_DN100545_c0_g2	0.00	12.26	17.78	10.08
TRINITY_DN100545_c1_g1	37.84	0.00	0.00	0.00
TRINITY_DN100548_c0_g1	66.83	0.00	80.48	0.00
TRINITY_DN100549_c0_g1	0.00	0.00	66.18	29.89
TRINITY_DN10054_c0_g1	0.00	0.00	0.00	0.00
TRINITY_DN100550_c0_g1	0.00	0.00	0.00	42.77
TRINITY_DN100554_c0_g1	0.00	0.00	68.30	37.02
TRINITY_DN100555_c0_g1	36.59	0.00	22.94	25.00
TRINITY_DN100556_c0_g1	2.99	3.00	4.37	8.61
TRINITY_DN100559_c0_g1	0.00	0.00	54.74	0.00
TRINITY_DN100559_c0_g2	167.30	24.48	0.00	39.19
TRINITY_DN100559_c1_g1	0.00	65.47	53.74	0.00
TRINITY_DN100559_c2_g1	0.00	0.00	11.36	27.64
TRINITY_DN100559_c5_g1	0.00	2.74	5.19	8.26
TRINITY_DN100559_c6_g1	0.00	0.00	0.00	0.00
TRINITY_DN100559_c7_g1	0.00	0.00	121.99	46.49
TRINITY_DN100559_c8_g1	0.00	0.00	26.11	0.00
TRINITY_DN10055_c0_g1	158.11	0.00	0.00	0.00
TRINITY_DN10055_c0_g2	56.90	12.12	16.21	28.85
TRINITY_DN100560_c0_g1	0.00	10.01	4.29	0.00
TRINITY_DN100560_c0_g2	4.45	2.32	2.38	3.57
TRINITY_DN100561_c0_g1	11.43	0.00	5.62	19.82
TRINITY_DN100563_c0_g1	0.00	0.00	33.50	72.75
TRINITY_DN100565_c0_g1	14.02	0.00	4.63	0.00
TRINITY_DN100565_c1_g1	4.01	0.00	6.92	5.58
TRINITY_DN100567_c0_g1	0.00	0.00	77.20	0.00
TRINITY_DN100567_c1_g1	0.00	0.00	34.86	0.00
TRINITY_DN100568_c0_g1	8.50	14.07	2.66	39.55
TRINITY_DN100568_c0_g3	0.00	185.33	0.00	0.00
TRINITY_DN100568_c1_g1	0.00	0.00	35.23	0.00
TRINITY_DN100568_c1_g2	112.10	0.00	41.96	7.48
TRINITY_DN100568_c1_g3	0.00	0.00	0.00	0.00
TRINITY_DN10056_c0_g1	209.14	93.61	225.65	236.52
TRINITY_DN10056_c0_g2	93.82	64.29	145.95	106.11
TRINITY_DN10056_c1_g1	48.13	5.56	26.97	39.12
TRINITY_DN10056_c1_g2	13.27	0.00	0.00	0.00
TRINITY_DN10056_c2_g1	28.16	13.02	65.27	49.26
TRINITY_DN100570_c0_g1	141.87	102.33	111.91	93.37
TRINITY_DN100570_c0_g2	0.00	0.00	3.39	45.66
TRINITY_DN100572_c0_g1	0.00	0.00	17.25	56.16
TRINITY_DN100572_c1_g1	0.00	0.00	0.00	0.00
TRINITY_DN100572_c2_g1	0.00	25.01	73.81	53.81
TRINITY_DN100573_c0_g1	36.92	0.00	0.00	24.25
TRINITY_DN100574_c0_g1	43.41	0.00	0.00	0.00
TRINITY_DN10057_c0_g1	44.01	49.21	31.83	37.86
TRINITY_DN10057_c2_g1	8.82	17.04	120.62	176.54
TRINITY_DN10057_c3_g1	28.42	3.97	0.00	2.87
TRINITY_DN10057_c4_g1	91.97	0.00	0.00	0.00
TRINITY_DN100580_c0_g1	0.00	53.05	34.86	0.00
TRINITY_DN100582_c0_g1	15.78	3.45	5.52	5.11
TRINITY_DN100583_c0_g1	7.45	29.46	6.94	0.00
TRINITY_DN100585_c0_g1	0.00	0.00	0.00	54.61
TRINITY_DN100585_c1_g1	0.00	0.00	37.72	13.76
TRINITY_DN100586_c0_g1	0.00	7.52	21.38	30.20
TRINITY_DN100586_c1_g1	0.00	0.00	1.96	8.28
TRINITY_DN100586_c2_g1	21.90	0.00	10.29	11.18
TRINITY_DN100589_c0_g2	0.00	0.00	54.95	23.92
TRINITY_DN100589_c0_g3	0.00	0.00	63.15	93.59
TRINITY_DN100589_c0_g5	53.75	17.96	57.80	56.37
TRINITY_DN100589_c1_g1	90.80	0.00	8.90	57.58
TRINITY_DN100589_c2_g1	22.90	45.95	47.40	29.58
TRINITY_DN100589_c2_g2	29.69	0.00	0.00	0.00
TRINITY_DN100589_c3_g1	27.51	0.00	0.00	0.00
TRINITY_DN100589_c4_g1	0.00	0.00	0.00	28.13
TRINITY_DN100589_c5_g1	14.06	9.84	8.14	25.99
TRINITY_DN100589_c7_g1	0.00	0.00	78.11	0.00
TRINITY_DN100589_c8_g1	181.94	0.00	0.00	0.00
TRINITY_DN100589_c9_g1	0.00	51.06	37.72	0.00
TRINITY_DN10058_c0_g1	170.03	29.70	122.49	241.55
TRINITY_DN10058_c11_g1	0.00	0.00	0.00	29.01
TRINITY_DN10058_c1_g1	166.68	91.40	203.89	169.93
TRINITY_DN10058_c2_g1	47.27	91.37	281.11	99.77
TRINITY_DN10058_c2_g2	101.55	0.00	509.68	232.19
TRINITY_DN10058_c3_g1	32.61	174.19	54.55	0.00
TRINITY_DN10058_c7_g1	117.00	73.54	273.78	162.04
TRINITY_DN10058_c8_g1	0.00	0.00	48.51	0.00
TRINITY_DN100591_c0_g1	0.00	0.00	18.18	0.00
TRINITY_DN100592_c0_g1	9.61	0.68	6.76	8.83
TRINITY_DN100592_c1_g1	2.95	3.69	11.57	7.67
TRINITY_DN100593_c0_g1	23.52	0.00	0.00	24.10
TRINITY_DN100595_c0_g1	0.00	0.00	34.15	0.00
TRINITY_DN100596_c0_g1	14.57	0.00	27.02	0.00
TRINITY_DN100598_c0_g1	0.00	0.00	99.13	0.00
TRINITY_DN100599_c0_g1	0.00	0.00	16.91	73.40
TRINITY_DN10059_c0_g1	36.52	1.33	25.58	17.03
TRINITY_DN10059_c0_g2	29.93	2.71	9.70	19.49
TRINITY_DN10059_c0_g3	11.49	0.00	14.58	2.25
TRINITY_DN10059_c1_g1	35.90	10.35	18.51	34.96
TRINITY_DN10059_c1_g2	32.46	20.22	24.47	54.52
TRINITY_DN10059_c1_g3	0.00	45.19	8.76	28.54
TRINITY_DN10059_c1_g4	0.00	0.00	31.83	0.00
TRINITY_DN10059_c3_g1	23.26	5.51	22.83	3.86
TRINITY_DN10059_c3_g2	45.02	35.51	29.28	0.00
TRINITY_DN10059_c5_g1	0.00	10.70	14.49	1.80
TRINITY_DN10059_c7_g1	23.52	0.00	0.00	0.00
TRINITY_DN10059_c8_g1	0.00	91.26	0.00	0.00
TRINITY_DN1005_c0_g1	275.23	114.09	146.64	305.50
TRINITY_DN1005_c0_g2	247.52	50.84	111.23	297.11
TRINITY_DN100600_c0_g1	64.71	7.87	83.71	0.00
TRINITY_DN100600_c1_g1	0.00	0.00	35.82	14.94
TRINITY_DN100601_c0_g1	0.00	79.11	0.00	0.00
TRINITY_DN100603_c0_g1	0.00	0.00	0.00	0.00
TRINITY_DN100603_c0_g2	0.00	0.00	13.16	28.78
TRINITY_DN100603_c0_g3	15.32	0.00	0.00	30.44
TRINITY_DN100603_c0_g6	52.60	10.45	7.54	8.34
TRINITY_DN100603_c3_g1	0.00	0.00	8.89	7.51
TRINITY_DN100603_c4_g1	0.00	25.71	126.71	0.00
TRINITY_DN100604_c0_g1	9.82	2.46	18.01	1.38
TRINITY_DN100604_c2_g1	0.00	0.00	21.53	0.00
TRINITY_DN100604_c3_g1	0.00	10.12	5.54	0.00
TRINITY_DN100604_c4_g1	61.40	0.00	0.00	50.34
TRINITY_DN100605_c0_g1	7.48	7.44	0.00	4.98
TRINITY_DN100607_c0_g1	5.08	1.70	5.26	0.86
TRINITY_DN100608_c0_g1	19.65	70.39	20.84	26.84
TRINITY_DN100608_c1_g1	0.00	0.00	0.00	18.18
TRINITY_DN100608_c3_g1	35.32	0.00	0.00	18.68
TRINITY_DN100609_c0_g1	0.00	0.00	5.60	10.31
TRINITY_DN10060_c0_g1	215.68	119.79	149.84	206.45
TRINITY_DN10060_c0_g2	64.14	39.14	21.09	55.94
TRINITY_DN10060_c0_g3	20.99	0.00	10.68	5.59
TRINITY_DN10060_c0_g4	22.38	0.00	50.81	25.87
TRINITY_DN10060_c2_g1	5.92	0.00	0.00	6.41
TRINITY_DN100612_c0_g1	17.29	1.92	7.30	0.00
TRINITY_DN100613_c0_g1	11.18	0.00	0.00	8.93
TRINITY_DN100614_c0_g1	13.64	8.29	6.38	0.00
TRINITY_DN100615_c0_g1	0.00	11.16	4.24	13.46
TRINITY_DN100615_c0_g2	44.45	0.00	0.00	44.90
TRINITY_DN100615_c1_g1	28.60	0.00	26.71	0.00
TRINITY_DN100616_c0_g1	0.00	20.82	11.35	0.00
TRINITY_DN100617_c0_g1	0.00	132.69	14.63	41.32
TRINITY_DN100618_c0_g1	11.42	0.00	5.29	20.26
TRINITY_DN100618_c0_g2	44.84	0.00	20.80	0.00
TRINITY_DN100618_c1_g1	0.00	0.00	41.77	36.22
TRINITY_DN100618_c1_g2	0.00	0.00	31.78	4.86
TRINITY_DN100618_c3_g1	30.12	0.00	0.00	0.00
TRINITY_DN100618_c4_g1	0.00	0.00	0.00	35.60
TRINITY_DN10061_c0_g1	161.91	110.72	142.66	177.59
TRINITY_DN10061_c0_g2	0.00	0.00	0.00	26.90
TRINITY_DN10061_c0_g3	0.00	15.69	47.37	31.35
TRINITY_DN10061_c0_g4	46.97	0.00	0.00	32.74
TRINITY_DN10061_c0_g5	0.00	8.67	9.89	0.97
TRINITY_DN10061_c0_g6	0.00	0.00	76.36	0.00
TRINITY_DN10061_c0_g7	7.94	9.24	34.43	23.31
TRINITY_DN10061_c1_g1	73.65	0.00	0.00	0.00
TRINITY_DN10061_c1_g4	0.00	40.45	59.49	10.77
TRINITY_DN10061_c1_g5	9.16	0.00	0.00	64.29
TRINITY_DN10061_c1_g6	0.00	0.00	50.68	0.00
TRINITY_DN10061_c5_g1	0.00	0.00	9.54	10.49
TRINITY_DN10061_c6_g1	0.00	0.00	0.00	0.00
TRINITY_DN10061_c8_g1	0.00	155.64	104.58	0.00
TRINITY_DN10061_c9_g1	0.00	0.00	40.40	0.00
TRINITY_DN100620_c0_g1	6.71	2.80	6.52	14.16
TRINITY_DN100620_c0_g2	6.05	0.00	0.43	0.90
TRINITY_DN100620_c1_g1	0.00	0.00	0.00	36.38
TRINITY_DN100623_c0_g1	0.00	0.00	0.00	136.66
TRINITY_DN100624_c0_g1	0.00	0.00	46.98	0.00
TRINITY_DN100625_c0_g1	0.00	0.00	29.02	0.00
TRINITY_DN100625_c1_g1	0.00	0.00	34.17	0.00
TRINITY_DN100626_c0_g1	0.00	0.00	18.23	57.03
TRINITY_DN100627_c0_g1	0.00	0.00	15.44	0.00
TRINITY_DN10062_c0_g1	60.04	10.43	29.44	72.29
TRINITY_DN100630_c0_g1	3.83	0.00	37.23	1.57
TRINITY_DN100630_c1_g1	13.06	0.00	6.10	0.00
TRINITY_DN100630_c1_g2	0.00	0.00	44.67	0.00
TRINITY_DN100630_c2_g1	0.00	4.02	5.73	0.00
TRINITY_DN100631_c0_g1	51.29	0.00	49.74	0.00
TRINITY_DN100632_c0_g1	0.00	0.00	0.00	71.76
TRINITY_DN100633_c1_g1	0.00	0.00	39.06	0.00
TRINITY_DN100634_c0_g1	54.34	0.00	0.00	33.29
TRINITY_DN100634_c0_g2	0.00	0.00	0.00	0.00
TRINITY_DN100635_c0_g1	49.71	0.00	6.58	0.00
TRINITY_DN100635_c1_g1	0.00	9.23	8.83	0.00
TRINITY_DN100637_c0_g1	11.11	0.00	7.79	3.84
TRINITY_DN100638_c1_g1	0.00	0.00	22.61	2.61
TRINITY_DN10063_c0_g1	25.45	4.04	10.57	39.66
TRINITY_DN10063_c0_g2	0.00	0.00	12.36	0.00
TRINITY_DN10063_c0_g3	51.72	44.97	142.94	82.98
TRINITY_DN10063_c1_g1	0.00	0.00	0.00	27.93
TRINITY_DN10063_c3_g1	0.00	2.47	18.93	2.49
TRINITY_DN10063_c4_g1	0.00	71.79	0.00	9.44
TRINITY_DN100640_c0_g1	0.00	0.00	0.00	14.48
TRINITY_DN100641_c1_g1	0.00	46.15	0.00	22.41
TRINITY_DN100642_c0_g1	0.00	0.00	7.22	35.74
TRINITY_DN100642_c0_g2	14.14	11.34	0.00	9.19
TRINITY_DN100642_c0_g3	10.07	18.07	7.65	0.00
TRINITY_DN100642_c1_g1	0.00	33.04	9.34	0.00
TRINITY_DN100642_c3_g1	0.00	0.00	13.09	13.95
TRINITY_DN100643_c0_g1	0.00	0.00	0.00	60.85
TRINITY_DN100649_c0_g1	0.00	0.00	20.10	0.00
TRINITY_DN10064_c0_g1	51.20	44.49	62.68	29.61
TRINITY_DN10064_c0_g2	82.50	82.26	97.38	114.10
TRINITY_DN100650_c0_g1	22.18	7.38	16.70	22.19
TRINITY_DN100650_c0_g2	36.33	0.00	0.00	105.14
TRINITY_DN100650_c1_g1	31.50	0.00	22.30	6.30
TRINITY_DN100650_c1_g2	0.00	0.00	0.00	52.62
TRINITY_DN100650_c1_g3	13.39	0.00	2.52	0.00
TRINITY_DN100650_c2_g1	0.00	0.00	0.00	106.58
TRINITY_DN100652_c0_g1	53.92	10.47	100.93	158.70
TRINITY_DN100652_c0_g3	34.14	1.94	67.32	51.76
TRINITY_DN100652_c0_g4	85.48	0.00	33.16	0.00
TRINITY_DN100652_c1_g1	33.57	0.00	52.60	0.00
TRINITY_DN100652_c2_g1	0.00	0.00	0.00	14.17
TRINITY_DN100653_c0_g1	0.00	11.05	0.00	27.72
TRINITY_DN100654_c0_g1	16.75	4.13	0.00	0.00
TRINITY_DN100654_c0_g2	70.40	0.00	9.25	0.00
TRINITY_DN100655_c0_g1	9.07	0.00	20.40	25.63
TRINITY_DN100655_c0_g2	0.00	28.68	0.00	0.00
TRINITY_DN100655_c0_g3	41.16	0.00	19.07	143.81
TRINITY_DN100655_c0_g4	44.98	0.00	0.00	0.00
TRINITY_DN100655_c0_g5	11.04	5.22	16.16	11.75
TRINITY_DN100655_c0_g6	0.00	0.00	40.58	0.00
TRINITY_DN100655_c1_g1	0.00	26.15	16.84	0.00
TRINITY_DN100655_c3_g1	8.70	0.79	5.37	10.43
TRINITY_DN100655_c4_g1	0.00	0.00	23.10	0.00
TRINITY_DN100655_c5_g1	0.00	8.72	8.42	18.26
TRINITY_DN100657_c3_g1	115.35	75.08	174.22	214.73
TRINITY_DN100657_c3_g2	19.88	13.23	218.04	0.00
TRINITY_DN100657_c7_g1	25.41	0.00	0.00	0.00
TRINITY_DN100657_c8_g1	0.00	0.00	16.88	18.13
TRINITY_DN100658_c0_g1	0.00	5.74	5.43	35.05
TRINITY_DN100658_c1_g1	0.00	23.43	11.55	0.00
TRINITY_DN10065_c0_g1	114.29	7.60	41.06	40.72
TRINITY_DN10065_c0_g3	48.27	2.20	30.72	36.68
TRINITY_DN10065_c0_g4	0.00	20.91	0.00	0.00
TRINITY_DN10065_c0_g6	125.92	0.00	130.10	63.58
TRINITY_DN10065_c0_g7	2003.20	1325.54	1050.07	1861.48
TRINITY_DN10065_c0_g8	120.90	0.00	0.00	55.05
TRINITY_DN10065_c0_g9	42.30	0.00	22.43	35.91
TRINITY_DN10065_c1_g1	156.98	51.95	106.66	201.10
TRINITY_DN10065_c3_g1	0.00	0.00	11.07	0.00
TRINITY_DN10065_c5_g1	29.90	0.00	0.00	0.00
TRINITY_DN10065_c5_g2	24.98	0.00	0.00	15.41
TRINITY_DN10065_c8_g1	0.00	0.00	120.01	113.46
TRINITY_DN10065_c9_g1	0.00	0.00	0.00	76.04
TRINITY_DN100660_c0_g1	57.20	0.00	8.90	0.00
TRINITY_DN100666_c0_g1	0.00	0.00	24.60	0.00
TRINITY_DN100668_c0_g1	3.94	8.06	4.06	0.00
TRINITY_DN100669_c0_g1	246.74	0.00	60.09	81.86
TRINITY_DN100669_c2_g1	0.00	0.00	74.89	0.00
TRINITY_DN10066_c0_g1	69.47	18.78	32.60	30.75
TRINITY_DN10066_c0_g2	0.00	0.00	9.01	0.00
TRINITY_DN10066_c1_g1	23.19	0.00	0.00	0.00
TRINITY_DN100671_c0_g1	195.39	0.00	47.16	0.00
TRINITY_DN100671_c3_g1	0.00	0.00	0.00	26.04
TRINITY_DN100671_c5_g1	21.90	0.00	53.36	0.00
TRINITY_DN100671_c6_g1	4.60	0.00	8.80	6.18
TRINITY_DN100671_c6_g2	0.00	0.00	56.43	0.00
TRINITY_DN100671_c6_g3	0.00	0.00	0.00	0.00
TRINITY_DN100671_c6_g4	0.00	0.00	12.96	56.68
TRINITY_DN100671_c7_g1	27.81	18.52	2.95	37.33
TRINITY_DN100671_c8_g1	46.97	0.00	135.21	32.74
TRINITY_DN100673_c0_g2	37.99	6.34	5.36	8.32
TRINITY_DN100673_c0_g3	0.00	25.71	18.79	0.00
TRINITY_DN100674_c0_g1	0.00	73.90	0.00	66.24
TRINITY_DN100674_c0_g2	0.00	15.52	12.16	9.99
TRINITY_DN100674_c1_g1	0.00	0.00	0.00	4.44
TRINITY_DN100674_c2_g1	10.90	0.46	16.25	18.28
TRINITY_DN100674_c3_g1	157.44	33.82	16.30	88.29
TRINITY_DN100674_c3_g2	0.00	0.00	0.00	23.55
TRINITY_DN100674_c5_g1	9.15	0.00	0.00	2.89
TRINITY_DN100675_c0_g1	0.00	30.63	0.00	0.00
TRINITY_DN100675_c1_g1	0.00	64.09	0.00	0.00
TRINITY_DN100675_c2_g1	81.73	0.00	0.00	0.00
TRINITY_DN100675_c2_g2	0.00	0.00	42.69	0.00
TRINITY_DN100675_c3_g1	41.87	30.83	32.55	0.00
TRINITY_DN100675_c4_g1	23.19	66.37	0.00	0.00
TRINITY_DN100675_c5_g1	32.30	15.73	93.40	0.00
TRINITY_DN100675_c6_g1	0.00	0.00	23.68	70.45
TRINITY_DN100675_c7_g1	0.00	0.00	0.00	31.34
TRINITY_DN100676_c0_g1	0.00	0.00	0.00	31.88
TRINITY_DN100677_c0_g1	0.00	39.32	0.00	0.00
TRINITY_DN100679_c0_g1	0.00	0.00	0.00	0.00
TRINITY_DN100679_c1_g1	0.00	0.00	0.00	0.00
TRINITY_DN10067_c0_g1	133.63	98.58	113.63	127.02
TRINITY_DN10067_c0_g2	173.99	128.32	168.59	162.89
TRINITY_DN10067_c0_g3	8.95	8.34	0.00	0.00
TRINITY_DN10067_c1_g1	198.27	147.72	203.89	277.83
TRINITY_DN10067_c1_g2	45.65	0.00	14.10	10.34
TRINITY_DN10067_c1_g3	41.59	46.73	76.98	43.66
TRINITY_DN10067_c2_g1	21.03	10.57	11.59	50.37
TRINITY_DN10067_c3_g1	0.00	87.54	27.64	51.84
TRINITY_DN100680_c0_g1	80.31	7.15	61.76	17.21
TRINITY_DN100680_c1_g1	137.26	14.25	27.04	27.11
TRINITY_DN100680_c1_g2	0.00	72.02	11.23	0.00
TRINITY_DN100680_c2_g1	18.63	30.70	17.39	18.87
TRINITY_DN100680_c5_g1	38.51	0.00	13.40	38.25
TRINITY_DN100680_c6_g1	0.00	104.64	0.00	0.00
TRINITY_DN100680_c7_g1	0.00	0.00	30.87	0.00
TRINITY_DN100681_c0_g1	10.57	0.94	1.21	6.40
TRINITY_DN100681_c0_g2	59.89	17.59	36.12	50.19
TRINITY_DN100682_c0_g1	0.00	0.00	31.56	0.00
TRINITY_DN100682_c0_g2	0.00	0.00	25.15	0.00
TRINITY_DN100682_c1_g1	56.26	0.00	0.00	58.02
TRINITY_DN100682_c2_g1	0.00	0.00	21.04	68.59
TRINITY_DN100683_c0_g1	58.61	0.00	27.82	0.00
TRINITY_DN100684_c0_g1	0.00	0.00	24.92	0.00
TRINITY_DN100684_c0_g2	0.00	0.00	0.00	0.00
TRINITY_DN100686_c0_g1	1.39	8.32	6.65	4.20
TRINITY_DN100687_c0_g1	0.00	54.23	8.76	0.00
TRINITY_DN100688_c0_g1	0.00	6.85	3.23	4.08
TRINITY_DN100688_c1_g1	0.00	0.00	18.56	3.29
TRINITY_DN100689_c0_g1	0.00	0.00	0.00	64.40
TRINITY_DN10068_c0_g1	48.56	19.64	48.52	67.91
TRINITY_DN10068_c0_g2	147.39	43.61	133.11	85.07
TRINITY_DN10068_c0_g3	153.23	40.80	207.56	176.73
TRINITY_DN10068_c0_g4	0.00	0.00	0.00	0.00
TRINITY_DN10068_c1_g1	121.08	47.91	174.41	103.83
TRINITY_DN100690_c0_g1	84.13	0.00	0.00	0.00
TRINITY_DN100691_c0_g1	34.71	12.06	10.14	36.30
TRINITY_DN100691_c0_g2	13.12	7.91	9.50	20.02
TRINITY_DN100691_c1_g1	0.00	12.76	0.00	20.55
TRINITY_DN100692_c0_g1	21.29	0.00	3.99	0.00
TRINITY_DN100692_c1_g1	16.24	0.00	6.36	40.37
TRINITY_DN100694_c0_g1	0.00	0.00	0.00	24.10
TRINITY_DN100694_c1_g1	38.48	0.00	371.62	70.20
TRINITY_DN100694_c2_g1	147.95	20.23	10.07	43.09
TRINITY_DN100694_c2_g2	0.00	0.00	87.60	20.17
TRINITY_DN100694_c3_g1	79.00	53.63	86.14	48.63
TRINITY_DN100694_c4_g1	72.44	0.00	0.00	0.00
TRINITY_DN100695_c0_g1	0.00	84.01	0.00	72.08
TRINITY_DN100696_c0_g1	62.25	0.00	93.09	93.82
TRINITY_DN100696_c1_g1	76.65	0.00	0.00	0.00
TRINITY_DN100697_c1_g1	43.12	0.00	13.57	29.66
TRINITY_DN10069_c0_g1	37.86	38.32	17.19	24.45
TRINITY_DN1006_c0_g1	4029.95	2267.66	2661.50	3986.18
TRINITY_DN1006_c0_g2	48.21	0.00	0.00	0.00
TRINITY_DN1006_c0_g3	55.31	46.23	20.82	29.11
TRINITY_DN1006_c0_g4	0.00	0.00	0.00	4.61
TRINITY_DN1006_c0_g5	25.55	12.49	27.67	20.07
TRINITY_DN1006_c0_g6	9.79	17.89	16.69	34.38
TRINITY_DN1006_c1_g3	23.03	34.58	71.41	28.24
TRINITY_DN1006_c1_g4	10.11	5.31	38.52	45.90
TRINITY_DN1006_c1_g5	0.00	0.00	0.00	0.00
TRINITY_DN1006_c2_g1	22.45	0.00	17.16	0.00
TRINITY_DN1006_c3_g1	11.51	0.00	10.83	11.78
TRINITY_DN1006_c5_g1	0.00	12.59	12.39	27.11
TRINITY_DN1006_c6_g1	0.00	0.00	0.00	0.00
TRINITY_DN100700_c0_g1	0.00	47.43	0.00	0.00
TRINITY_DN100700_c1_g1	55.55	42.46	0.00	0.00
TRINITY_DN100701_c0_g1	0.00	0.00	74.54	0.00
TRINITY_DN100702_c0_g1	0.00	0.00	17.53	0.00
TRINITY_DN100704_c0_g1	0.00	0.00	0.00	0.00
TRINITY_DN100704_c0_g2	0.00	0.00	49.56	0.00
TRINITY_DN100706_c0_g1	0.00	0.00	0.00	14.72
TRINITY_DN100707_c0_g1	15.73	0.00	5.51	7.86
TRINITY_DN100707_c1_g1	4.22	6.53	10.39	0.00
TRINITY_DN100709_c0_g1	0.00	0.00	25.50	0.00
TRINITY_DN10070_c0_g1	2284.00	4674.27	2036.64	2340.38
TRINITY_DN10070_c0_g2	287.11	310.60	173.25	236.47
TRINITY_DN10070_c1_g1	336.12	202.07	257.35	165.77
TRINITY_DN100710_c0_g1	0.00	0.00	57.70	0.00
TRINITY_DN100711_c0_g1	0.00	0.00	0.00	41.48
TRINITY_DN100712_c0_g1	60.30	0.00	0.00	11.10
TRINITY_DN100715_c0_g1	0.00	0.00	40.09	0.00
TRINITY_DN100716_c0_g1	0.00	0.00	23.07	0.00
TRINITY_DN100718_c0_g1	3.26	0.00	21.81	13.13
TRINITY_DN10071_c0_g1	8.64	34.79	21.56	25.68
TRINITY_DN10071_c0_g2	0.00	0.00	0.00	0.00
TRINITY_DN10071_c0_g3	24.57	26.89	38.80	25.37
TRINITY_DN10071_c0_g4	9.25	16.04	18.10	15.18
TRINITY_DN10071_c0_g5	42.80	11.05	31.43	52.65
TRINITY_DN10071_c1_g1	0.00	0.00	44.64	27.31
TRINITY_DN10071_c2_g1	374.77	230.82	412.41	455.28
TRINITY_DN10071_c3_g1	86.51	58.26	0.00	48.08
TRINITY_DN10071_c4_g1	10.42	6.55	5.63	21.33
TRINITY_DN100720_c1_g1	0.00	0.00	0.00	26.90
TRINITY_DN100722_c0_g1	54.18	0.00	0.00	47.01
TRINITY_DN100723_c0_g1	8.85	11.20	35.39	38.01
TRINITY_DN100723_c1_g1	0.00	0.00	51.19	0.00
TRINITY_DN100723_c2_g1	0.00	0.00	0.00	26.50
TRINITY_DN100724_c0_g1	16.48	11.78	49.47	13.73
TRINITY_DN100724_c0_g2	112.10	0.00	0.00	40.38
TRINITY_DN100724_c1_g1	0.00	0.00	43.00	81.81
TRINITY_DN100724_c2_g1	13.00	3.25	10.01	1.63
TRINITY_DN100724_c2_g2	0.00	0.00	52.84	0.00
TRINITY_DN100724_c3_g1	51.22	0.00	63.58	0.00
TRINITY_DN100724_c3_g2	0.00	0.00	0.00	101.35
TRINITY_DN100724_c5_g1	0.00	0.00	70.45	0.00
TRINITY_DN100724_c7_g1	0.00	0.00	17.48	0.00
TRINITY_DN100724_c8_g1	19.79	0.00	37.01	0.00
TRINITY_DN100724_c9_g1	0.00	0.00	28.84	32.20
TRINITY_DN100727_c0_g1	10.35	2.15	0.00	10.82
TRINITY_DN100727_c0_g2	0.00	58.02	0.00	0.00
TRINITY_DN100727_c2_g1	0.00	0.00	0.00	32.74
TRINITY_DN100729_c0_g2	30.64	2.14	24.94	5.07
TRINITY_DN100729_c0_g3	0.00	0.00	4.13	2.17
TRINITY_DN100729_c2_g1	11.79	0.00	0.00	27.33
TRINITY_DN10072_c0_g1	22.39	10.23	42.77	41.27
TRINITY_DN10072_c0_g2	18.60	24.67	47.08	30.50
TRINITY_DN100730_c0_g1	6.76	0.00	2.13	0.00
TRINITY_DN100731_c0_g1	0.00	0.00	0.00	40.86
TRINITY_DN100732_c0_g1	0.00	0.00	78.60	0.00
TRINITY_DN100732_c0_g2	0.00	0.00	0.00	0.00
TRINITY_DN100733_c0_g1	20.38	58.57	0.00	10.37
TRINITY_DN100733_c2_g1	18.77	0.00	122.71	9.51
TRINITY_DN100733_c2_g2	0.00	0.00	37.44	0.00
TRINITY_DN100733_c2_g3	0.00	0.00	22.94	0.00
TRINITY_DN100733_c3_g1	0.00	0.00	126.21	0.00
TRINITY_DN100733_c5_g1	0.00	0.00	35.06	0.00
TRINITY_DN100733_c6_g1	0.00	0.00	42.04	0.00
TRINITY_DN100733_c7_g1	0.00	0.00	0.00	0.00
TRINITY_DN100734_c0_g1	0.00	0.00	17.23	15.27
TRINITY_DN100738_c0_g1	12.21	0.00	0.00	16.31
TRINITY_DN10073_c0_g2	1024.54	274.89	928.94	994.09
TRINITY_DN10073_c10_g1	0.00	0.00	17.61	0.00
TRINITY_DN10073_c10_g2	0.00	12.85	25.34	0.00
TRINITY_DN10073_c12_g1	34.75	39.90	53.17	95.84
TRINITY_DN10073_c13_g1	71.94	36.39	171.08	78.17
TRINITY_DN10073_c14_g1	0.00	35.40	7.55	0.00
TRINITY_DN10073_c1_g1	0.00	51.53	0.00	0.00
TRINITY_DN10073_c1_g2	0.00	0.00	0.00	29.66
TRINITY_DN10073_c1_g3	0.00	0.00	13.81	31.11
TRINITY_DN10073_c1_g4	0.00	0.00	46.41	0.00
TRINITY_DN10073_c1_g5	4.19	0.00	19.41	43.27
TRINITY_DN10073_c4_g1	27.72	0.00	78.34	0.00
TRINITY_DN10073_c4_g2	102.48	0.00	57.27	48.10
TRINITY_DN10073_c5_g2	2391.34	1792.20	1841.42	2670.94
TRINITY_DN10073_c5_g3	8.60	0.00	8.56	0.00
TRINITY_DN10073_c5_g4	33.12	0.00	0.00	0.00
TRINITY_DN10073_c6_g1	0.00	31.39	113.95	22.36
TRINITY_DN10073_c9_g1	0.00	0.00	0.00	97.42
TRINITY_DN100740_c0_g1	40.71	7.10	3.91	29.40
TRINITY_DN100740_c0_g2	0.00	0.00	0.00	47.21
TRINITY_DN100740_c2_g1	44.09	0.00	41.08	17.81
TRINITY_DN100740_c4_g1	0.00	49.49	48.83	0.00
TRINITY_DN100740_c5_g1	0.00	0.00	87.15	0.00
TRINITY_DN100740_c7_g1	0.00	21.98	13.99	0.00
TRINITY_DN100743_c1_g1	0.00	0.00	71.90	0.00
TRINITY_DN100743_c2_g1	0.00	0.00	19.09	0.00
TRINITY_DN100744_c0_g1	22.99	6.56	19.13	4.97
TRINITY_DN100744_c1_g1	0.00	0.00	5.92	8.11
TRINITY_DN100746_c0_g1	0.00	59.76	0.00	38.60
TRINITY_DN100746_c1_g1	92.29	13.82	43.42	14.21
TRINITY_DN100746_c2_g1	0.00	0.00	0.00	0.00
TRINITY_DN100747_c0_g1	9.62	0.00	5.90	6.18
TRINITY_DN100748_c0_g1	0.00	36.67	48.17	65.77
TRINITY_DN10074_c0_g1	25.34	8.97	22.31	9.29
TRINITY_DN10074_c1_g1	10.42	63.32	13.07	12.30
TRINITY_DN10074_c1_g2	0.00	14.01	3.58	23.29
TRINITY_DN10074_c2_g1	0.00	0.00	0.00	0.00
TRINITY_DN10074_c2_g2	52.26	0.00	0.00	3.56
TRINITY_DN10074_c3_g1	0.00	0.00	0.00	0.00
TRINITY_DN100750_c0_g1	5.31	1.52	2.45	8.54
TRINITY_DN100750_c0_g2	0.00	2.98	18.28	15.83
TRINITY_DN100750_c0_g3	26.73	0.00	33.49	41.30
TRINITY_DN100750_c0_g4	9.62	3.67	0.59	9.50
TRINITY_DN100750_c0_g5	0.00	17.77	2.11	4.46
TRINITY_DN100750_c1_g1	0.00	8.35	14.89	17.88
TRINITY_DN100750_c2_g1	14.46	0.00	22.97	17.77
TRINITY_DN100751_c0_g1	0.00	0.00	51.08	0.00
TRINITY_DN100752_c0_g1	0.00	0.00	0.00	74.06
TRINITY_DN100753_c0_g1	0.00	0.00	143.34	0.00
TRINITY_DN100754_c1_g1	0.00	84.90	0.00	0.00
TRINITY_DN10075_c0_g1	52.11	87.84	97.86	54.49
TRINITY_DN10075_c0_g2	169.51	34.65	13.90	38.83
TRINITY_DN10075_c1_g1	25.98	21.20	31.55	19.72
TRINITY_DN10075_c2_g1	21.04	20.24	35.60	34.68
TRINITY_DN100760_c0_g1	0.00	0.00	62.41	27.31
TRINITY_DN100762_c0_g1	5.66	3.95	21.50	11.18
TRINITY_DN100763_c0_g1	7.32	2.16	10.70	0.00
TRINITY_DN100763_c1_g1	1.23	5.65	5.92	11.52
TRINITY_DN100765_c0_g1	0.00	8.40	24.87	63.07
TRINITY_DN100766_c0_g1	0.00	0.00	5.35	8.53
TRINITY_DN100767_c0_g1	0.00	0.00	44.52	29.01
TRINITY_DN100768_c0_g1	0.00	0.00	13.88	0.00
TRINITY_DN10076_c0_g1	69.79	87.35	95.40	73.16
TRINITY_DN10076_c2_g1	0.00	4.54	4.82	2.58
TRINITY_DN10076_c3_g1	214.59	169.79	320.84	198.42
TRINITY_DN100771_c0_g1	13.80	0.00	0.00	20.54
TRINITY_DN100771_c1_g1	2.23	1.12	8.24	14.68
TRINITY_DN100771_c2_g2	0.00	0.00	0.00	67.76
TRINITY_DN100771_c3_g1	0.00	0.00	41.18	11.18
TRINITY_DN100772_c0_g1	6.26	0.00	2.93	22.51
TRINITY_DN100773_c0_g1	0.00	12.68	9.49	9.97
TRINITY_DN100773_c1_g1	8.01	2.74	4.63	13.44
TRINITY_DN100776_c0_g1	0.00	101.80	0.00	0.00
TRINITY_DN100778_c0_g1	0.00	4.93	23.20	3.31
TRINITY_DN100778_c0_g2	20.06	3.50	9.30	12.99
TRINITY_DN100778_c1_g1	9.83	5.47	0.00	16.80
TRINITY_DN100778_c2_g1	349.71	306.64	109.86	103.43
TRINITY_DN100778_c3_g1	27.31	8.78	0.00	27.62
TRINITY_DN100778_c4_g1	0.00	51.25	0.00	26.20
TRINITY_DN100778_c5_g1	5.05	1.26	12.14	15.30
TRINITY_DN100779_c0_g1	0.00	0.00	16.85	0.00
TRINITY_DN100779_c1_g1	0.00	70.79	9.91	32.33
TRINITY_DN100779_c3_g1	11.32	0.00	20.98	11.26
TRINITY_DN100779_c5_g1	190.59	0.00	139.08	60.99
TRINITY_DN100779_c6_g1	75.16	0.00	0.00	0.00
TRINITY_DN100779_c7_g1	0.00	0.00	0.00	42.83
TRINITY_DN100779_c8_g1	0.00	0.00	33.45	0.00
TRINITY_DN10077_c0_g1	44.99	60.85	89.82	138.52
TRINITY_DN10077_c1_g1	0.00	3.12	5.01	0.00
TRINITY_DN100781_c0_g1	2.08	6.58	8.55	0.00
TRINITY_DN100781_c0_g2	1.27	0.00	11.43	13.92
TRINITY_DN100781_c0_g3	0.00	5.31	10.77	0.00
TRINITY_DN100781_c2_g1	173.65	0.00	109.42	89.66
TRINITY_DN100783_c0_g1	182.10	59.00	166.90	87.79
TRINITY_DN100783_c0_g3	0.00	0.00	32.28	0.00
TRINITY_DN100783_c1_g1	16.44	6.52	36.86	3.27
TRINITY_DN100783_c2_g1	12.28	0.00	100.75	123.66
TRINITY_DN100784_c0_g1	0.00	0.00	0.00	23.55
TRINITY_DN100784_c0_g2	0.00	0.00	14.89	0.00
TRINITY_DN100786_c0_g1	0.00	38.24	0.00	0.00
TRINITY_DN100787_c0_g1	0.00	47.98	0.00	0.00
TRINITY_DN100787_c1_g1	0.00	0.00	57.51	26.71
TRINITY_DN100789_c0_g1	19.25	0.00	17.86	0.00
TRINITY_DN10078_c0_g1	84.98	49.51	71.71	92.41
TRINITY_DN10078_c1_g1	25.88	0.54	2.06	27.39
TRINITY_DN10078_c2_g1	10.48	27.45	41.75	43.58
TRINITY_DN10078_c3_g1	43.76	12.80	28.69	37.65
TRINITY_DN10078_c5_g1	0.00	0.00	28.41	0.00
TRINITY_DN100792_c0_g1	0.00	0.00	23.59	0.00
TRINITY_DN100792_c1_g1	0.00	0.00	8.93	38.25
TRINITY_DN100792_c2_g1	0.00	0.00	32.48	0.00
TRINITY_DN100795_c0_g1	0.00	0.00	0.00	0.00
TRINITY_DN100797_c0_g1	3.62	4.24	14.00	12.49
TRINITY_DN100797_c0_g3	9.55	6.70	13.23	10.98
TRINITY_DN100797_c0_g4	10.81	0.00	0.00	0.00
TRINITY_DN100798_c0_g1	0.00	97.03	0.00	13.06
TRINITY_DN10079_c0_g1	16.97	9.98	18.73	13.55
TRINITY_DN10079_c0_g2	30.34	14.00	25.93	24.01
TRINITY_DN10079_c10_g1	0.00	0.00	63.36	0.00
TRINITY_DN10079_c12_g1	0.00	0.00	58.58	0.00
TRINITY_DN10079_c13_g1	326.44	0.00	89.34	0.00
TRINITY_DN10079_c1_g1	194.08	99.07	485.98	231.45
TRINITY_DN10079_c2_g1	36.74	21.16	54.80	52.26
TRINITY_DN10079_c2_g2	0.00	0.00	0.00	0.00
TRINITY_DN10079_c2_g3	47.30	197.48	80.79	0.00
TRINITY_DN10079_c2_g4	0.00	83.11	123.94	18.39
TRINITY_DN10079_c3_g1	18.99	9.81	29.21	42.74
TRINITY_DN10079_c4_g1	0.00	13.72	108.56	88.97
TRINITY_DN10079_c5_g1	0.00	11.17	32.02	13.60
TRINITY_DN1007_c0_g1	0.00	0.00	0.00	2.02
TRINITY_DN1007_c1_g1	13.89	9.06	13.68	16.52
TRINITY_DN1007_c2_g1	0.00	0.00	36.45	8.66
TRINITY_DN1007_c2_g2	0.00	0.00	62.31	33.41
TRINITY_DN1007_c2_g3	0.00	0.00	72.98	0.00
TRINITY_DN100801_c0_g1	49.08	0.00	7.97	0.00
TRINITY_DN100801_c1_g1	0.00	0.00	31.73	0.00
TRINITY_DN100803_c0_g1	21.69	0.00	3.64	39.52
TRINITY_DN100803_c0_g2	0.00	8.53	24.10	21.47
TRINITY_DN100803_c1_g1	2.12	6.39	8.21	12.39
TRINITY_DN100803_c1_g2	25.46	7.62	10.73	12.75
TRINITY_DN100803_c1_g3	0.00	0.00	24.59	10.90
TRINITY_DN100803_c2_g1	0.00	0.00	76.45	0.00
TRINITY_DN100803_c2_g3	3.17	3.15	8.91	3.16
TRINITY_DN100804_c0_g1	20.92	0.00	8.63	0.00
TRINITY_DN100805_c0_g1	19.50	0.00	0.00	29.71
TRINITY_DN100806_c0_g1	4.46	7.57	47.70	19.49
TRINITY_DN100806_c0_g2	1.38	3.60	11.77	6.50
TRINITY_DN100807_c0_g1	11.63	39.82	0.00	11.56
TRINITY_DN100809_c0_g1	39.29	0.00	0.00	0.00
TRINITY_DN10080_c0_g1	179.99	170.71	173.70	432.84
TRINITY_DN10080_c0_g2	21.55	28.89	12.74	63.37
TRINITY_DN10080_c1_g1	50.68	12.48	37.52	62.45
TRINITY_DN10080_c1_g2	113.78	38.47	92.32	75.81
TRINITY_DN100816_c1_g1	0.00	0.00	90.87	0.00
TRINITY_DN100817_c1_g1	0.00	0.00	0.00	0.00
TRINITY_DN100818_c0_g1	0.00	0.00	19.30	6.92
TRINITY_DN100818_c1_g1	0.00	0.00	0.00	12.07
TRINITY_DN10081_c0_g1	56.34	44.53	143.29	95.25
TRINITY_DN10081_c0_g3	2201.34	996.82	1108.07	1707.46
TRINITY_DN10081_c0_g4	0.00	0.00	0.00	0.00
TRINITY_DN10081_c12_g1	0.00	0.00	113.93	0.00
TRINITY_DN10081_c1_g1	60.38	0.00	0.00	194.07
TRINITY_DN10081_c2_g1	29.84	0.00	75.90	33.12
TRINITY_DN10081_c3_g1	20.76	10.41	18.13	0.00
TRINITY_DN10081_c4_g1	72.54	18.09	88.75	44.04
TRINITY_DN10081_c4_g2	43.76	0.00	157.11	10.87
TRINITY_DN10081_c6_g1	11.93	82.50	81.62	71.20
TRINITY_DN10081_c7_g1	69.30	208.31	129.47	243.74
TRINITY_DN100820_c0_g1	8.54	8.26	0.00	34.42
TRINITY_DN100822_c0_g1	0.00	0.00	25.68	9.28
TRINITY_DN100822_c0_g2	0.00	56.57	0.00	30.62
TRINITY_DN100823_c0_g1	0.00	12.05	11.47	14.14
TRINITY_DN100823_c0_g2	3.34	0.00	1.07	9.01
TRINITY_DN100824_c0_g1	11.28	0.00	0.00	40.72
TRINITY_DN100825_c0_g1	0.00	0.00	70.45	0.00
TRINITY_DN100825_c1_g1	0.00	0.00	10.67	0.00
TRINITY_DN100826_c0_g1	10.71	0.00	12.59	16.03
TRINITY_DN100827_c0_g1	0.00	8.12	8.50	5.24
TRINITY_DN100827_c0_g2	33.41	8.27	12.94	13.21
TRINITY_DN100829_c1_g1	25.80	86.22	201.58	13.25
TRINITY_DN100829_c2_g1	0.00	0.00	43.90	15.97
TRINITY_DN100829_c5_g1	0.00	0.00	0.00	10.45
TRINITY_DN100829_c6_g1	0.00	0.00	15.50	25.15
TRINITY_DN100829_c7_g1	0.00	0.00	77.50	0.00
TRINITY_DN100829_c8_g1	81.35	0.00	0.00	41.89
TRINITY_DN10082_c0_g1	65.60	73.04	53.77	74.30
TRINITY_DN10082_c1_g1	60.07	69.24	36.77	90.57
TRINITY_DN10082_c3_g1	92.26	88.16	0.00	161.94
TRINITY_DN100830_c0_g1	69.01	4.46	7.16	16.99
TRINITY_DN100830_c1_g1	22.02	0.00	13.67	3.65
TRINITY_DN100831_c0_g1	7.02	10.60	18.26	2.92
TRINITY_DN100831_c0_g2	17.40	3.49	10.96	3.53
TRINITY_DN100831_c0_g3	50.45	0.00	0.00	0.00
TRINITY_DN100831_c1_g1	39.06	5.77	74.07	86.91
TRINITY_DN100831_c2_g1	0.00	0.00	40.09	0.00
TRINITY_DN100832_c0_g2	14.04	6.95	6.54	20.93
TRINITY_DN100832_c0_g3	0.00	0.00	30.01	147.35
TRINITY_DN100834_c0_g1	0.00	0.00	14.14	46.31
TRINITY_DN100835_c0_g1	0.00	50.22	19.68	32.08
TRINITY_DN100836_c0_g1	16.59	7.97	22.46	4.92
TRINITY_DN100836_c0_g2	0.00	0.00	17.81	8.55
TRINITY_DN100836_c1_g1	0.00	15.74	6.41	0.00
TRINITY_DN100836_c2_g1	23.35	0.00	65.16	0.00
TRINITY_DN100839_c0_g1	0.00	13.22	6.23	0.00
TRINITY_DN10083_c0_g1	0.00	0.00	0.00	26.85
TRINITY_DN10083_c1_g1	251.79	102.05	84.56	123.20
TRINITY_DN10083_c1_g2	0.00	0.00	0.00	89.87
TRINITY_DN10083_c1_g3	18.72	6.90	7.24	16.99
TRINITY_DN10083_c1_g4	0.00	0.00	7.46	9.32
TRINITY_DN10083_c2_g1	0.00	0.00	46.40	5.53
TRINITY_DN10083_c3_g1	0.00	39.11	115.80	54.62
TRINITY_DN10083_c4_g1	0.00	27.51	35.61	0.00
TRINITY_DN100840_c0_g1	0.00	0.00	25.42	0.00
TRINITY_DN100842_c0_g1	77.21	0.00	0.00	0.00
TRINITY_DN100843_c0_g1	5.29	0.00	0.00	12.95
TRINITY_DN100843_c0_g2	0.00	54.37	12.94	6.97
TRINITY_DN100845_c0_g1	0.00	0.00	168.23	0.00
TRINITY_DN100845_c1_g1	12.11	0.00	0.00	0.00
TRINITY_DN100847_c0_g1	20.85	0.00	0.00	7.78
TRINITY_DN100847_c1_g1	1.60	12.57	14.92	9.43
TRINITY_DN100847_c2_g1	0.00	0.00	56.75	0.00
TRINITY_DN100847_c3_g1	0.00	0.00	113.17	0.00
TRINITY_DN100847_c6_g1	0.00	0.00	46.53	12.67
TRINITY_DN100847_c7_g1	20.08	0.00	0.00	10.22
TRINITY_DN100848_c0_g1	16.41	0.00	0.00	10.87
TRINITY_DN10084_c0_g1	55.46	0.00	38.40	66.11
TRINITY_DN10084_c0_g2	26.89	28.30	11.77	27.97
TRINITY_DN10084_c1_g1	23.87	0.00	62.59	91.87
TRINITY_DN10084_c3_g1	49.12	0.00	0.00	0.00
TRINITY_DN10084_c4_g1	0.00	205.67	50.73	0.00
TRINITY_DN100850_c0_g1	0.00	0.00	6.82	7.22
TRINITY_DN100851_c0_g1	4.43	0.00	3.33	0.00
TRINITY_DN100852_c0_g1	45.46	3.53	16.00	7.50
TRINITY_DN100852_c1_g1	0.00	0.00	0.00	0.00
TRINITY_DN100853_c0_g1	0.00	0.00	22.99	4.09
TRINITY_DN100853_c2_g1	0.00	0.00	52.23	0.00
TRINITY_DN100853_c3_g1	0.00	23.90	16.88	0.00
TRINITY_DN100857_c0_g1	13.96	0.00	8.64	0.00
TRINITY_DN100858_c0_g1	2.97	0.99	11.07	9.14
TRINITY_DN100859_c0_g1	0.00	34.28	0.00	0.00
TRINITY_DN10085_c0_g1	31.13	32.27	29.60	44.46
TRINITY_DN10085_c0_g2	16.07	0.00	1.67	9.37
TRINITY_DN10085_c0_g3	43.99	6.70	18.95	77.39
TRINITY_DN10085_c1_g1	90.23	29.37	4.62	0.00
TRINITY_DN100863_c1_g1	0.00	0.00	39.06	10.86
TRINITY_DN100865_c0_g1	0.00	36.79	30.98	22.92
TRINITY_DN100865_c0_g2	0.00	16.07	74.18	1.98
TRINITY_DN100865_c0_g3	0.00	45.56	0.00	0.00
TRINITY_DN100865_c0_g4	26.64	0.00	22.84	0.00
TRINITY_DN100865_c0_g5	39.87	0.00	23.84	93.71
TRINITY_DN100866_c1_g1	64.50	0.00	0.00	39.74
TRINITY_DN100867_c0_g1	0.00	0.00	30.66	22.20
TRINITY_DN100867_c1_g1	0.00	0.00	50.68	0.00
TRINITY_DN100869_c0_g1	24.12	40.53	68.68	60.33
TRINITY_DN100869_c0_g2	0.00	73.33	111.14	0.00
TRINITY_DN100869_c0_g3	63.92	55.29	31.40	113.59
TRINITY_DN10086_c0_g1	23.31	16.69	38.77	35.69
TRINITY_DN10086_c0_g2	32.18	20.15	39.43	58.41
TRINITY_DN100870_c0_g1	1.77	0.00	0.70	4.31
TRINITY_DN100871_c0_g1	0.00	0.00	0.00	10.56
TRINITY_DN100872_c0_g1	40.80	0.00	0.00	0.00
TRINITY_DN100874_c0_g1	20.35	23.13	22.51	20.55
TRINITY_DN100874_c0_g2	39.42	186.60	121.07	77.07
TRINITY_DN100874_c0_g3	5.53	0.00	0.83	1.43
TRINITY_DN100874_c1_g1	158.14	0.00	299.75	723.44
TRINITY_DN100874_c2_g1	0.00	25.84	17.31	0.00
TRINITY_DN100877_c0_g1	0.00	0.00	37.58	0.00
TRINITY_DN100878_c0_g1	0.00	0.00	16.12	0.00
TRINITY_DN100878_c1_g1	0.00	0.00	0.00	9.21
TRINITY_DN100879_c0_g1	0.00	0.00	24.43	53.39
TRINITY_DN10087_c0_g1	2341.96	1375.55	1865.29	2964.69
TRINITY_DN10087_c0_g2	5443.60	3104.73	4893.86	8152.38
TRINITY_DN100880_c0_g1	11.35	11.21	0.00	0.00
TRINITY_DN100881_c0_g1	0.00	0.00	0.00	64.95
TRINITY_DN100881_c1_g1	0.00	0.00	35.87	0.00
TRINITY_DN100882_c0_g1	0.00	16.52	31.79	0.00
TRINITY_DN100883_c0_g1	0.00	0.00	25.30	0.00
TRINITY_DN100884_c0_g1	199.90	44.88	33.21	36.16
TRINITY_DN100885_c0_g1	12.58	0.00	23.30	0.00
TRINITY_DN100886_c0_g1	0.00	0.00	37.45	16.19
TRINITY_DN100888_c0_g1	0.00	3.24	3.05	16.24
TRINITY_DN100889_c0_g1	0.00	6.85	71.78	7.04
TRINITY_DN100889_c0_g2	0.00	0.00	30.93	0.00
TRINITY_DN100889_c0_g3	31.18	0.00	0.00	0.00
TRINITY_DN100889_c1_g1	0.00	0.00	0.00	36.16
TRINITY_DN100889_c1_g2	0.00	58.17	113.36	25.00
TRINITY_DN100889_c2_g1	0.00	0.00	0.00	103.80
TRINITY_DN100889_c2_g2	0.00	0.00	19.18	0.00
TRINITY_DN100889_c2_g3	0.00	12.50	24.60	0.00
TRINITY_DN100889_c2_g4	0.00	0.00	43.52	31.66
TRINITY_DN100889_c2_g5	73.68	0.00	17.33	0.00
TRINITY_DN100889_c2_g6	0.00	0.00	71.90	0.00
TRINITY_DN100889_c3_g1	0.00	0.00	0.00	0.00
TRINITY_DN100889_c5_g1	103.20	12.32	0.00	0.00
TRINITY_DN100889_c6_g1	1.48	0.00	14.94	2.98
TRINITY_DN10088_c0_g1	30.63	11.28	9.12	25.37
TRINITY_DN10088_c1_g1	0.00	69.98	52.29	0.00
TRINITY_DN100890_c0_g1	396.62	360.10	753.70	310.41
TRINITY_DN100890_c1_g1	0.00	0.00	67.38	12.23
TRINITY_DN100890_c1_g2	168.32	0.00	54.28	0.00
TRINITY_DN100890_c1_g3	17.10	0.00	33.16	0.00
TRINITY_DN100890_c2_g1	15.54	0.00	59.56	48.71
TRINITY_DN100890_c3_g1	75.02	0.00	0.00	0.00
TRINITY_DN100891_c1_g1	0.00	0.00	10.28	0.00
TRINITY_DN100895_c0_g1	0.00	22.44	44.28	0.00
TRINITY_DN100896_c0_g1	22.64	1.51	42.71	75.77
TRINITY_DN100896_c0_g2	0.00	18.39	0.00	12.59
TRINITY_DN100896_c4_g1	0.00	0.00	48.83	0.00
TRINITY_DN100897_c0_g1	0.00	26.28	0.00	0.00
TRINITY_DN100898_c0_g1	0.00	0.00	86.29	0.00
TRINITY_DN100899_c0_g1	0.00	13.40	25.24	2.24
TRINITY_DN10089_c0_g1	27.32	6.13	35.25	19.56
TRINITY_DN10089_c0_g2	135.68	64.10	193.57	56.55
TRINITY_DN1008_c0_g1	1437.26	1073.57	1058.10	1211.52
TRINITY_DN1008_c0_g2	184.38	174.76	91.92	212.61
TRINITY_DN1008_c1_g1	1515.98	1005.22	1019.64	1385.67
TRINITY_DN1008_c1_g2	68.67	0.00	19.45	6.79
TRINITY_DN1008_c2_g1	0.00	59.76	0.00	0.00
TRINITY_DN100900_c0_g1	80.54	8.31	70.48	35.65
TRINITY_DN100900_c0_g2	6.70	22.47	2.80	25.26
TRINITY_DN100900_c0_g3	0.00	0.00	0.00	54.61
TRINITY_DN100901_c0_g1	2.63	4.06	6.87	3.78
TRINITY_DN100901_c1_g1	29.87	18.25	37.51	18.30
TRINITY_DN100902_c0_g1	0.00	0.00	0.00	18.35
TRINITY_DN100903_c0_g1	158.24	101.44	137.05	116.86
TRINITY_DN100903_c0_g2	0.00	0.00	77.03	18.57
TRINITY_DN100903_c1_g1	0.00	55.97	111.26	136.67
TRINITY_DN100903_c3_g1	0.00	79.38	0.00	0.00
TRINITY_DN100905_c0_g1	0.00	0.00	36.38	0.00
TRINITY_DN100908_c0_g1	86.11	0.00	0.00	0.00
TRINITY_DN100909_c0_g1	0.00	0.70	12.18	2.83
TRINITY_DN100909_c0_g2	0.00	0.00	7.37	2.96
TRINITY_DN100909_c1_g1	0.00	0.00	0.00	93.30
TRINITY_DN10090_c0_g1	25.72	18.03	26.72	20.45
TRINITY_DN10090_c1_g1	2.62	0.00	7.33	12.96
TRINITY_DN10090_c2_g1	0.00	0.00	0.00	53.06
TRINITY_DN100910_c0_g1	55.85	0.00	0.00	0.00
TRINITY_DN100911_c0_g1	15.45	15.93	13.48	37.34
TRINITY_DN100911_c0_g2	54.58	0.00	3.25	4.26
TRINITY_DN100911_c10_g1	0.00	0.00	0.00	68.27
TRINITY_DN100911_c1_g1	28.93	7.81	24.33	52.07
TRINITY_DN100911_c1_g2	0.00	0.00	0.00	0.00
TRINITY_DN100911_c1_g3	28.10	6.46	0.00	26.02
TRINITY_DN100911_c2_g1	7.25	0.00	0.00	18.19
TRINITY_DN100911_c2_g2	66.76	49.03	16.14	68.76
TRINITY_DN100911_c3_g1	19.87	7.57	21.50	53.18
TRINITY_DN100911_c4_g1	0.00	0.00	0.00	34.68
TRINITY_DN100911_c5_g1	0.00	0.00	9.86	0.00
TRINITY_DN100911_c6_g1	0.00	0.00	0.00	0.00
TRINITY_DN100911_c7_g1	0.00	0.00	12.83	0.00
TRINITY_DN100911_c8_g1	0.00	0.00	21.34	0.00
TRINITY_DN100911_c9_g1	0.00	0.00	17.96	0.00
TRINITY_DN100912_c0_g1	0.00	0.00	5.36	5.14
TRINITY_DN100912_c1_g1	7.65	0.00	5.97	4.63
TRINITY_DN100913_c0_g1	0.00	0.00	56.54	0.00
TRINITY_DN100915_c0_g1	148.07	0.00	0.00	0.00
TRINITY_DN100915_c0_g2	8.61	0.00	0.00	8.68
TRINITY_DN100915_c0_g3	0.00	0.00	0.00	43.85
TRINITY_DN100916_c0_g1	0.00	0.00	49.26	0.00
TRINITY_DN100916_c1_g1	0.00	0.00	0.00	0.00
TRINITY_DN100918_c0_g1	4.66	4.64	0.00	4.66
TRINITY_DN10091_c0_g1	108.25	19.67	50.03	138.04
TRINITY_DN10091_c0_g2	0.00	0.00	21.05	0.00
TRINITY_DN100920_c0_g1	8.50	0.00	0.00	8.47
TRINITY_DN100923_c0_g1	0.00	0.00	48.02	34.79
TRINITY_DN100923_c0_g2	0.00	0.00	93.31	99.14
TRINITY_DN100923_c1_g1	13.20	15.16	14.56	22.27
TRINITY_DN100923_c2_g1	0.00	0.00	0.00	46.75
TRINITY_DN100923_c3_g1	0.00	0.00	0.00	4.95
TRINITY_DN100923_c4_g1	0.00	0.00	0.00	55.53
TRINITY_DN100924_c0_g1	0.00	0.00	6.58	0.86
TRINITY_DN100924_c0_g2	0.00	0.00	38.60	0.00
TRINITY_DN100924_c0_g3	0.00	0.00	15.21	50.72
TRINITY_DN100924_c0_g4	7.24	2.61	28.47	27.52
TRINITY_DN100924_c1_g1	0.00	0.00	0.00	0.00
TRINITY_DN100924_c3_g1	103.97	0.00	24.43	0.00
TRINITY_DN100925_c0_g1	39.55	0.00	3.77	0.00
TRINITY_DN100926_c0_g1	0.00	0.00	20.46	4.33
TRINITY_DN100926_c1_g1	53.85	0.00	45.55	23.75
TRINITY_DN100929_c0_g1	13.63	3.43	1.11	8.68
TRINITY_DN10092_c0_g1	115.26	70.00	66.38	113.17
TRINITY_DN10092_c0_g2	0.00	0.00	0.00	0.00
TRINITY_DN10092_c0_g3	52.66	34.13	32.29	14.25
TRINITY_DN10092_c1_g1	0.00	182.88	0.00	164.63
TRINITY_DN100932_c0_g1	0.00	0.00	0.00	35.06
TRINITY_DN100933_c0_g1	0.00	0.00	0.00	0.00
TRINITY_DN100933_c1_g1	0.00	0.00	30.43	0.00
TRINITY_DN100934_c0_g1	0.00	0.00	0.00	31.40
TRINITY_DN100934_c3_g1	16.56	0.00	80.03	0.00
TRINITY_DN100935_c0_g1	0.00	0.00	19.31	8.25
TRINITY_DN100937_c0_g1	0.00	0.00	33.16	0.00
TRINITY_DN100939_c0_g1	0.00	2.90	11.12	5.85
TRINITY_DN10093_c0_g1	479.84	171.63	271.57	235.59
TRINITY_DN10093_c0_g3	0.00	0.00	20.13	0.00
TRINITY_DN10093_c1_g1	338.55	365.23	407.06	1106.40
TRINITY_DN10093_c2_g1	104.86	0.00	99.79	0.00
TRINITY_DN10093_c2_g2	0.00	0.00	55.92	31.13
TRINITY_DN10093_c4_g1	130.26	31.51	78.60	0.00
TRINITY_DN100942_c0_g1	0.00	107.18	0.00	0.00
TRINITY_DN100943_c0_g1	82.73	0.00	0.00	0.00
TRINITY_DN100943_c0_g2	0.00	27.52	42.31	51.41
TRINITY_DN100943_c0_g3	33.25	6.41	0.00	0.00
TRINITY_DN100943_c1_g1	0.00	0.00	81.48	0.00
TRINITY_DN100943_c1_g3	0.00	0.00	56.77	11.27
TRINITY_DN100943_c3_g1	0.00	3.73	30.21	0.00
TRINITY_DN100943_c4_g1	0.00	5.63	0.00	5.80
TRINITY_DN100943_c5_g1	80.01	32.73	0.00	11.69
TRINITY_DN100945_c0_g1	13.92	15.31	0.00	0.00
TRINITY_DN100947_c0_g1	14.14	7.00	32.97	0.00
TRINITY_DN100948_c0_g1	0.00	0.85	3.26	0.00
TRINITY_DN100948_c0_g2	4.79	62.23	25.27	11.86
TRINITY_DN100948_c0_g3	26.54	57.58	51.62	17.24
TRINITY_DN100948_c1_g2	2.23	3.73	11.31	17.60
TRINITY_DN100948_c2_g1	0.00	0.00	0.00	0.00
TRINITY_DN100949_c0_g1	1953.84	1453.87	315.54	1105.17
TRINITY_DN10094_c0_g1	226.00	89.26	196.17	219.59
TRINITY_DN100952_c0_g1	176.27	46.77	77.17	33.57
TRINITY_DN100952_c1_g1	71.35	0.00	73.06	0.00
TRINITY_DN100955_c0_g1	14.98	0.00	85.54	0.00
TRINITY_DN100958_c0_g2	58.06	9.12	13.91	3.67
TRINITY_DN100959_c0_g1	19.21	0.00	0.00	17.14
TRINITY_DN100959_c0_g2	0.00	0.00	40.40	0.00
TRINITY_DN100959_c0_g3	0.00	0.00	52.84	0.00
TRINITY_DN100959_c0_g4	48.07	0.00	77.46	0.00
TRINITY_DN100959_c0_g5	0.00	4.59	6.20	8.35
TRINITY_DN100959_c0_g6	34.99	33.82	16.30	52.44
TRINITY_DN100959_c0_g7	0.00	0.00	0.00	0.00
TRINITY_DN100959_c0_g8	34.70	29.43	0.00	17.97
TRINITY_DN100959_c0_g9	7.93	0.00	14.73	7.95
TRINITY_DN100959_c1_g1	28.94	0.00	27.36	0.00
TRINITY_DN100959_c2_g1	9.90	0.00	55.51	30.18
TRINITY_DN100959_c3_g1	0.00	0.00	0.00	47.50
TRINITY_DN10095_c0_g1	17.46	15.47	54.24	54.38
TRINITY_DN10095_c2_g1	19.49	15.29	95.64	60.68
TRINITY_DN100961_c0_g1	0.00	0.00	48.82	0.00
TRINITY_DN100962_c0_g1	11.83	23.15	0.00	0.00
TRINITY_DN100963_c0_g1	28.02	0.00	16.86	12.90
TRINITY_DN100964_c0_g1	0.00	36.41	0.00	28.77
TRINITY_DN100965_c0_g2	124.72	49.49	94.32	70.29
TRINITY_DN100965_c1_g1	8.73	0.00	40.08	51.02
TRINITY_DN100965_c2_g1	100.95	0.00	16.28	0.00
TRINITY_DN100965_c3_g1	0.00	0.00	22.94	25.00
TRINITY_DN100965_c4_g1	0.00	0.00	106.07	43.51
TRINITY_DN100965_c5_g1	66.36	0.00	12.48	44.48
TRINITY_DN100965_c6_g1	16.56	0.00	0.00	0.00
TRINITY_DN100965_c7_g1	23.35	0.00	0.00	47.84
TRINITY_DN100965_c8_g1	0.00	0.00	13.88	24.10
TRINITY_DN100965_c9_g1	0.00	0.00	29.52	0.00
TRINITY_DN100966_c0_g1	59.66	68.24	361.72	176.77
TRINITY_DN100966_c0_g2	75.46	10.71	43.06	56.44
TRINITY_DN100966_c1_g1	102.44	0.00	95.37	35.09
TRINITY_DN100966_c3_g1	50.24	0.00	23.35	0.00
TRINITY_DN100966_c4_g1	0.00	3.55	2.54	3.58
TRINITY_DN100966_c5_g1	0.00	0.00	31.11	0.00
TRINITY_DN10096_c0_g1	99.71	34.49	70.08	95.86
TRINITY_DN100970_c0_g1	1.95	0.00	0.00	5.86
TRINITY_DN100971_c0_g1	0.00	0.00	24.96	0.00
TRINITY_DN100972_c0_g1	0.00	0.00	33.84	0.00
TRINITY_DN100973_c0_g1	0.00	0.00	33.16	54.06
TRINITY_DN100975_c0_g1	26.54	0.00	49.92	0.00
TRINITY_DN100976_c0_g1	16.40	30.20	77.15	48.09
TRINITY_DN100976_c1_g1	16.48	0.00	0.00	38.33
TRINITY_DN100976_c2_g1	0.00	0.00	80.71	0.00
TRINITY_DN100977_c0_g1	18.77	0.00	0.00	17.77
TRINITY_DN100978_c0_g1	0.00	0.00	23.92	26.12
TRINITY_DN100978_c1_g1	0.00	0.00	26.31	0.00
TRINITY_DN100979_c0_g1	33.50	0.00	7.78	20.79
TRINITY_DN100979_c2_g1	0.00	0.00	0.00	0.00
TRINITY_DN100979_c3_g1	0.00	0.00	0.00	35.62
TRINITY_DN10097_c0_g1	8.39	7.39	5.98	4.46
TRINITY_DN10097_c0_g2	108.68	60.70	82.17	80.55
TRINITY_DN10097_c1_g1	68.27	0.00	106.85	11.72
TRINITY_DN10097_c1_g2	0.00	43.35	10.67	0.00
TRINITY_DN10097_c2_g1	2.42	6.59	13.84	3.74
[truncated: 529,471 more rows]
