# Supplementary material for: Transcriptional Rearrangements Associated with Thermal Stress and Preadaptation in Baikal Whitefish (Coregonus baicalensis)
Source: Animals (Basel). 2024 Oct 25;14(21):3077. doi: 10.3390/ani14213077 (PMC11545380; doi:10.3390/ani14213077)
Supplement: Supplementary file 1 [file animals-14-03077-s001.zip › S3_All DEGs.xls]

## Sheet: all_compare_
gene_id	a1_C_P_count	a2_AcS_P_count	a3_AcS_NP_count	a4_C_NP_count	a1_C_P_fpkm	a2_AcS_P_fpkm	a3_AcS_NP_fpkm	a4_C_NP_fpkm	a3_AcS_NPvsa1_C_P_a3_AcS_NP	a3_AcS_NPvsa1_C_P_a1_C_P	a3_AcS_NPvsa1_C_P_log2FoldChange	a3_AcS_NPvsa1_C_P_pvalue	a3_AcS_NPvsa1_C_P_padj	a2_AcS_Pvsa3_AcS_NP_a2_AcS_P	a2_AcS_Pvsa3_AcS_NP_a3_AcS_NP	a2_AcS_Pvsa3_AcS_NP_log2FoldChange	a2_AcS_Pvsa3_AcS_NP_pvalue	a2_AcS_Pvsa3_AcS_NP_padj	a2_AcS_Pvsa1_C_P_a2_AcS_P	a2_AcS_Pvsa1_C_P_a1_C_P	a2_AcS_Pvsa1_C_P_log2FoldChange	a2_AcS_Pvsa1_C_P_pvalue	a2_AcS_Pvsa1_C_P_padj	a3_AcS_NPvsa4_C_NP_a3_AcS_NP	a3_AcS_NPvsa4_C_NP_a4_C_NP	a3_AcS_NPvsa4_C_NP_log2FoldChange	a3_AcS_NPvsa4_C_NP_pvalue	a3_AcS_NPvsa4_C_NP_padj	a2_AcS_Pvsa4_C_NP_a2_AcS_P	a2_AcS_Pvsa4_C_NP_a4_C_NP	a2_AcS_Pvsa4_C_NP_log2FoldChange	a2_AcS_Pvsa4_C_NP_pvalue	a2_AcS_Pvsa4_C_NP_padj	a1_C_Pvsa4_C_NP_a1_C_P	a1_C_Pvsa4_C_NP_a4_C_NP	a1_C_Pvsa4_C_NP_log2FoldChange	a1_C_Pvsa4_C_NP_pvalue	a1_C_Pvsa4_C_NP_padj	gene_name	gene_chr	gene_start	gene_end	gene_strand	gene_length	gene_biotype	gene_description	tf_family
14842633	1031343	1211595	1267009	1115430	17248.6442117755	35840.6036523973	21775.6827985726	17590.968239765	1293120.40315359	1010517.55076914	0.35576218939447	0.386272652981194	0.614722491892715	1561585.34660433	983040.579347448	0.667688428057824	0.105029193461925	0.262523685746594	1585892.11336914	787928.762991592	1.0091573525137	0.014832950737834	0.0870199776619595	1319656.75122254	1070929.88148508	0.301298663203251	0.462936213374733	0.787814595893077	1624684.03240215	831822.910211782	0.965810681649687	0.0196121211725042	0.0885670138449924	1054875.75786617	1090546.36437011	-0.0479780168147348	0.906873218543182	1	COX1	NC_020762.1	5472	7022	+	1551	protein_coding	- && sp|Q36775|COX1_GADMO Cytochrome c oxidase subunit 1 OS=Gadus morhua OX=8049 GN=mt-co1 PE=3 SV=1 && -	-
121568907	1182354	902050	1036857	845077	20680.9274253233	27907.3822474919	18637.2397745847	13938.4458537399	1058225.27089373	1158479.25324304	-0.130585422007023	0.750210563903146	0.883599956498602	1162622.88090662	804471.398120305	0.531270042316942	0.196416833091499	0.395003300763032	1180719.62072496	903298.638399331	0.386391368543507	0.346819707672447	0.599461553524467	1079941.29552606	811362.6229818	0.412534076717176	0.315273202922715	0.659197999771564	1209600.76615197	630209.339659975	0.940627704030391	0.0229735697721835	0.0960256108658575	1209332.46410512	826224.549687351	0.549605010638984	0.181499952647178	0.613706322906423	mylpfa	NW_025535134.1	6322	10699	-	1483	protein_coding	myosin light chain%2C phosphorylatable%2C fast skeletal muscle a && sp|P02608|MLRS_RABIT Myosin regulatory light chain 2, skeletal muscle isoform type 2 OS=Oryctolagus cuniculus OX=9986 GN=MYLPF PE=1 SV=3 && PF13405:EF-hand domain	-
121531908	943437	724528	850497	694273	19239.3072287858	26133.5075784325	17823.35898165	13350.6492490237	868024.63458405	924386.597277865	-0.0907603480898511	0.824868982325603	0.930847267063326	933820.558673693	659879.33455583	0.50094295717851	0.223050907702909	0.431268010778034	948355.889315375	720770.050926955	0.395889357494826	0.33513271118804	0.587054762368014	885837.519223453	666574.953337564	0.410274914402082	0.31792358944757	0.662501570948399	971553.271954786	517748.472225563	0.908041454459038	0.0280660788148557	0.110526763939474	964963.955291254	678784.76932087	0.507520774361522	0.217063248877932	0.667284734936084	LOC121531908	NC_059210.1	41483115	41495385	+	1272	protein_coding	tropomyosin alpha-1 chain%2C transcript variant X2 && - && PF00261:Tropomyosin	-
121572355	1081975	1116074	612696	772394	8041.84014152903	14672.2664463401	4679.75910241768	5413.43200198493	625322.866419857	1060127.16145749	-0.761564034475006	0.0648308753822006	0.204598782611336	1438471.44172488	475375.485512599	1.59739683956227	0.000143306603530493	0.00287067686530692	1460861.88619744	826610.7631879	0.821539582814319	0.0465895833095455	0.175907536579596	638155.226303645	741579.313568575	-0.216693584341148	0.597409666728653	0.853355439185871	1496595.48735867	576006.578276091	1.37752687153179	0.000971899750388768	0.0109485841979645	1106663.05779989	755163.002537561	0.551355964248478	0.180121695202298	0.610350494388496	LOC121572355	NC_059192.1	66530999	66545035	+	3490	protein_coding	sarcoplasmic/endoplasmic reticulum calcium ATPase 1%2C transcript variant X1 && sp|P70083|AT2A1_MAKNI Sarcoplasmic/endoplasmic reticulum calcium ATPase 1 OS=Makaira nigricans OX=13604 GN=atp2a1 PE=2 SV=2 && PF00689:Cation transporting ATPase, C-terminus|PF13246:Cation transport ATPase (P-type)|PF00122:E1-E2 ATPase|PF00690:Cation transporter/ATPase, N-terminus	E1-E2_ATPase
121561304	1112247	1244454	493806	631308	17613.715701699	34857.3680206943	8036.11873172337	9427.28457021478	503982.698729053	1089787.89251211	-1.11260106945176	0.0073495999569189	0.0469234503601042	1603936.24117656	383131.707678398	2.06570402211105	1.26872355403137e-06	8.59150936184191e-05	1628902.21831606	849738.064300687	0.938809750778896	0.0232341612481153	0.115171787536898	514325.016147943	606121.944006582	-0.236927713057359	0.563677148517047	0.830104640575984	1668746.19152511	470792.831009097	1.82559993370745	1.59046771549252e-05	0.000546543718701346	1137625.79171507	617224.427613917	0.882158873088114	0.0327844544502515	0.263732722466468	LOC121561304	NW_025534649.1	32443	36693	+	1638	protein_coding	actin%2C alpha skeletal muscle 2 && sp|P10995|ACT2_XENLA Actin, alpha skeletal muscle 2 OS=Xenopus laevis OX=8355 GN=act2 PE=2 SV=1 && PF00022:Actin	Actin
121579282	860508	877744	520417	583357	13795.5821473001	24889.6616754936	8573.86887212174	8818.91420800053	531142.116698773	843132.145453441	-0.666660714881328	0.10556429341875	0.278576558668945	1131295.66938245	403778.517098416	1.48633959783586	0.000386752833917547	0.00578323770816264	1148904.78732042	657413.683525318	0.805385663677564	0.0510127541571171	0.187881348346648	542041.777208195	560083.950670127	-0.0472390454656501	0.908304673942592	1	1177007.72194361	435033.759271293	1.43592416365531	0.000596527139955288	0.00768550087913004	880142.715833933	570343.145231798	0.625907184118783	0.128434756701833	0.537337812661655	ckma	NC_059204.1	5573724	5578832	-	1618	protein_coding	creatine kinase%2C muscle a && sp|P06732|KCRM_HUMAN Creatine kinase M-type OS=Homo sapiens OX=9606 GN=CKM PE=1 SV=2 && PF00217:ATP:guanido phosphotransferase, C-terminal catalytic domain|PF02807:ATP:guanido phosphotransferase, N-terminal domain	-
121564396	672616	673594	385150	449864	10911.4474861532	19327.6649073747	6420.74345973415	6881.64077028129	393087.440417908	659034.164503536	-0.74550281301895	0.0706239204083575	0.217994552011029	868173.38547481	298828.234515359	1.53866621588088	0.00024385711339212	0.00417556300029385	881686.888878156	513867.341668686	0.778870201209319	0.059041041030517	0.207541252483732	401154.057154942	431916.658132673	-0.106596562736489	0.794954923681345	0.956888356198678	903253.505900779	335482.430550413	1.4288932748948	0.000633174734868756	0.00804720691474937	687963.474264459	439828.181434667	0.645391766604119	0.117058205204568	0.511171418430144	LOC121564396	NC_059196.1	3122736	3126483	+	1599	protein_coding	creatine kinase M-type && sp|P00563|KCRM_RABIT Creatine kinase M-type OS=Oryctolagus cuniculus OX=9986 GN=CKM PE=1 SV=1 && PF02807:ATP:guanido phosphotransferase, N-terminal domain|PF00217:ATP:guanido phosphotransferase, C-terminal catalytic domain	-
121573975	528283	559731	369707	380265	8422.53295893981	15784.1590560075	6057.22910154805	5716.86613302342	377326.180348524	517615.616164901	-0.456068821690879	0.267102869239613	0.48530780264592	721419.074367409	286846.397009313	1.33055866212851	0.00142388739008323	0.0145497318577791	732648.282116794	403599.346441671	0.860196625494114	0.0373134447367026	0.160500311742907	385069.357555022	365094.312441781	0.0768490771674635	0.851375235251522	0.981736387079198	750569.321226347	283579.537307731	1.40423134675553	0.000779004316363272	0.00937313085269802	540337.143854187	371781.834695013	0.539403413760898	0.189699451026148	0.629190403213395	LOC121573975	NC_059200.1	38311788	38316558	-	1627	protein_coding	creatine kinase M-type && sp|P07310|KCRM_MOUSE Creatine kinase M-type OS=Mus musculus OX=10090 GN=Ckm PE=1 SV=1 && PF02807:ATP:guanido phosphotransferase, N-terminal domain|PF00217:ATP:guanido phosphotransferase, C-terminal catalytic domain	-
14842634	410991	457392	352328	321436	15428.2938148316	30369.6759598974	13591.6752977753	11378.2556941383	359589.02184656	402692.041017602	-0.163327941375701	0.690530962728643	0.845050729823816	589517.671414556	273362.46551818	1.10871939428249	0.00755346045628655	0.0451068856684496	598693.77558393	313990.222428674	0.931098219767378	0.0243736141357154	0.119755690786815	366968.211770717	308612.297259818	0.249859424364771	0.542622506893965	0.814945388269714	613338.203344356	239708.284752751	1.35540240918641	0.00116502064334875	0.0125548141950875	420368.823743875	314265.224796206	0.419672878520541	0.307013162178089	0.751841669185304	COX2	NC_020762.1	7186	7876	+	691	protein_coding	- && sp|P48171|COX2_ONCMY Cytochrome c oxidase subunit 2 OS=Oncorhynchus mykiss OX=8022 GN=mt-co2 PE=3 SV=1 && -	-
123486571	710547	783863	337032	416581	11170.497162263	21796.4548506162	5444.9146055556	6175.53710396186	343977.791255269	696199.240799551	-1.01718456528266	0.0140730640203377	0.073440439919491	1010295.50707271	261494.681636002	1.94992319369219	4.41026423663366e-06	0.000228294139743702	1026021.20405489	542845.990535929	0.918445448743454	0.0263426153750565	0.126082850720089	351036.620429632	399961.484471702	-0.188239499952243	0.646362697877231	0.878911574107956	1051118.32906427	310661.901580224	1.75850732837219	3.10170315022579e-05	0.000914764169996409	726759.968058616	407287.677138112	0.835430584204214	0.043054186804574	0.295913538784261	LOC123486571	NW_025534725.1	29656	34095	+	1650	protein_coding	actin%2C alpha skeletal muscle 2-like && sp|P10995|ACT2_XENLA Actin, alpha skeletal muscle 2 OS=Xenopus laevis OX=8355 GN=act2 PE=2 SV=1 && PF00022:Actin	Actin
121551636	581575	293688	442841	535772	21158.2544728698	18898.4555290798	16556.2575068891	18380.1776551919	451967.376613132	569831.514663945	-0.334316698275933	0.415487945334547	0.640442047758465	378524.919198927	343589.238695975	0.13970320987412	0.733428808977399	0.859858388465385	384416.828013037	444313.542097815	-0.208906721630632	0.610642295977366	0.79848014572689	461242.278654585	514397.355752081	-0.157358446236371	0.701278760056681	0.90958659731182	393819.907076507	399547.629083321	-0.0208316292695591	0.959496738728947	1	594845.138562426	523819.697917808	0.183443764155002	0.654768529465345	0.939979583419313	LOC121551636	NC_059226.1	35302286	35304353	+	713	protein_coding	parvalbumin beta 1 && sp|Q91482|PRVB1_SALSA Parvalbumin beta 1 OS=Salmo salar OX=8030 PE=1 SV=1 && PF13499:EF-hand domain pair	-
121577954	504860	505922	244742	330352	8896.6558200889	15769.0451348282	4432.04921522633	5489.44390965242	249785.814838545	494665.586319087	-0.985761643227502	0.0172683490829899	0.0848170286834171	652066.407334411	189889.17859688	1.77986035830384	2.51313253182411e-05	0.00083840620298176	662216.110197713	385704.56664632	0.779805562757771	0.0587425228693426	0.206685541676343	254911.714253589	317172.59315746	-0.315270336746736	0.442512454563443	0.770153641196558	678414.334152876	246357.319884747	1.46141368224801	0.000479885815616741	0.00676243498529924	516379.687574613	322982.321701776	0.676976827056711	0.100329898769925	0.467258172247723	LOC121577954	NC_059192.1	96340142	96342979	-	1472	protein_coding	actin%2C alpha skeletal muscle 2 && sp|P10995|ACT2_XENLA Actin, alpha skeletal muscle 2 OS=Xenopus laevis OX=8355 GN=act2 PE=2 SV=1 && PF00022:Actin	Actin
121530756	320159	228313	151313	285822	1399.52870167895	1765.27650016733	679.723960948635	1178.16829979968	154431.365118769	313694.170934566	-1.02239235768295	0.0136009839748279	0.0716047905412895	294265.211579695	117399.953941491	1.32568390907919	0.00148120718025968	0.0149178222915894	298845.580838568	244596.095358203	0.288998465168474	0.481388855251011	0.719042698755395	157600.47945977	274419.118917666	-0.80010863717362	0.0525445543793681	0.271966399767069	306155.53346002	213149.431321734	0.522399027405899	0.20397100392042	0.40876470573081	327464.256916983	279445.721746076	0.228769243008958	0.577178052252467	0.907959699492392	LOC121530756	NC_059209.1	36139449	36155890	-	5934	protein_coding	myosin heavy chain%2C fast skeletal muscle-like && sp|Q90339|MYSS_CYPCA Myosin heavy chain, fast skeletal muscle OS=Cyprinus carpio OX=7962 PE=2 SV=2 && PF00063:Myosin head (motor domain)|PF01576:Myosin tail	Myosin_head
121575666	325298	371173	203528	229303	8288.90671044042	16728.5477457822	5329.423916744	5509.61408394159	207722.448102833	318729.401407931	-0.617674691516361	0.133510128558991	0.326249903138017	478392.811281152	157912.266664327	1.59907148066412	0.000141178624089007	0.00283301542319353	485839.207933694	248522.205308608	0.967103627263198	0.0194550687547953	0.105470852180206	211985.157929617	220154.946212547	-0.0545560131309969	0.894191307754575	1	497723.142100178	171000.842646832	1.54133910777734	0.000238158615431612	0.00409533909019677	332720.516483252	224187.579080542	0.569604197882142	0.166232200871225	0.587004279123449	mylz3	NC_059201.1	64217631	64222613	+	1018	protein_coding	myosin%2C light polypeptide 3%2C skeletal muscle && sp|P82160|MLE3_CHERA Myosin light chain 3, skeletal muscle isoform OS=Chelon ramada OX=30804 PE=1 SV=1 && -	-
14842643	265865	311669	317455	236375	6044.20464500112	12532.4968538063	7416.52400791486	5067.28252432818	323997.334842763	260496.505372997	0.314717774534922	0.443310200205815	0.667372705549026	401700.044288048	246305.376911798	0.705670026689701	0.0868549948545797	0.229840144778856	407952.684157496	203116.388479958	1.00609452245963	0.0151363246331201	0.0881855435146998	330646.141632272	226944.808548586	0.542946294738602	0.186833293700624	0.523693320693901	417931.465042058	176274.729642514	1.24543987207158	0.00277396057561771	0.0226572950735074	271931.398989168	231101.812965265	0.234714027497542	0.567338047587781	0.903481558790898	CYTB	NC_020762.1	14380	15520	+	1141	protein_coding	- && sp|P29671|CYB_SALTR Cytochrome b OS=Salmo trutta OX=8032 GN=mt-cyb PE=3 SV=3 && -	-
121577135	437099	504822	209820	268407	15835.4506523768	32348.5554668602	7811.55940826054	9169.38139011247	214144.118008717	428272.8538603	-0.999947780414312	0.0157549098412221	0.0793861585529429	650648.653171793	162794.072115864	1.99882951432023	2.62175375069931e-06	0.000151755371314256	660776.288065523	333936.297265248	0.98458860111953	0.017397914917721	0.0975209485921744	218538.608028865	257698.890894175	-0.237798069060961	0.562264744908915	0.828736520089192	676939.293067169	200162.335446483	1.7578551105723	3.12220026836718e-05	0.000918884208598962	447072.545237583	262419.225266657	0.768635234324019	0.0624162048258762	0.367950676972416	LOC121577135	NC_059192.1	76421073	76424042	+	716	protein_coding	parvalbumin beta 3 && sp|Q9I8V0|PRV2_DANRE Parvalbumin-2 OS=Danio rerio OX=7955 GN=pvalb2 PE=3 SV=3 && PF13499:EF-hand domain pair	-
14842637	221963	258968	192471	152239	7334.56844831132	15135.8246292969	6535.81161177884	4743.68112116131	196437.577767589	217480.998807189	-0.14681835591975	0.720425786165992	0.864634968497048	333775.44235702	149333.416874491	1.16033984091508	0.00522814486564324	0.0354005658014462	338970.80580428	169575.995593651	0.999228271172135	0.0158297139329185	0.0909795228296075	200468.708827997	146165.41693306	0.455774665187102	0.267436583653566	0.607333752924432	347262.24662581	113530.985826207	1.61293805596407	0.000124285927352759	0.00256924501707737	227027.661398514	148842.765719076	0.609078537769551	0.138968977385783	0.537967206004806	COX3	NC_020762.1	8793	9577	+	785	protein_coding	- && sp|Q36860|COX3_SALSA Cytochrome c oxidase subunit 3 OS=Salmo salar OX=8030 GN=mt-co3 PE=3 SV=2 && -	-
121567537	328565	327416	178031	201706	5293.69675468052	9330.47306669394	2947.6345262417	3064.4473378778	181699.988218802	321930.432339335	-0.825190225385341	0.0456463620335275	0.16098654318245	421995.839559634	138129.78198571	1.61120323536376	0.000126274296177456	0.00257887706891275	428564.392444398	251018.138604575	0.771719882609605	0.0613842580140202	0.213217564109968	185428.68666761	193658.929401507	-0.062653581888797	0.878602357315521	0.994931185565172	439047.34865718	150420.602344249	1.54537330170853	0.000229733788263003	0.0039845367883825	336062.061531511	197206.228328747	0.76902216775645	0.0622894546001313	0.367596084498604	LOC121567537	NC_059197.1	5072205	5075999	+	1610	protein_coding	creatine kinase M-type && sp|P00563|KCRM_RABIT Creatine kinase M-type OS=Oryctolagus cuniculus OX=9986 GN=CKM PE=1 SV=1 && PF02807:ATP:guanido phosphotransferase, N-terminal domain|PF00217:ATP:guanido phosphotransferase, C-terminal catalytic domain	-
121538332	243137	231708	165320	173922	5636.17674704432	9500.37139153068	3938.21289341893	3801.75088592782	168727.031102831	238227.441703286	-0.497648201069468	0.226120933426821	0.448598939987491	298640.916472503	128267.634958611	1.21925354691117	0.0033836684384749	0.0263307258112415	303289.39551019	185752.577047223	0.707312189363661	0.0861350971264835	0.26017720543978	172189.509265902	166983.372961389	0.044292701485524	0.914016563972433	1	310708.046629091	129700.908298985	1.26036987585302	0.0024740343489731	0.0207506505371614	248684.800930756	170042.049277115	0.548426422701791	0.182457675041047	0.615774831875907	LOC121538332	NC_059215.1	30286326	30288817	+	1119	protein_coding	troponin C%2C skeletal muscle && sp|P81660|TNNC2_ANGAN Troponin C, skeletal muscle OS=Anguilla anguilla OX=7936 PE=1 SV=1 && PF13499:EF-hand domain pair	-
121573955	156495	164404	133856	128638	1711.39168811647	3180.00158385612	1504.2743070004	1326.52004206475	136614.599138633	153334.964825814	-0.166574937539281	0.68473625600664	0.840638372862642	211894.983598988	103855.504200937	1.02877047167157	0.0130406978847777	0.0654909597179418	215193.223887523	119559.539817563	0.847902342413429	0.0400869058248205	0.161915478423372	139418.092558533	123505.979575471	0.174836661198513	0.670013824548751	0.893898956236583	220456.987326824	95930.730313579	1.20043073348247	0.00389586886201989	0.0291423272185846	160065.839782531	125768.26997341	0.347897113068292	0.396882215870101	0.828792499086351	LOC121573955	NC_059200.1	39086915	39092080	+	2372	protein_coding	heat shock cognate 70 kDa protein && sp|P08108|HSP70_ONCMY Heat shock cognate 70 kDa protein OS=Oncorhynchus mykiss OX=8022 GN=hsc71 PE=2 SV=2 && PF00012:Hsp70 protein	HSP70
121572092	154358	141280	186592	203590	2839.70788143748	4597.17688865649	3527.58743246999	3531.80365090336	190437.419252539	151241.116310231	0.332466305618828	0.418098795222388	0.643250666544361	182091.213365899	144772.047794772	0.330877604631387	0.420323755194317	0.638200606557427	184925.54481045	117926.907600395	0.649050609701663	0.1150387929237	0.314747671776719	194345.420027379	195467.767161843	-0.00830766108061561	0.983853425968322	1	189448.941812345	151825.580158145	0.319393553675968	0.436598491258937	0.660097782208437	157880.078604652	199048.199007313	-0.334288470139956	0.415555993094659	0.840924130315994	mylpfb	NC_059192.1	66084127	66090486	-	1410	protein_coding	myosin light chain%2C phosphorylatable%2C fast skeletal muscle b && sp|P02609|MLRS_CHICK Myosin regulatory light chain 2, skeletal muscle isoform OS=Gallus gallus OX=9031 GN=MYLPF PE=1 SV=2 && PF13405:EF-hand domain	-
121536994	264452	288404	166337	194800	4676.06326830821	9019.8809771392	3022.4743935122	3248.01525362191	169764.990145152	259112.037449498	-0.61003672837494	0.138349358948736	0.327118946020819	371714.543748678	129056.699825778	1.52618890990733	0.000272608134002583	0.00456929414395058	377500.446061682	202036.880139829	0.90185903996665	0.0291406211603836	0.13507319368052	173248.768444372	187028.44449021	-0.110412582407074	0.78780535787689	0.952802425296849	386734.346079344	145270.508510511	1.41259998583291	0.000726532258057329	0.00892033846061743	270486.1577424	190454.291223558	0.506109666532084	0.218359868295717	0.668928400614236	myl1	NC_059214.1	38032785	38045160	+	1467	protein_coding	myosin%2C light chain 1%2C alkali%3B skeletal%2C fast && sp|P82159|MLE1_CHERA Myosin light chain 1, skeletal muscle isoform OS=Chelon ramada OX=30804 PE=1 SV=1 && -	-
121542984	427509	406237	129720	121815	8208.30621453747	13796.0185121523	2559.50198436178	2205.48770969702	132393.361578122	418876.500437538	-1.66169325762155	7.88363880001337e-05	0.00168273836964434	523585.658515726	100646.48523279	2.37912705197703	3.46230322982317e-08	4.90036685039624e-06	531735.501791056	326609.697844276	0.703140800756387	0.0879769969788445	0.263847750022366	135110.23025553	116955.183376546	0.20818082877575	0.611918997488116	0.863953497387429	544742.088126761	90842.5330608043	2.58413149860369	2.78101089199936e-09	5.46281083729343e-07	437263.724603116	119097.481257988	1.87635963440175	9.49362135674404e-06	0.00130395347226585	gapdh	NW_025533895.1	352397	357781	-	1351	protein_coding	glyceraldehyde-3-phosphate dehydrogenase && sp|Q5XJ10|G3P_DANRE Glyceraldehyde-3-phosphate dehydrogenase OS=Danio rerio OX=7955 GN=gapdh PE=2 SV=2 && PF02800:Glyceraldehyde 3-phosphate dehydrogenase, C-terminal domain|PF00044:Glyceraldehyde 3-phosphate dehydrogenase, NAD binding domain	-
121547521	375321	378159	170784	214737	13484.3278713836	24030.7256018069	6305.41772368628	7274.93144880074	174303.637009657	367742.309360676	-1.07709197437719	0.00940849735543454	0.0563401885832567	487396.839081196	132507.015916527	1.87902691013497	9.2351585152682e-06	0.000401875610896278	494983.38740231	286738.939702283	0.787641837592339	0.056279571578168	0.200463491686731	177880.553662325	206170.057243832	-0.212925932901979	0.603818584094136	0.858041631080757	507090.993940861	160138.365557025	1.66292465388147	7.79090681746942e-05	0.00181485586112623	383884.920508063	209946.525522161	0.870651568560581	0.0350994230967763	0.271122415371048	LOC121547521	NC_059222.1	10238210	10241164	+	722	protein_coding	parvalbumin-2-like && sp|Q9I8V0|PRV2_DANRE Parvalbumin-2 OS=Danio rerio OX=7955 GN=pvalb2 PE=3 SV=3 && PF13499:EF-hand domain pair	-
121571504	138227	131046	134078	138447	1997.524276657	3349.56922303972	1991.11777686613	1886.59343141537	136841.174268816	135435.842372528	0.014892748544064	0.971054581379363	1	168900.944183859	104027.748449227	0.699207875818865	0.0897735691895066	0.235604478909694	171529.963264228	105603.093704679	0.69980739108358	0.0895008153230012	0.266206230182394	139649.317275957	132923.649209833	0.0712105774189934	0.862186740370908	0.987074183428593	175725.695929484	103245.712997508	0.767242067223648	0.0629030673550294	0.192325001346916	141381.008150577	135358.445337558	0.0628033348175558	0.878322609801751	1	LOC121571504	NC_059199.1	7900818	7904492	-	1795	protein_coding	elongation factor 1-alpha%2C oocyte form && sp|P17507|EF1A2_XENLA Elongation factor 1-alpha, oocyte form OS=Xenopus laevis OX=8355 GN=eef1ao PE=1 SV=1 && PF03144:Elongation factor Tu domain 2|PF00009:Elongation factor Tu GTP binding domain|PF03143:Elongation factor Tu C-terminal domain	GTP_EFTU
121560269	159955	168491	164317	141453	3064.38122229743	5709.36337342783	3234.95104271551	2555.36369139253	167703.360582233	156725.098594611	0.0976752560565706	0.811794967359114	0.923179695699931	217162.584746826	127489.432341336	0.768396955318035	0.0625073467624256	0.187082899169092	220542.817573216	122202.921881859	0.851778958938761	0.0391971779113707	0.161915478423372	171144.831826368	135809.724744638	0.333630599833712	0.416479190247784	0.748140724013943	225937.435433451	105487.413267452	1.09885111558782	0.00809595337160769	0.0468635414943952	163604.788624581	138297.385815142	0.242440851806967	0.554684064570757	0.895883078679019	rps3a	NC_059194.1	40343331	40348723	-	1354	protein_coding	ribosomal protein S3A%2C transcript variant X1 && sp|B5DGL6|RS3A_SALSA 40S ribosomal protein S3a OS=Salmo salar OX=8030 GN=rps3a PE=2 SV=1 && PF01015:Ribosomal S3Ae family	-
121546027	242402	246695	182998	186546	5768.63867711705	10383.9715724349	4475.31619497573	4186.18738526297	186769.351604455	237507.283229278	-0.346713840427277	0.398468460223024	0.623611289651229	317957.172504464	141983.553072454	1.1631076501097	0.00512429546065419	0.0349331477121282	322906.317596674	185191.049354374	0.802100625011015	0.0519635652925832	0.19031327240709	190602.079331782	179103.738081604	0.0897682959753619	0.826773243440498	0.971586804325532	330804.810948638	139115.154542415	1.24969956197117	0.00268532734672083	0.0220812752792175	247933.030006217	182384.426053238	0.442967653041985	0.281049785469774	0.720175323102991	LOC121546027	NC_059221.1	41146347	41148745	-	1090	protein_coding	troponin C%2C skeletal muscle && sp|P81660|TNNC2_ANGAN Troponin C, skeletal muscle OS=Anguilla anguilla OX=7936 PE=1 SV=1 && PF13499:EF-hand domain pair	-
121544945	213794	239861	133861	143102	4135.52234375373	8206.54779621657	2660.903757596	2610.21419484723	136619.702182106	209476.951767508	-0.616625534968408	0.134177761942204	0.327118946020819	309149.052552344	103859.383575899	1.57366952582225	0.000178065569468465	0.0033075593568705	313961.095368141	163335.016378848	0.942750878994448	0.0226776080242676	0.112941986047734	139423.300322439	137392.937837416	0.0211637435398766	0.958866515401359	1	321640.782967068	106717.141725582	1.59165691730513	0.000151146603830082	0.00301057143350289	218672.26455149	139909.599004609	0.644274803534283	0.117708772333619	0.512913154386703	LOC121544945	NC_059220.1	26451268	26455664	-	1341	protein_coding	actin%2C alpha cardiac muscle-like && sp|P53480|ACTC_TAKRU Actin, alpha cardiac muscle OS=Takifugu rubripes OX=31033 PE=2 SV=1 && PF00022:Actin	Actin
121551422	170245	178181	120512	132317	4774.15230419566	8837.90441851152	3472.90130044202	3498.912922681	122995.596719035	166807.317230713	-0.439575558254387	0.284753400986735	0.505478510445999	229651.710052075	93502.2283037021	1.29637332501305	0.0018694422337528	0.0176433269920994	233226.341628603	130064.309581745	0.842504638939205	0.0413526406976782	0.162884728657623	125519.612246331	127038.205753962	-0.0173497016869387	0.966280625281854	1	238931.2064521	98674.3149087649	1.27584727972416	0.00219502337718497	0.0194793911091937	174129.581568133	129365.196792117	0.428711377216242	0.296778484518686	0.740273853705121	LOC121551422	NW_025533768.1	376824	378957	+	925	protein_coding	40S ribosomal protein S2 && sp|Q90YS3|RS2_ICTPU 40S ribosomal protein S2 OS=Ictalurus punctatus OX=7998 GN=rps2 PE=2 SV=1 && PF00333:Ribosomal protein S5, N-terminal domain|PF03719:Ribosomal protein S5, C-terminal domain	-
121547161	257214	243014	155028	208802	1920.00973622404	3208.53016130457	1189.21181399305	1469.73510231129	158222.92641889	252020.191143559	-0.671580263587385	0.103056651016515	0.274050549211692	313212.851529376	120282.329537879	1.38071746408034	0.00094720947072854	0.0109102843538886	318088.149170682	196507.169335969	0.694844073850702	0.0917596217661749	0.270428793143255	161469.848041892	200471.834256786	-0.312134604817201	0.447070908607012	0.773880859279779	325868.787097283	155712.387146479	1.06540655134882	0.0101912962860482	0.0555366472320869	263083.004066459	204143.926808101	0.365931178989457	0.372904061740469	0.813127032031975	LOC121547161	NC_059222.1	3779026	3828421	-	3475	protein_coding	sarcoplasmic/endoplasmic reticulum calcium ATPase 1%2C transcript variant X1 && sp|P70083|AT2A1_MAKNI Sarcoplasmic/endoplasmic reticulum calcium ATPase 1 OS=Makaira nigricans OX=13604 GN=atp2a1 PE=2 SV=2 && PF00690:Cation transporter/ATPase, N-terminus|PF00689:Cation transporting ATPase, C-terminus|PF00122:E1-E2 ATPase|PF13246:Cation transport ATPase (P-type)	E1-E2_ATPase
121568748	143166	151795	101472	112140	4040.99223911024	7578.29655675078	2943.30039403125	2984.72457789291	103563.207175483	140275.111356367	-0.43774709503808	0.28676401612603	0.507823608146971	195643.654293115	78729.5684503223	1.31324899361137	0.0016361500244768	0.0159847972586828	198688.935464984	109376.407003976	0.86120879511836	0.0371059415385507	0.159840978935295	105688.447292469	107666.16780794	-0.0267473549346402	0.948030633076148	1	203548.993645279	83627.4797967533	1.28332530982103	0.00207102682948985	0.0186850679825198	146432.704199965	109638.3165472	0.417485262291016	0.309572065914472	0.754487088031936	LOC121568748	NC_059198.1	3062103	3064318	+	919	protein_coding	40S ribosomal protein S2 && sp|Q90YS3|RS2_ICTPU 40S ribosomal protein S2 OS=Ictalurus punctatus OX=7998 GN=rps2 PE=2 SV=1 && PF03719:Ribosomal protein S5, C-terminal domain|PF00333:Ribosomal protein S5, N-terminal domain	-
121577765	129733	137046	132199	118436	2916.13945461411	5448.66612262761	3053.69909796516	2510.36657615273	134923.450531823	127113.357912367	0.0860253534229545	0.833898693802832	0.936173170625174	176634.148707236	102569.879338698	0.784155979305749	0.0573813880856727	0.176655723025425	179383.538530725	99113.8199318044	0.855888084745342	0.0382766260474627	0.161915478423372	137692.239600101	113710.988688554	0.276075217276497	0.501212192117111	0.793342543177349	183771.374578807	88322.6710474478	1.05705476449109	0.0107893254144683	0.0579948555720044	132693.19558862	115793.861872174	0.196535370505803	0.631955794265896	0.933715836797595	LOC121577765	NC_059203.1	30843647	30847658	-	1154	protein_coding	60S acidic ribosomal protein P0 && sp|Q9DG68|RLA0_LITSY 60S acidic ribosomal protein P0 OS=Lithobates sylvaticus OX=45438 GN=RPLP0 PE=2 SV=1 && PF17777:Insertion domain in 60S ribosomal protein L10P|PF00428:60s Acidic ribosomal protein|PF00466:Ribosomal protein L10	-
121569391	145180	133776	127230	118549	7472.05211442346	12178.0376045184	6729.19123151761	5753.42663988382	129852.045928782	142248.443555892	-0.131544037282776	0.748476133579379	0.882230267840237	172419.552241995	98714.5565019659	0.804587404983733	0.051260619443062	0.163360630574007	175103.340010484	110915.069280708	0.658750169441485	0.109756628363421	0.303875733938091	132516.763830367	113819.480549976	0.219427073139315	0.592845391338334	0.850025366067848	179386.479714926	88406.9398866042	1.02083806060815	0.0137450958151728	0.0681654100002574	148492.658814961	115904.34100523	0.357456624482105	0.384072906137084	0.823225362966114	rps20	NC_059198.1	12890903	12892807	-	504	protein_coding	ribosomal protein S20 && sp|Q3ZBH8|RS20_BOVIN 40S ribosomal protein S20 OS=Bos taurus OX=9913 GN=RPS20 PE=3 SV=1 && PF00338:Ribosomal protein S10p/S20e	Ribosomal_S10
121540574	205357	141082	129963	167345	4983.05226887841	6055.13100341488	3240.75277980729	3829.07838703227	132641.369490889	201210.316331862	-0.601173036173756	0.144136887826965	0.33276512672497	181836.017616627	100835.022855918	0.850639946392948	0.0394601006693305	0.138622904152185	184666.376826656	156889.28965155	0.235173793220581	0.566593611911993	0.765373336524458	135363.32758136	160668.762584673	-0.247252383997699	0.546865022810767	0.816650769991813	189183.434416917	124796.163563319	0.600211247303093	0.1447767262482	0.321182722048653	210042.752591845	163611.772656665	0.360406173223112	0.380154064562732	0.819182819041601	tnnt3a	NC_059217.1	39668520	39685503	+	1069	protein_coding	troponin T type 3a (skeletal%2C fast)%2C transcript variant X1 && sp|P06398|TNNT3_COTJA Troponin T, fast skeletal muscle isoforms OS=Coturnix japonica OX=93934 GN=TNNT3 PE=2 SV=4 && PF00992:Troponin	-
14842636	190564	205199	140822	126643	7226.839258656	13764.1304308121	5488.05286177408	4528.81217642951	143724.15930462	186716.024759087	-0.377542900685947	0.357982434611769	0.584618620778294	264474.330020824	109260.249397289	1.2753577613101	0.00220323434920105	0.0200517388901224	268590.99105362	145587.685351807	0.883521704093643	0.0325286205031778	0.146228213201956	146673.549232304	121590.57016365	0.270577048566812	0.509758466431624	0.793342543177349	275160.897409973	94442.9751444035	1.54275839384104	0.000235258602360363	0.00406035004229065	194912.212065706	123817.775544674	0.654605471480425	0.111987176566783	0.500721718209271	ATP6	NC_020762.1	8110	8793	+	684	protein_coding	- && sp|Q35920|ATP6_SALSA ATP synthase subunit a OS=Salmo salar OX=8030 GN=mt-atp6 PE=3 SV=3 && -	-
121530781	108105	78550	96519	128561	2838.26193764625	3647.69809121973	2604.11253895543	3182.81589855286	98508.1323115533	105922.082435047	-0.104688575321825	0.798582971023099	0.913804880643089	101240.560073936	74886.6596134607	0.435005436759419	0.28980502846072	0.500781772632579	102816.415399159	82590.3900801641	0.316023667444935	0.441481684811239	0.687293278093224	100529.636367234	123432.051492909	-0.296095948993567	0.470746065227852	0.793342543177349	105331.371533605	95873.3081842424	0.135733194761205	0.740766400008775	0.868949458977601	110571.696873057	125692.987732301	-0.184921870905788	0.652215382892318	0.938993403077769	LOC121530781	NC_059209.1	42099042	42100029	+	988	protein_coding	glycine-rich RNA-binding protein GRP2A && sp|Q9DED4|CIRBB_XENLA Cold-inducible RNA-binding protein B OS=Xenopus laevis OX=8355 GN=cirbp-b PE=1 SV=1 && PF00076:RNA recognition motif. (a.k.a. RRM, RBD, or RNP domain)	RRM_1
121539245	145030	166145	98740	125658	2809.57679046123	5692.93650717722	1965.69632392222	2295.45502246238	100774.90422207	142101.472438748	-0.495784613213579	0.227879657400758	0.451011604553	214138.901778187	76609.877971359	1.48294259914658	0.000398727621771668	0.00592073689184964	217472.069644017	110800.471792372	0.972864901105225	0.0187604871859984	0.102837991119165	102842.925094257	120644.866769843	-0.230323813413878	0.574636752467537	0.837781707623945	222791.575081568	93708.4193340587	1.24944251717638	0.00269133050890697	0.0221263308122772	148339.2361773	122854.749473343	0.271946320543599	0.507621436289199	0.872470208241685	LOC121539245	NC_059216.1	10112569	10116193	-	1339	protein_coding	actin%2C alpha cardiac muscle && sp|P53480|ACTC_TAKRU Actin, alpha cardiac muscle OS=Takifugu rubripes OX=31033 PE=2 SV=1 && PF00022:Actin	Actin
121558134	146405	126898	94424	122358	2177.57471453237	3338.39666541388	1443.24410783994	1716.10995440135	96369.9570965459	143448.707679238	-0.57387903190989	0.163126036352304	0.361227351260599	163554.722123363	73261.2015045919	1.15865024700295	0.00529514702311618	0.0354197424960562	166100.524896656	111850.94876879	0.57047815069509	0.165609730362154	0.386400858810946	98347.5832906404	117476.52037435	-0.256410726374036	0.532152455644866	0.809687576066203	170163.450089918	91247.4709339183	0.8990632543965	0.0296454286603542	0.115392034245263	149745.61035586	119628.367711524	0.323953829177369	0.430103812332249	0.852148165472372	atp5f1b	NC_059207.1	1126960	1133190	+	1744	protein_coding	ATP synthase F1 subunit beta && sp|Q9PTY0|ATPB_CYPCA ATP synthase subunit beta, mitochondrial OS=Cyprinus carpio OX=7962 GN=ATP5F1B PE=2 SV=1 && PF02874:ATP synthase alpha/beta family, beta-barrel domain|PF00006:ATP synthase alpha/beta family, nucleotide-binding domain	ATP-synt_ab
121531697	205583	71615	158682	201289	2407.55992321237	1483.40557489985	1909.66775334564	2222.82633361462	161952.230588645	201431.752815026	-0.314722591961771	0.44331965410053	0.667372705549026	92302.2645123109	123117.376759736	-0.415596574172433	0.31177432611073	0.527968931647602	93738.9913202753	157061.94986731	-0.744612368314725	0.0709848829552357	0.234637841528791	165275.681904361	193258.565629713	-0.225657789268897	0.582379541974391	0.844614740582455	96031.9079614013	150109.627955505	-0.644430752316895	0.117638692977045	0.286106243622203	210273.909365921	196798.530997026	0.0955503153897442	0.815808443729866	0.99243158230108	LOC121531697	NC_059210.1	3037538	3047089	+	2215	protein_coding	troponin I%2C fast skeletal muscle && sp|P68246|TNNI2_CHICK Troponin I, fast skeletal muscle OS=Gallus gallus OX=9031 GN=TNNI2 PE=1 SV=2 && PF00992:Troponin	-
121586392	90586	93567	90745	80062	1301.80973039841	2378.34657102887	1340.13755699811	1084.94681709046	92615.1377094277	88756.835760034	0.0613896431936441	0.881057295755969	0.965933785528478	120595.482128558	70406.7574079188	0.776388348316892	0.0598763768197268	0.18197674462213	122472.605362025	69206.1674256762	0.823484756566941	0.0461087476292825	0.174507128120655	94515.7106086415	76867.9206338041	0.298171961276905	0.467666793514884	0.791211638720146	125468.364246458	59705.5698634531	1.07138385671792	0.0097904784400033	0.0540004278381428	92652.9556118239	78275.9304394298	0.243267824812282	0.553373138885629	0.895173236127388	LOC121586392	NC_059208.1	40557304	40560845	+	1805	protein_coding	elongation factor 1-alpha%2C oocyte form && sp|P17507|EF1A2_XENLA Elongation factor 1-alpha, oocyte form OS=Xenopus laevis OX=8355 GN=eef1ao PE=1 SV=1 && PF00009:Elongation factor Tu GTP binding domain|PF03143:Elongation factor Tu C-terminal domain|PF03144:Elongation factor Tu domain 2	GTP_EFTU
121571503	136264	135297	92427	104227	1903.41227753065	3342.76544644146	1326.75530489566	1372.86412123443	94331.8015336008	133512.480352832	-0.50115796542365	0.222907401510237	0.444143834252898	174379.919588672	71711.7791449681	1.28194989090169	0.00209372250746758	0.0192760874267771	177094.221340542	104103.394573981	0.766498851218315	0.0631553029624626	0.216312072566941	96267.6023866035	100068.857193533	-0.0558708221176846	0.891679746214996	1	181426.059252529	77726.4238299863	1.22290275502968	0.00329319031167064	0.0258515439466145	139373.217232385	101901.844158934	0.451772668496326	0.271662058137179	0.71115779088275	LOC121571503	NC_059199.1	7896470	7900574	-	1857	protein_coding	elongation factor 1-alpha && sp|Q92005|EF1A_DANRE Elongation factor 1-alpha OS=Danio rerio OX=7955 GN=eef1a PE=2 SV=1 && PF00009:Elongation factor Tu GTP binding domain|PF03144:Elongation factor Tu domain 2|PF03143:Elongation factor Tu C-terminal domain	GTP_EFTU
121564262	96832	114768	89494	79973	3195.65577602973	6699.27658852823	3035.11571375328	2488.7430673914	91338.3562325904	94876.7130779249	-0.0548331826323175	0.893681996785632	0.973373370015784	147920.760311932	69436.1377925508	1.09106397573824	0.00854882640988475	0.0492491011107383	150223.213566216	73978.0068400248	1.02193760190938	0.0136475137633024	0.0823359432888489	93212.7280793725	76782.4712916226	0.279749441259556	0.495570520670169	0.793342543177349	153897.769753866	59639.198830843	1.36763698463815	0.00105541917072663	0.0116410336477664	99041.4742440325	78188.915901005	0.341068136745874	0.40622719770351	0.832432143190124	rpl9	NW_025533747.1	131740	147084	+	786	protein_coding	ribosomal protein L9 && sp|Q90YW0|RL9_ICTPU 60S ribosomal protein L9 OS=Ictalurus punctatus OX=7998 GN=rpl9 PE=2 SV=1 && PF00347:Ribosomal protein L6	-
121531701	184527	113575	99079	137595	3751.2230072472	4083.77411689695	2069.83067939974	2637.61375903599	101120.89056951	180800.92719775	-0.83832025418004	0.0423635866852395	0.153472576254808	146383.1414792	76872.8995937487	0.929200750463423	0.0246739959597336	0.10090828221912	148661.661017393	140975.518437891	0.0765874670630683	0.851894315871569	0.949022408892556	103196.011487081	132105.639776815	-0.356304549760398	0.385611370912484	0.726230719458342	152298.020649092	102610.340865109	0.569719942306271	0.166173376655543	0.353992942789609	188737.462308639	134525.452228142	0.488501234211331	0.23473635195893	0.694444849287169	LOC121531701	NC_059210.1	3163579	3179230	+	1276	protein_coding	troponin T%2C fast skeletal muscle isoforms%2C transcript variant X1 && sp|P06398|TNNT3_COTJA Troponin T, fast skeletal muscle isoforms OS=Coturnix japonica OX=93934 GN=TNNT3 PE=2 SV=4 && PF00992:Troponin	-
121538974	84460	74851	106076	81103	2863.86985800309	4489.16752791366	3696.23503411329	2593.1921923942	108262.089605026	82754.5353358586	0.387617287961357	0.345370956781733	0.570706459646627	96473.0394852629	82301.69691487	0.229202641510637	0.576513965852155	0.739566939141575	97974.6862473514	64526.0060019938	0.602526575338278	0.143278952001448	0.352555232039812	110483.756297069	77867.3899058371	0.504742311304138	0.219644442795187	0.568798684030524	100371.210646284	60481.8872224101	0.730768406233812	0.0763503410437935	0.21213841798043	86387.1750897442	79293.7072315674	0.12361051751653	0.763200112867882	0.976516613741682	rpl13a	NW_025533462.1	1689593	1695514	-	765	protein_coding	ribosomal protein L13a && sp|Q91487|RL13A_SALTR 60S ribosomal protein L13a (Fragment) OS=Salmo trutta OX=8032 GN=rpl13a PE=2 SV=1 && PF00572:Ribosomal protein L13	-
121547162	218202	202846	67841	76231	3557.55959462013	5849.59649626395	1136.64786602013	1171.98123660785	69239.1161702724	213795.942996657	-1.62657354925301	0.000109613425339488	0.00220449043127404	261441.624980241	52636.1165842409	2.31236059904308	7.66792816562476e-08	8.7578840673444e-06	265511.080619944	166702.654569429	0.671494292552341	0.103098538362073	0.291292242646877	70659.9857082601	73189.7585001262	-0.0507483765172598	0.901574915641991	1	272005.650433	56848.6324934575	2.25843597415873	1.44096633208833e-07	1.42855237331189e-05	223180.844463558	74530.3945213903	1.58231074514464	0.000164687743893261	0.00932997568719436	LOC121547162	NC_059222.1	3699636	3709945	-	1591	protein_coding	fructose-bisphosphate aldolase A && sp|B5DGM7|ALDOA_SALSA Fructose-bisphosphate aldolase A OS=Salmo salar OX=8030 PE=1 SV=1 && PF00274:Fructose-bisphosphate aldolase class-I	-
121555985	107140	116429	99786	79152	1482.22456508728	2848.98089179628	1418.64006673068	1032.57080690299	101842.460916531	104976.568248085	-0.0437281496379516	0.915123225932306	0.986663952567339	150061.569097487	77421.4432133047	0.954747768031109	0.0210451158637965	0.0921158970542954	152397.344985825	81853.1462385309	0.896726415093298	0.0300671992567198	0.138543423883369	103932.389303382	75994.2251126224	0.451682878316811	0.27177807150873	0.611878986731451	156125.081793288	59026.9446985627	1.40325414899872	0.000786279211282372	0.00943110762001943	109584.677904104	77386.231226322	0.501896544711515	0.222242862572371	0.675297063425908	LOC121555985	NW_025533873.1	234873	239840	-	1875	protein_coding	actin%2C cytoplasmic 1 && sp|O42161|ACTB_SALSA Actin, cytoplasmic 1 OS=Salmo salar OX=8030 GN=actb PE=2 SV=1 && PF00022:Actin	Actin
121562225	106964	114336	77852	79689	3131.60912656309	5920.77985798189	2342.28604903935	2200.00605720401	79456.429811055	104804.122137302	-0.399459091750265	0.330882376565713	0.555579557233308	147363.969586248	60403.4011321809	1.28667974701579	0.00201814795227252	0.0187717092507518	149657.756147028	81718.6851855491	0.872927587774682	0.034644771491099	0.152161222622181	81086.9706007557	76509.8014806164	0.0838252771278353	0.8381108997625	0.975996025633251	153318.480891115	59427.408120042	1.3673286767289	0.00105809161559435	0.011664417437065	109404.662009248	77911.2515311999	0.489769895570465	0.23356130908761	0.692978042577367	rps6	NW_025533653.1	69977	73652	+	886	protein_coding	ribosomal protein S6 && sp|Q9YGF2|RS6_ONCMY 40S ribosomal protein S6 OS=Oncorhynchus mykiss OX=8022 GN=rps6 PE=2 SV=1 && PF01092:Ribosomal protein S6e	-
121542893	77889	73566	93974	77978	2817.86776535304	4707.470729236	3493.7549208588	2660.18694542516	95910.6831840144	76316.2205974882	0.329701254158184	0.422017467382958	0.647597613764221	94816.8448498356	72912.0577580567	0.378984674958605	0.356200297512833	0.574108848162899	96292.7122111053	59505.8720295738	0.694392589555952	0.0920105836758414	0.270428793143255	97878.8845391048	74867.0618798012	0.386665840847118	0.346561310288894	0.688330723992332	98648.0944688815	58151.4436616599	0.762474009188836	0.064558603091244	0.195633289235947	79666.2407426032	76238.4214722687	0.0634500791842536	0.877103401837997	1	rpl18	NC_059219.1	21327975	21334639	-	717	protein_coding	ribosomal protein L18 && sp|P69090|RL18_OREMO 60S ribosomal protein L18 OS=Oreochromis mossambicus OX=8127 GN=rpl18 PE=3 SV=2 && PF17135:Ribosomal protein 60S L18 and 50S L18e	-
121547615	157984	149051	63560	99635	2804.95905598421	4680.73785702668	1159.67835749358	1668.09557635661	64869.8903490567	154793.898115334	-1.25472613660965	0.00258558845465193	0.0224491672635048	192107.002091091	49314.5957421888	1.96182012867596	3.89606129491445e-06	0.000206957610082226	195097.233709773	120697.110885117	0.692801201941692	0.0927206340793648	0.271306533915571	66201.0982519845	95660.0551789555	-0.531060760506314	0.196670471952057	0.535658090762953	199869.436609657	74301.9768440885	1.42758329566016	0.000640804291758553	0.00811730283558457	161588.815165714	97412.2850527906	0.730150928538174	0.0765773795952447	0.401753788601139	LOC121547615	NC_059222.1	14737763	14740642	-	1461	protein_coding	actin%2C alpha cardiac muscle && sp|P53480|ACTC_TAKRU Actin, alpha cardiac muscle OS=Takifugu rubripes OX=31033 PE=2 SV=1 && PF00022:Actin	Actin
121586779	82213	66169	86833	75246	3986.11983478428	5674.53697752949	4326.48202133026	3440.24092306999	88622.5164964878	80552.9080010361	0.137736359627224	0.737093286414104	0.876847666611901	85283.0925399044	67371.5344380386	0.340119240304903	0.40754534515086	0.624878416199997	86610.562836694	62809.3356267048	0.463562328373244	0.259437532856732	0.510811052775591	90441.1561286253	72244.0551063196	0.324099935923548	0.429934203484363	0.760309819146212	88729.1136406712	56114.0766831085	0.661042684628438	0.108571419245664	0.270168321294022	84088.9039775808	73567.3684500594	0.192849078747491	0.638387391785109	0.933715836797595	LOC121586779	NC_059208.1	56422903	56426230	-	535	protein_coding	60S acidic ribosomal protein P1 && sp|P18660|RLA1_CHICK 60S acidic ribosomal protein P1 OS=Gallus gallus OX=9031 GN=RPLP1 PE=3 SV=1 && PF00428:60s Acidic ribosomal protein	-
121572718	189511	189986	61103	65258	3083.96714640087	5468.43334946989	1021.8286989566	1001.39325992235	62362.254786635	185684.287516733	-1.57410487686069	0.000177496407637249	0.00315612636302999	244866.789951812	47408.2708860969	2.36878275684167	3.92426348282396e-08	5.37561006094103e-06	248678.250965428	144783.210983685	0.780385170340904	0.0585684056666774	0.206354382676721	63642.0030686	62654.5266826243	0.0225602977804609	0.956182226045446	1	254761.079194631	48665.6061919639	2.38816679152128	3.1098497037326e-08	4.10432132930434e-06	193835.185149326	63802.1863176191	1.60315075483714	0.000136123248941201	0.00812100656672115	LOC121572718	NC_059192.1	67837017	67842153	-	1594	protein_coding	fructose-bisphosphate aldolase A && sp|B5DGM7|ALDOA_SALSA Fructose-bisphosphate aldolase A OS=Salmo salar OX=8030 PE=1 SV=1 && PF00274:Fructose-bisphosphate aldolase class-I	-
121582106	99551	115111	71463	75576	3088.89386497983	6317.42639282349	2278.65641793357	2211.244910649	72935.7608618032	97540.8095280282	-0.419379030997254	0.307420835612239	0.531378500266648	148362.841837185	55446.3358063622	1.41996308333698	0.000683611774545984	0.00868401407078383	150672.176285617	76055.2773119442	0.986291010235647	0.0172186677149968	0.0966474709551677	74432.4898817312	72560.889745869	0.0367401544440632	0.928665419275059	1	154357.714383319	56360.1715231239	1.45352692051858	0.000514098968408801	0.00691317562293782	101822.515256036	73890.0066262413	0.462604713177015	0.260404488608829	0.70310270266725	rpl7a	NC_059206.1	4110744	4113114	+	836	protein_coding	ribosomal protein L7a && sp|O57592|RL7A_TAKRU 60S ribosomal protein L7a OS=Takifugu rubripes OX=31033 GN=rpl7a PE=3 SV=3 && PF01248:Ribosomal protein L7Ae/L30e/S12e/Gadd45 family	-
121578026	42764	29604	83216	71314	383.436563645743	469.495682706361	766.765002968738	602.955949079622	84930.9748484296	41900.4839995166	1.01932163298813	0.0138946963118676	0.0727964192348914	38155.6553066096	64565.1945908859	-0.758859212136944	0.0658552932592776	0.193407362707276	38749.5662329804	32670.9601771373	0.246168634288106	0.548777096905045	0.749598819906173	86673.8597190602	68468.9223708401	0.340146964301168	0.407505665861241	0.738747817038719	39697.4070046991	53181.819377226	-0.421888869477665	0.304632540587467	0.523818343302108	43739.7730902932	69723.0856962794	-0.672689248923935	0.102558995828973	0.473926009421673	LOC121578026	NC_059203.1	23019977	23025538	-	2893	protein_coding	intermediate filament protein ON3 && sp|Q6NWF6|K2C8_DANRE Keratin, type II cytoskeletal 8 OS=Danio rerio OX=7955 GN=krt8 PE=1 SV=1 && PF00038:Intermediate filament protein|PF16208:Keratin type II head	Filament
121586391	127578	133185	65458	79757	1770.63940398622	3269.45718757994	933.592405082921	1043.80345494203	66807.0056512448	125001.872862727	-0.903877208283656	0.028803754853384	0.119767647525523	171657.831596443	50787.2064775817	1.7569954943961	3.15343612680882e-05	0.000989268673595798	174329.762846734	97467.4360160346	0.838825405818452	0.0422410938939448	0.165327114954091	68177.9654306836	76575.0886184629	-0.167569431011363	0.683001110037994	0.902211037362791	178593.980367968	59478.1185719239	1.5862498514695	0.000158912590700172	0.00313029638201509	130489.023694222	77977.7345493223	0.742793324531672	0.0716732847089204	0.396986248602123	LOC121586391	NC_059208.1	40561096	40565280	+	1869	protein_coding	elongation factor 1-alpha-like%2C transcript variant X2 && sp|Q92005|EF1A_DANRE Elongation factor 1-alpha OS=Danio rerio OX=7955 GN=eef1a PE=2 SV=1 && PF03143:Elongation factor Tu C-terminal domain|PF03144:Elongation factor Tu domain 2|PF00009:Elongation factor Tu GTP binding domain	GTP_EFTU
121575092	100532	117778	64471	66243	2146.3062056994	4447.51619773231	1414.46435715322	1333.59186001389	65799.6648697592	98502.0006341523	-0.582071943693241	0.157264448916823	0.351506943610086	151800.251247827	50021.4178601778	1.60155320950061	0.000138178109716429	0.00278197723541555	154163.090491577	76804.7448856671	1.00518830207994	0.0152335501188477	0.0884398762842991	67149.9528356488	63600.2300764309	0.0783541015115276	0.848557852194159	0.981158818037168	157934.018542945	49400.1620023151	1.67673099197274	6.84563741264251e-05	0.00167406951272803	102825.89930634	64765.2123889501	0.666911585349723	0.105487924079477	0.481824440224436	LOC121575092	NC_059201.1	42415335	42420067	-	1215	protein_coding	60S acidic ribosomal protein P0%2C transcript variant X1 && sp|Q9DG68|RLA0_LITSY 60S acidic ribosomal protein P0 OS=Lithobates sylvaticus OX=45438 GN=RPLP0 PE=2 SV=1 && PF00466:Ribosomal protein L10|PF17777:Insertion domain in 60S ribosomal protein L10P|PF00428:60s Acidic ribosomal protein	-
121541964	71682	74200	88126	69509	3135.58845937735	5740.8850763272	3961.44147677256	2867.11800879612	89942.1635384948	70234.5557700547	0.356815944492057	0.384962346558553	0.6132468766926	95633.9867944745	68374.7408030835	0.484058472136803	0.239043206553919	0.450926261318192	97122.5733309342	54763.8279621797	0.82658106299108	0.0453148096783329	0.172467062434909	91787.8838747043	66735.9329030017	0.459839097832442	0.263262117855814	0.603215358895308	99498.2545128293	51835.7551765337	0.940721032035997	0.0229828543436378	0.0960454074307199	73317.6119961865	67958.3526417084	0.109508644917866	0.789546384582332	0.985325464579863	LOC121541964	NW_025533654.1	38095	42746	+	593	protein_coding	40S ribosomal protein S14 && sp|P62265|RS14_CRIGR 40S ribosomal protein S14 OS=Cricetulus griseus OX=10029 GN=RPS14 PE=2 SV=3 && PF00411:Ribosomal protein S11	-
121555136	114042	113583	72237	86803	2461.07015632824	4335.49319336721	1601.98746439089	1766.40176043106	73725.7119913572	111739.19925162	-0.599894855388955	0.145014531315564	0.334059749882888	146393.452418564	56046.8630504045	1.38514285165272	0.000913964762909133	0.0105806322906127	148672.132451082	87126.1586685324	0.77095500240359	0.0616591776949898	0.213884483260012	75238.6517343725	83339.9882253264	-0.147534791750074	0.719166638891738	0.917377056849368	152308.748220624	64732.6162772148	1.2344318095202	0.00301875207750007	0.0242106288765378	116644.164871684	84866.5484565281	0.458845595116817	0.264270787862265	0.70310270266725	LOC121555136	NC_059231.1	13867806	13878837	-	1202	protein_coding	myosin light chain 1%2C skeletal muscle isoform && sp|P82159|MLE1_CHERA Myosin light chain 1, skeletal muscle isoform OS=Chelon ramada OX=30804 PE=1 SV=1 && -	-
121532016	73997	75383	66431	61738	1475.36831702012	2658.43325834059	1361.12300123839	1160.73874512552	67800.0579110072	72502.8100113159	-0.0967503033860992	0.813584901831352	0.924517523977133	97158.716953004	51542.1328450932	0.914588724576961	0.0269958829434302	0.106983840061124	98671.0365876493	56532.4491988514	0.803545266860195	0.0515769435187908	0.189414309422989	69191.3962867818	59274.9571940972	0.223169349442763	0.586612427563898	0.847133761581291	101084.594153192	46040.5945651228	1.13458165086223	0.00629864240581827	0.0406619634247819	75685.4347040896	60360.7124383449	0.32640516727082	0.426686690732124	0.849778237299279	LOC121532016	NC_059193.1	24621589	24624415	-	1301	protein_coding	ADP/ATP translocase 2 && sp|Q09073|ADT2_RAT ADP/ATP translocase 2 OS=Rattus norvegicus OX=10116 GN=Slc25a5 PE=1 SV=3 && PF00153:Mitochondrial carrier protein	Mito_carr
121571755	65730	51911	72608	65707	3017.71916561865	4215.41744440885	3425.62568293874	2844.60790501445	74104.357817022	64402.7418417666	0.202435836829035	0.621812410254564	0.796603272427547	66906.4208574355	56334.7126725487	0.248119012439924	0.545531486675121	0.713672114089775	67947.8501449796	50216.5996249524	0.43626154290669	0.288462111612731	0.538576479152165	75625.067816194	63085.6138134052	0.261552867366813	0.524009101708707	0.803202269416821	69609.8992768849	49000.4443227738	0.506495393231764	0.21809885090001	0.427086232209399	67229.8017337936	64241.1697755152	0.0656025239276393	0.872978632856657	1	LOC121571755	NC_059192.1	64427903	64430465	-	565	protein_coding	ubiquitin-40S ribosomal protein S27a && sp|P68200|RS27A_ICTPU Ubiquitin-40S ribosomal protein S27a OS=Ictalurus punctatus OX=7998 GN=rps27a PE=2 SV=2 && PF01599:Ribosomal protein S27a|PF00240:Ubiquitin family	ubiquitin
121552952	37155	40584	75192	49618	350.340472920359	676.852286025048	728.592884913391	441.171943808988	76741.6106836469	36404.7440257644	1.07587987731294	0.00950096034865123	0.0568073051804886	52307.4195846018	58339.5736526578	-0.157460027852509	0.701198962879017	0.836131727169141	53121.6089709103	28385.7780964992	0.904125994489373	0.0287904733102344	0.133825927971618	78316.4402027897	47638.4849779176	0.717186010593752	0.0819350952212048	0.342288504555589	54420.998933246	37002.2022590315	0.556549218187173	0.176213066759046	0.368964127339356	38002.789259352	48511.0921494801	-0.352208449557712	0.391198997600067	0.827090854402017	LOC121552952	NW_025533496.1	23505	30016	-	2751	protein_coding	heat shock protein HSP 90-beta && sp|O57521|HS90B_DANRE Heat shock protein HSP 90-beta OS=Danio rerio OX=7955 GN=hsp90ab1 PE=1 SV=2 && PF02518:Histidine kinase-, DNA gyrase B-, and HSP90-like ATPase|PF00183:Hsp90 protein	HATPase_c
121560199	107779	83284	59487	100899	697.193635348852	952.898940348666	395.440889621033	615.462661886497	60712.9511362999	105602.66520712	-0.798568841180702	0.0530205128984936	0.179953327759057	107342.058442892	46154.4568985321	1.21767051680864	0.00342770059258769	0.0266181007374081	109012.886284438	82341.3315388456	0.404808795000671	0.324463742837412	0.576849710815025	61958.8537741965	96873.6278589264	-0.644792598544937	0.117455203559882	0.419175697045843	111679.411987936	75244.5946555379	0.569701872323675	0.16620477026437	0.353992942789609	110238.25834054	98648.0870367117	0.16026177576244	0.696088596487055	0.955661119854434	LOC121560199	NW_025536234.1	34212	64842	-	4010	protein_coding	myosin heavy chain%2C fast skeletal muscle && sp|Q90339|MYSS_CYPCA Myosin heavy chain, fast skeletal muscle OS=Cyprinus carpio OX=7962 PE=2 SV=2 && PF01576:Myosin tail	Myosin_tail_1
121554588	75016	77463	73505	68330	2302.8244436285	4205.98040057812	2318.80406255123	1977.94373415755	75019.8438160013	73501.23380045	0.0295036760175859	0.942695400607094	1	99839.5611877808	57030.6725406439	0.807871409741225	0.0503474140207946	0.161076939930451	101393.609346709	57310.948136289	0.82308187014541	0.0462205978956228	0.174827408477168	76559.3406609217	65603.9691453388	0.222794770289042	0.587229534264477	0.847133761581291	103873.762751632	50956.5254299315	1.02748975260924	0.0131600545966067	0.066196830130835	76727.6858226007	66805.6544304402	0.199776599723799	0.626390966873833	0.931744838979791	LOC121554588	NC_059195.1	22622772	22624843	-	845	protein_coding	60S ribosomal protein L8 && sp|Q6P0V6|RL8_DANRE 60S ribosomal protein L8 OS=Danio rerio OX=7955 GN=rpl8 PE=2 SV=3 && PF00181:Ribosomal Proteins L2, RNA binding domain|PF03947:Ribosomal Proteins L2, C-terminal domain	Ribosomal_L2_C
121533125	74119	67205	68388	64664	3704.46785025024	5941.05904631703	3512.50074304886	3047.5751901503	69797.3891261717	72622.3465199267	-0.0572404436532063	0.889056788600725	0.970859987193313	86618.359187612	53060.5202050308	0.707031835247603	0.0863044244652975	0.22861537667681	87966.6134993808	56625.6551560324	0.635498213149234	0.122797588657113	0.329183039689294	71229.7150795711	62084.2243314354	0.198251974099459	0.62903168814016	0.872627096947217	90118.3341541267	48222.6354799347	0.90210738534229	0.0291213100221903	0.113856719697016	75810.2184493873	63221.4376004916	0.261977928393788	0.523335677549062	0.880473422473657	rps15a	NC_059211.1	1713692	1721192	-	519	protein_coding	ribosomal protein S15a && sp|Q76I82|RS15A_BOVIN 40S ribosomal protein S15a OS=Bos taurus OX=9913 GN=RPS15A PE=2 SV=1 && PF00410:Ribosomal protein S8	-
121554290	75431	79441	59887	62765	2057.46750561007	3832.60292399922	1678.63363394787	1614.34457156511	61121.1946141057	73907.853891216	-0.274054504191612	0.504398103347662	0.70620403510983	102388.940945659	46464.8068954541	1.13984660372895	0.00606608978212183	0.0392139302806683	103982.671326236	57628.0011873553	0.85149903795587	0.0392786459305982	0.161915478423372	62375.4748866726	60260.9849965737	0.0497543777083047	0.903502888535318	1	106526.154813033	46806.4715369317	1.18642466023337	0.00432491997272054	0.0309059805766339	77152.1551201298	61364.8015502809	0.330294403485147	0.42120687298688	0.845461810371109	LOC121554290	NC_059218.1	49909964	49920666	-	951	protein_coding	40S ribosomal protein S4%2C transcript variant X1 && sp|Q642H9|RS4X_DANRE 40S ribosomal protein S4, X isoform OS=Danio rerio OX=7955 GN=rps4x PE=2 SV=3 && PF16121:40S ribosomal protein S4 C-terminus|PF00900:Ribosomal family S4e|PF08071:RS4NT (NUC023) domain	Ribosomal_S4e
121531575	159992	154973	75988	84221	1719.19301615177	2945.42803144984	839.095955766303	853.379781856545	77554.0152044803	156761.351470173	-1.0152954078896	0.0142581444826029	0.0740631869933354	199739.674955663	58957.1701465302	1.76037902220644	3.04949742070079e-05	0.00096447430673122	202848.712497804	122231.189262315	0.73079070357667	0.0763151255431992	0.238702376765359	79145.5162166171	80860.9971970946	-0.0309364495671797	0.939912863823673	1	207810.521436535	62807.1105895827	1.72626628664772	4.25403580361885e-05	0.00115019650508473	163642.632875204	82342.1491507652	0.990844507962153	0.016719916753628	0.178062319633003	LOC121531575	NC_059210.1	6838278	6856377	+	2414	protein_coding	pyruvate kinase PKM && sp|Q92122|KPYM_XENLA Pyruvate kinase PKM OS=Xenopus laevis OX=8355 GN=pkm PE=2 SV=1 && PF00224:Pyruvate kinase, barrel domain|PF02887:Pyruvate kinase, alpha/beta domain	PK
121536579	85388	77598	62664	71060	2639.96711588623	4243.44139137904	1990.94852782955	2071.67900009374	63955.4249587719	83663.7966472583	-0.387536133140634	0.345496308920167	0.570826304822307	100013.558289557	48619.4117490842	1.04058849613669	0.0120610938008449	0.063115921643974	101570.314790205	65234.9824631722	0.638759332361757	0.120893431430327	0.325410141654762	65267.866960038	68225.0557088839	-0.0639288045234494	0.876193151663965	0.993759284039899	104054.790521242	52992.4009246078	0.973483411861121	0.0186972990444571	0.0853291118382096	87336.3498080743	69474.7520697636	0.330092853387335	0.421476520180635	0.845724870163284	LOC121536579	NC_059228.1	34090754	34094291	+	839	protein_coding	60S ribosomal protein L8 && sp|Q6P0V6|RL8_DANRE 60S ribosomal protein L8 OS=Danio rerio OX=7955 GN=rpl8 PE=2 SV=3 && PF03947:Ribosomal Proteins L2, C-terminal domain|PF00181:Ribosomal Proteins L2, RNA binding domain	Ribosomal_L2_C
121569480	104184	85679	85374	68366	3822.48025184269	5560.12578156823	3218.91934995483	2365.2659419759	87133.4484111915	102080.257432893	-0.228405076202783	0.577836132434243	0.76280652227125	110428.895915145	66239.5328242716	0.737351548374295	0.0737610064997875	0.207220484244143	112147.771744988	79594.8117350407	0.494653331286752	0.2289523126817	0.474887920846272	88921.5306208688	65638.5329241988	0.437988939484327	0.286534382229826	0.626911849839702	114890.978715464	50983.3721397514	1.17216397036872	0.00480140933087886	0.0333266824189684	106561.229124596	66840.8513223873	0.672879543101641	0.102431220924878	0.473585023598558	LOC121569480	NC_059226.1	16190712	16193478	-	707	protein_coding	nucleoside diphosphate kinase A && sp|Q05982|NDKA_RAT Nucleoside diphosphate kinase A OS=Rattus norvegicus OX=10116 GN=Nme1 PE=1 SV=1 && PF00334:Nucleoside diphosphate kinase	NDK
121548603	55940	57048	66075	53012	2012.56925518781	3630.23550358233	2442.90054666092	1798.44907999728	67436.7212157601	54810.4269294779	0.299083324422111	0.466346017864543	0.689226454074404	73527.332796903	51265.9213478331	0.520278494430239	0.205886816221484	0.409945323643096	74671.8195023532	42737.2035527805	0.805068466593598	0.0511548207775395	0.188320556875445	68820.603496678	50897.0812404354	0.435256528218582	0.289568823418763	0.629296540962753	76498.3411471952	39533.2504015198	0.952358457856657	0.0213782781698886	0.0943239471321464	57216.4175824452	51829.3769069395	0.142658693463312	0.728104692865112	0.965801945794682	LOC121548603	NC_059224.1	9132356	9136200	+	721	protein_coding	40S ribosomal protein S7 && sp|P62084|RS7_DANRE 40S ribosomal protein S7 OS=Danio rerio OX=7955 GN=rps7 PE=2 SV=1 && PF01251:Ribosomal protein S7e	-
121578354	128649	112287	62402	87521	1466.21545729217	2263.53316572658	730.853163325491	940.587569421299	63688.0254808091	126051.246639137	-0.984914994356731	0.0173751410986169	0.0852350157423126	144723.080241514	48416.1325011005	1.57973207194588	0.000168698951822242	0.00317302990972678	146975.760193517	98285.6620827583	0.580524232784038	0.158337530825371	0.375396747025777	64994.9801313662	84029.3435925884	-0.370564424653163	0.366971002504417	0.707001223743179	150570.881632369	65268.058989732	1.20599151417018	0.00373914869538987	0.0282344836138745	131584.461327123	85568.5309125846	0.620836116569358	0.131579145482756	0.537967206004806	LOC121578354	NC_059203.1	49326512	49342317	-	2276	protein_coding	myosin-binding protein H-like%2C transcript variant X1 && sp|Q05623|MYBPH_CHICK Myosin-binding protein H OS=Gallus gallus OX=9031 GN=MYBPH PE=1 SV=1 && PF07679:Immunoglobulin I-set domain|PF00041:Fibronectin type III domain	I-set
121580525	66404	59695	80995	68474	3143.23838237446	4997.89397948904	3939.86672325668	3056.35897412127	82664.2029379134	65063.1320614685	0.345421785935	0.40029363123092	0.62526638557963	76938.9648591486	62841.9762329848	0.291984475205286	0.476959364415462	0.68494693948129	78136.5551241074	50731.5243392154	0.623112898925608	0.130214963937661	0.341937519350711	84360.5709920367	65742.2242607786	0.359747854254624	0.381085223384352	0.72114879245744	80047.8263780092	51063.9122692112	0.648555812306562	0.115359528588379	0.282253575741442	67919.1807856842	66946.4419982287	0.0208115556753179	0.959575893467969	1	LOC121580525	NC_059205.1	2104602	2112274	-	548	protein_coding	60S ribosomal protein L37a%2C transcript variant X2 && sp|Q3MIC0|RL37A_BOVIN 60S ribosomal protein L37a OS=Bos taurus OX=9913 GN=RPL37A PE=3 SV=3 && -	-
121533916	62838	64768	62628	53712	1536.28081326282	2800.75257362569	1573.46482486675	1238.26945884624	63918.6830457694	61569.1387032233	0.0540301109720031	0.895251367884159	0.974324033845791	83477.3892836897	48591.4802493613	0.780679621820852	0.0585100790674677	0.179005126637864	84776.7530119599	48007.160049805	0.820416512173266	0.0469297223349305	0.176900493214654	65230.3710599152	51569.1547182676	0.339034534874637	0.409070872112808	0.740693570652324	86850.447676046	40055.269759133	1.11653766003965	0.00715974611126744	0.0432322064637749	64271.8132796874	52513.7609170225	0.291489931014686	0.47772667315612	0.872470208241685	LOC121533916	NC_059211.1	35252507	35257382	-	1061	protein_coding	60S ribosomal protein L5 && sp|P46777|RL5_HUMAN 60S ribosomal protein L5 OS=Homo sapiens OX=9606 GN=RPL5 PE=1 SV=3 && PF14204:Ribosomal L18 C-terminal region|PF17144:Ribosomal large subunit proteins 60S L5, and 50S L18	-
121584456	40572	35373	23301	50366	177.265003882944	273.359698188388	104.61919899088	207.505510200684	23781.2049166054	39752.7460743134	-0.741229829944778	0.0723578140263078	0.221246078007755	45591.1314559657	18078.6444265197	1.33445861404051	0.0013858028009041	0.0145497318577791	46300.7788518634	30996.3088808746	0.578936454741386	0.159581115782226	0.377326371272647	24269.2248340387	48356.6434942297	-0.994582687560562	0.0163504332272253	0.14299834131113	47433.3270261971	37560.0172297395	0.336700695378186	0.412346919612263	0.636802846966201	41497.7569452721	49242.4053488259	-0.246867315484323	0.547601499429345	0.890522162775494	LOC121584456	NC_059207.1	21402896	21420603	+	5937	protein_coding	myosin heavy chain%2C fast skeletal muscle-like && sp|Q90339|MYSS_CYPCA Myosin heavy chain, fast skeletal muscle OS=Cyprinus carpio OX=7962 PE=2 SV=2 && PF00063:Myosin head (motor domain)|PF01576:Myosin tail	Myosin_head
121551375	49783	40794	64051	55810	2326.76068959218	3372.35239118985	3076.35755767907	2459.67802341884	65371.0092180632	48777.7524744255	0.422426658967441	0.303975058672227	0.527214556437931	52578.0817429229	49695.5503634102	0.0813434247593325	0.842872138318142	0.934474823259316	53396.4841052409	38033.3586481296	0.489476639790665	0.233919963615567	0.481561063356047	66712.5006675489	53583.4549418274	0.316168687725613	0.441317932219406	0.769013226821909	54702.5976859761	41619.8363480923	0.394335568004755	0.337179921459317	0.559093633531055	50918.9297152488	54564.9575643854	-0.0997725000429806	0.807897861048886	0.991172379698513	LOC121551375	NW_025533567.1	30528	32710	+	555	protein_coding	60S ribosomal protein L27 && sp|Q90YU1|RL27_ICTPU 60S ribosomal protein L27 OS=Ictalurus punctatus OX=7998 GN=rpl27 PE=2 SV=3 && PF00467:KOW motif|PF01777:Ribosomal L27e protein family	KOW
121555307	85836	90679	60791	67190	2541.72758072014	4749.32901754037	1849.86084897676	1876.11629862079	62043.8248739466	84102.7503837961	-0.438864659861167	0.285582045609418	0.506429505102809	116873.233017968	47166.1978884978	1.30911625812082	0.00169185220853816	0.0163031639421268	118692.417800412	65577.246961672	0.855958598975998	0.038270762147942	0.161915478423372	63317.0386008686	64509.4494814409	-0.0269168256364519	0.94772344634219	1	121595.710923245	50106.3796189673	1.27902315495592	0.00214305161016598	0.0191024691118911	87794.5720858888	65691.086185448	0.418433363918242	0.308518681574238	0.753277491312147	LOC121555307	NW_025533536.1	490658	495200	-	876	protein_coding	60S ribosomal protein L7 && sp|Q5ZJ56|RL7_CHICK 60S ribosomal protein L7 OS=Gallus gallus OX=9031 GN=RPL7 PE=2 SV=1 && PF00327:Ribosomal protein L30p/L7e|PF08079:Ribosomal L30 N-terminal domain	-
121550483	114093	115467	68551	64395	522.700326493955	935.659127300663	322.736295069369	278.189993242708	69963.7483433775	111789.169431449	-0.676100024715129	0.100810408452742	0.269943873060494	148821.678638906	53186.9878287762	1.48443660359651	0.000393786537989609	0.00585962070954709	151138.155084763	87165.1218145669	0.794043621655539	0.0543504360721081	0.196106600717548	71399.4881829052	61825.9560949542	0.207700548443776	0.61278848159795	0.864596039238103	154835.091316513	48022.0308982245	1.6889607646312	6.09358165014779e-05	0.00151829046507783	116696.328568489	62958.4386023312	0.890286120500209	0.031257714720257	0.256720734856854	LOC121550483	NC_059226.1	15157435	15179582	-	5662	protein_coding	collagen alpha-1(I) chain && sp|P02457|CO1A1_CHICK Collagen alpha-1(I) chain OS=Gallus gallus OX=9031 GN=COL1A1 PE=1 SV=3 && PF01410:Fibrillar collagen C-terminal domain|PF00093:von Willebrand factor type C domain|PF01391:Collagen triple helix repeat (20 copies)	VWC
121582754	66485	62976	67765	54802	2686.28620388131	4500.5924312102	2813.67734785398	2087.95243895668	69161.5499094893	65142.4964647265	0.0863709564461424	0.833275955703071	0.935678831430882	81167.7388660326	52577.1500848259	0.626468365329987	0.128170939835368	0.302612412927641	82431.1518656898	50793.4069829177	0.698546079501986	0.090110360234139	0.267762949236464	70580.8276968896	52615.6691337491	0.423782810985956	0.302420469582826	0.644797474036563	84447.4716527702	40868.1284731302	1.04707462996148	0.0115503980132632	0.0611058448320364	68002.0290100212	53579.4445898659	0.343897362773158	0.402394272707728	0.829976201489295	rpl28	NC_059206.1	58573642	58581807	+	642	protein_coding	ribosomal protein L28%2C transcript variant X1 && sp|P41105|RL28_MOUSE 60S ribosomal protein L28 OS=Mus musculus OX=10090 GN=Rpl28 PE=1 SV=2 && PF01778:Ribosomal L28e protein family	-
121550604	58797	44492	69883	63454	2279.77867255107	3051.30381423491	2784.51333677332	2320.02202541242	71323.1991244706	57609.7368073542	0.308058069116336	0.453093400222444	0.677234269351012	57344.3134642099	54220.4533185239	0.080811970275355	0.843878175505284	0.935303165262119	58236.9043278769	44919.9037139883	0.37457667225665	0.361865301720045	0.616788004154196	72786.8364874506	60922.4973197542	0.256701850545426	0.531729196957584	0.809325568934952	59661.4176269035	47320.2877332083	0.334337317109254	0.415590601652878	0.640140586617569	60138.6074210971	62038.4309544911	-0.0448707353444814	0.91293958929007	1	LOC121550604	NC_059226.1	7531957	7535285	+	669	protein_coding	40S ribosomal protein S11 && sp|P41115|RS11_XENLA 40S ribosomal protein S11 OS=Xenopus laevis OX=8355 GN=rps11 PE=2 SV=1 && PF16205:Ribosomal_S17 N-terminal|PF00366:Ribosomal protein S17	-
121579196	97161	82377	60505	87712	425.298612127879	637.78450787483	272.165766364027	362.040026626286	61751.9307873155	95199.0697281948	-0.624462270009983	0.12937716466108	0.319656849102803	106173.055692439	46944.2976406986	1.17739287975768	0.00462175431768299	0.0323948630210481	107825.687489984	74229.3573311104	0.538637670723168	0.190383829260144	0.424311015462899	63019.1545054482	84212.7236415397	-0.418247244244583	0.30873837237441	0.653165410825334	110463.173565444	65410.4957001649	0.755969508235573	0.0668403278083843	0.200858656918421	99377.9812293026	85755.269978193	0.212700554875276	0.604240100837784	0.921613945132714	LOC121579196	NW_025534941.1	57882	93621	+	5926	protein_coding	myosin heavy chain%2C fast skeletal muscle-like && sp|Q90339|MYSS_CYPCA Myosin heavy chain, fast skeletal muscle OS=Cyprinus carpio OX=7962 PE=2 SV=2 && PF00063:Myosin head (motor domain)|PF01576:Myosin tail	Myosin_head
121568034	58911	32523	80217	84638	1941.71416620135	1896.03132378701	2717.0370665238	2630.5701123616	81870.1693735813	57721.4348563839	0.50422972275884	0.220137229105491	0.440345772566949	41917.8593073039	62238.3454889742	-0.570238573833296	0.165872308168423	0.351252215557767	42570.330600212	45006.997805125	-0.0803023276795685	0.844879265689803	0.944553144001978	83550.2429282707	81261.3609688889	0.0400743158001322	0.922202780617212	1	43611.6296676909	63118.0849783289	-0.533340738785722	0.194819580628413	0.394506154788592	60255.2086257196	82749.846482486	-0.457669943122127	0.265522633054943	0.704213634271386	LOC121568034	NC_059197.1	23990030	23992255	-	787	protein_coding	40S ribosomal protein S25%2C transcript variant X1 && sp|Q6PBI5|RS25_DANRE 40S ribosomal protein S25 OS=Danio rerio OX=7955 GN=rps25 PE=2 SV=1 && PF03297:S25 ribosomal protein	-
121571842	61688	50188	60682	55622	3089.11849038174	4445.28664428162	3122.72691150826	2626.49187969264	61932.5785262445	60442.3601384499	0.0351383651189899	0.931779332925987	0.996567889220299	64685.7022917916	47081.6275143365	0.458280546974757	0.264915812455322	0.471091682690722	65692.5651142679	47128.5793058833	0.479125691650172	0.243882209202555	0.492321180641127	63203.5093477189	53402.9552077811	0.243084392927351	0.553711644273192	0.822839146209248	67299.4485580687	41479.6368634764	0.698188468385983	0.0902892417759558	0.238219875549693	63095.5730576189	54381.151573106	0.214431532405763	0.60134674861637	0.919663732551534	rplp1	NC_059199.1	46424508	46428514	-	518	protein_coding	ribosomal protein%2C large%2C P1 && sp|P18660|RLA1_CHICK 60S acidic ribosomal protein P1 OS=Gallus gallus OX=9031 GN=RPLP1 PE=3 SV=1 && PF00428:60s Acidic ribosomal protein	-
121542906	76414	73961	50971	59015	2560.91763033596	4384.21107611647	1755.44033517895	1865.00788473431	52021.4474938162	74871.0046122354	-0.525299592490482	0.20156712357	0.416559205453794	95325.9474809592	39547.1054640498	1.26929322550221	0.00231231390776702	0.0204722735685287	96809.7392494845	58378.9967275917	0.729700718074182	0.0767783456669624	0.239969396619983	53088.9902895798	56660.5913653303	-0.0939329220353343	0.818937865025663	0.967098780083852	99177.7683132969	44009.9392640155	1.17218408373182	0.00480176313592269	0.0333266824189684	78157.5848056023	57698.4586391223	0.437852207361535	0.286698052468878	0.727967307213969	rps9	NC_059219.1	21167170	21169757	+	774	protein_coding	ribosomal protein S9 && sp|A6QLG5|RS9_BOVIN 40S ribosomal protein S9 OS=Bos taurus OX=9913 GN=RPS9 PE=2 SV=1 && PF01479:S4 domain	S4
121553475	57777	38100	66445	59857	2629.3219612143	3066.75979559709	3107.35827413824	2568.61676155373	67814.3464327304	56610.3332107725	0.26052449288222	0.525652533219825	0.719633835150148	49105.8729118871	51552.9950949854	-0.0701617370997736	0.864256281006955	0.948389524039343	49870.2288105391	44140.6407932914	0.176069401598488	0.667915225659418	0.838438992439184	69205.9780257184	57468.9997486655	0.268112036175403	0.51367925851687	0.796737439117521	51090.0879723771	44637.853977028	0.194773767191919	0.63509755468984	0.792949013970823	59095.3334850016	58521.6748341078	0.0140730300003008	0.972678541390996	1	LOC121553475	NW_025533527.1	127438	130025	+	570	protein_coding	ubiquitin-40S ribosomal protein S27a && sp|P68200|RS27A_ICTPU Ubiquitin-40S ribosomal protein S27a OS=Ictalurus punctatus OX=7998 GN=rps27a PE=2 SV=2 && PF01599:Ribosomal protein S27a|PF00240:Ubiquitin family	ubiquitin
121582040	61500	63910	50932	52755	2164.5681535341	3978.60634429384	1842.15904223115	1750.87588412689	51981.6437547301	60258.1563382956	-0.213153889620435	0.603519773386047	0.782327710084727	82371.5410368427	39516.8463393498	1.05967475424951	0.0106089196202628	0.0576481114365351	83653.6917488462	46984.9504538335	0.832227806104243	0.0438886266631904	0.169556347758377	53048.3697311134	50650.3342635742	0.0667362746592572	0.870819630736753	0.991074611106309	85699.9156291875	39341.5947230818	1.1232347071774	0.00682918065400817	0.0432322064637749	62903.2833517503	51578.1102060948	0.286375683233364	0.48547592822524	0.872470208241685	rpl12	NC_059206.1	6992092	6995132	-	737	protein_coding	ribosomal protein L12%2C transcript variant X1 && sp|P35979|RL12_MOUSE 60S ribosomal protein L12 OS=Mus musculus OX=10090 GN=Rpl12 PE=1 SV=2 && PF00298:Ribosomal protein L11, RNA binding domain|PF03946:Ribosomal protein L11, N-terminal domain	-
121569618	77207	79172	56534	59558	2645.60154005094	4798.49865736407	1990.75453933155	1924.43588832185	57699.0936613992	75647.9919182052	-0.390752463310708	0.341530935769349	0.566892991896394	102042.235609527	43863.2980462537	1.21807698579669	0.0034175339377289	0.0265488294703003	103630.569368454	58984.8354492675	0.813031522144664	0.0489124878087453	0.182370060573734	58883.1484113415	57181.9283631343	0.0422952788301995	0.917923646657398	1	106165.440220254	44414.8771371341	1.25719595694483	0.00253811794235722	0.021175886025202	78968.6791500374	58229.3450926581	0.439533272518133	0.284857661476765	0.725506143487374	LOC121569618	NC_059226.1	18082296	18084820	-	757	protein_coding	60S ribosomal protein L19 && sp|Q7ZYS1|RL19_XENLA 60S ribosomal protein L19 OS=Xenopus laevis OX=8355 GN=rpl19 PE=2 SV=1 && PF01280:Ribosomal protein L19e	-
121534127	57290	48499	63787	63921	3354.58447441755	5022.94819360943	3838.2417975151	3529.38516439	65101.5685227114	56133.1669837772	0.213838321976992	0.602348767182119	0.781342833984969	62508.805218446	49490.7193654419	0.336899574480045	0.412026413573216	0.629700812402407	63481.783676732	43768.5809478213	0.536444580895134	0.19223615805246	0.424753504745497	66437.5307333147	61370.866339965	0.114444126640024	0.780308061441445	0.947697590306961	65034.5900182643	47668.5492189284	0.448167286112704	0.275561702701058	0.488306020650937	58597.2213213952	62495.0128583607	-0.0929087109477042	0.820869978452522	0.994093669101431	LOC121534127	NC_059211.1	22529253	22533652	+	443	protein_coding	60S ribosomal protein L36 && sp|Q90YT2|RL36_ICTPU 60S ribosomal protein L36 OS=Ictalurus punctatus OX=7998 GN=rpl36 PE=3 SV=1 && PF01158:Ribosomal protein L36e	-
121551367	62882	58113	58949	55393	1247.0453258584	2038.42714008833	1201.35836811342	1035.8726437084	60163.8636586512	61612.250230919	-0.0343200195969778	0.933366029567667	0.997401105023815	74899.976599809	45737.0361526719	0.711599843588869	0.0843222312701927	0.224883917401574	76065.8291121639	48040.7753130506	0.662986647570823	0.107556736397859	0.299512962999288	61398.4983779161	53183.0911700331	0.207235112690197	0.613601052915732	0.865127559690178	77926.4491074588	41308.8619593432	0.915658524771959	0.0268272660559525	0.106884635194931	64316.8172534014	54157.2602326646	0.248040641284917	0.545663249476723	0.889899231937601	LOC121551367	NC_059226.1	30303920	30307811	-	1308	protein_coding	60S ribosomal protein L3 && sp|P39023|RL3_HUMAN 60S ribosomal protein L3 OS=Homo sapiens OX=9606 GN=RPL3 PE=1 SV=2 && PF00297:Ribosomal protein L3	-
121541440	67503	76710	54001	56402	2094.50033216877	4209.93457266021	1721.86621363266	1650.24128626051	55113.8918381945	66139.9404464129	-0.263105277279854	0.521568367627787	0.715924594429033	98869.0440200948	41898.0066907415	1.23863387209191	0.0029257429531278	0.0235218911660975	100407.985650761	51571.141937101	0.961235552218264	0.0202093524530412	0.108618361042052	56244.8952165865	54151.8370830798	0.0547115796611652	0.893946226694686	1	102864.030081139	42061.3155762444	1.29016914321178	0.00196482565828683	0.0178721692927908	69043.257310948	55143.750898627	0.324302379003955	0.429676712703401	0.851776056239024	LOC121541440	NC_059218.1	7843106	7846174	-	836	protein_coding	60S ribosomal protein L7a && sp|O57592|RL7A_TAKRU 60S ribosomal protein L7a OS=Takifugu rubripes OX=31033 GN=rpl7a PE=3 SV=3 && PF01248:Ribosomal protein L7Ae/L30e/S12e/Gadd45 family	-
121558666	50110	32777	63966	58481	2180.93026676321	2523.20526685175	2860.92724510028	2400.09124079284	65284.2574790295	49098.1495098002	0.411065495755108	0.31712069013937	0.542225071794533	42245.2316321324	49629.6009890643	-0.232413103595758	0.571274704247864	0.735692541046749	42902.7986198334	38283.1811727071	0.164358939352779	0.688817900243926	0.852261665583455	66623.9686811478	56147.8953122412	0.246808685134656	0.547653367529989	0.817207093330532	43952.2300638531	43611.7130683518	0.0112190344567552	0.978242587931686	1	51253.39106535	57176.3714085733	-0.15777134100637	0.700634557725316	0.955661119854434	LOC121558666	NC_059196.1	4067622	4069978	+	596	protein_coding	40S ribosomal protein S25 && sp|Q6PBI5|RS25_DANRE 40S ribosomal protein S25 OS=Danio rerio OX=7955 GN=rps25 PE=2 SV=1 && PF03297:S25 ribosomal protein	-
121548635	43675	77411	100878	32072	204.53384616644	641.210984700095	485.477355774717	141.629557916532	102956.965610941	42793.0885843067	1.26658918224131	0.00236110781298725	0.0213652260423561	99772.5400819113	78268.6987048962	0.350206168586585	0.393796533090912	0.613042457894432	101325.545027732	33366.9489229825	1.60250153789459	0.000137108926530541	0.00361813274665504	105069.764940442	30792.4832035652	1.77069311484904	2.76007210705053e-05	0.00201336995497869	103804.033536671	23917.4141893007	2.11772193382031	7.16959889239273e-07	5.17596017132346e-05	44671.5599096883	31356.5180910274	0.510589404553727	0.214486771358269	0.666122901580345	LOC121548635	NC_059224.1	11169894	11184901	-	5539	protein_coding	heat shock protein HSP 90-alpha 1%2C transcript variant X1 && sp|Q90474|H90A1_DANRE Heat shock protein HSP 90-alpha 1 OS=Danio rerio OX=7955 GN=hsp90a.1 PE=1 SV=3 && PF02518:Histidine kinase-, DNA gyrase B-, and HSP90-like ATPase|PF00183:Hsp90 protein	HATPase_c
121579660	58254	62681	68397	53442	2505.9481217267	4769.22976222379	3023.59501585191	2167.82695477965	69806.5746044223	57077.7013632916	0.290435030343408	0.479308496461949	0.700874560796197	80787.522976965	53067.5030799615	0.606301756190376	0.140821857861239	0.313918308231099	82045.0177484187	44505.0608062056	0.882443444518012	0.0327642181591964	0.146999477510963	71239.0890546018	51309.9263768181	0.4734299663332	0.249498031599998	0.603215358895308	84051.8924525099	39853.9194354822	1.07655514808439	0.00945487398355238	0.052743292938499	59583.2174727639	52249.7842274191	0.189480428780436	0.644294665958769	0.936685417980219	LOC121579660	NC_059204.1	47648563	47657400	-	603	protein_coding	40S ribosomal protein S14 && sp|P62265|RS14_CRIGR 40S ribosomal protein S14 OS=Cricetulus griseus OX=10029 GN=RPS14 PE=2 SV=3 && PF00411:Ribosomal protein S11	-
121569966	57561	60691	51950	51032	1714.2486333225	3196.94952524212	1589.90537108753	1433.12362562265	53020.6234057457	56398.6948020847	-0.0891080289771969	0.828090105376139	0.933069599084834	78222.6768100347	40306.6870815192	0.956564478965813	0.0208199724642804	0.0915631740397721	79440.2486183521	43975.620410085	0.853163321990646	0.0389117894642533	0.161915478423372	54108.6704623651	48996.0734031387	0.143193119012087	0.727133015264933	0.922553446179008	81383.4090338041	38056.6813614125	1.09658122245498	0.00823402089017514	0.0473190099679911	58874.4048867696	49893.5478498477	0.238786659008532	0.560745469911205	0.89863776207608	LOC121569966	NC_059198.1	57084071	57089855	+	871	protein_coding	60S ribosomal protein L7 && sp|Q5ZJ56|RL7_CHICK 60S ribosomal protein L7 OS=Gallus gallus OX=9031 GN=RPL7 PE=2 SV=1 && PF00327:Ribosomal protein L30p/L7e|PF08079:Ribosomal L30 N-terminal domain	-
121561471	163842	135578	36459	41336	2656.24967762351	3887.75493690048	607.419387562828	631.928128703446	37210.3741190247	160533.610143545	-2.1090949381332	7.88279969762381e-07	4.70694043457818e-05	174742.09133385	28287.6075756104	2.62697875848814	1.62168204350421e-09	4.08798215487374e-07	177462.030448856	125172.524796287	0.503591605398467	0.220663524050448	0.463380321722739	37973.9763289449	39686.8956301936	-0.0636516914987456	0.876772213873309	0.993922510719339	181802.865202606	30825.9675164846	2.56015097559988	3.76811122042338e-09	7.20084349195206e-07	167580.480575172	40413.8516187553	2.05192888991032	1.47924929395703e-06	0.000320749303759739	LOC121561471	NW_025534692.1	109529	126700	+	1600	protein_coding	beta-enolase && sp|B5DGQ7|ENOB_SALSA Beta-enolase OS=Salmo salar OX=8030 GN=ENO3 PE=1 SV=1 && PF00113:Enolase, C-terminal TIM barrel domain|PF03952:Enolase, N-terminal domain	-
121540867	73669	85820	50688	53731	1484.80651480525	3059.42354343232	1049.85782194007	1021.18775353436	51732.6152332686	72181.4331684936	-0.480552757132603	0.242476848855763	0.469286564191674	110610.626221444	39327.5328412266	1.49187453489833	0.000369302271923031	0.00558106257128946	112332.330763751	56281.8626910207	0.997028851678756	0.0160687537384391	0.0919201985102786	52794.2308525029	51587.3967126659	0.0333613730606003	0.935233725356434	1	115080.052163724	40069.4388559825	1.5220596328404	0.000283214621152475	0.00461410097171137	75349.950536404	52532.337054439	0.520399669172365	0.20578009833952	0.65541172942487	LOC121540867	NC_059217.1	46287309	46295575	-	1287	protein_coding	60S ribosomal protein L4-B && sp|P02385|RL4B_XENLA 60S ribosomal protein L4-B OS=Xenopus laevis OX=8355 GN=rpl4-b PE=2 SV=2 && PF14374:60S ribosomal protein L4 C-terminal domain|PF00573:Ribosomal protein L4/L1 family	-
121580537	59478	62298	52486	51516	2038.09354591099	3775.79029652487	1848.21068297583	1664.5830824203	53567.6696660054	58276.9856791896	-0.121563537264139	0.76703893466539	0.895635083152123	80293.8867548876	40722.5560773961	0.979458818044619	0.0180028113545057	0.0821255930701967	81543.6978605718	45440.1763110416	0.843602168844235	0.0411210719141235	0.16218930428514	54666.9427530831	49460.7642078112	0.144383628232897	0.72495543957108	0.921160590801374	83538.3099653923	38417.6204601056	1.12066607144304	0.00695466466206661	0.0432322064637749	60835.1461960786	50366.7505082479	0.272432679532158	0.506943908906066	0.872470208241685	LOC121580537	NW_025533848.1	81012	84588	-	757	protein_coding	40S ribosomal protein S8 && sp|Q5E958|RS8_BOVIN 40S ribosomal protein S8 OS=Bos taurus OX=9913 GN=RPS8 PE=2 SV=3 && PF01201:Ribosomal protein S8e	-
121554274	109864	101883	53077	54347	1731.3673079043	2839.890106697	859.56835106469	807.616096511302	54170.8494044633	107645.563735426	-0.990698662217678	0.0167423580400119	0.0830355641495624	131313.703597969	41181.0981978497	1.67295943695201	7.09800812184572e-05	0.00176423186701792	133357.660681402	83934.2366267265	0.667968005942073	0.104927273658396	0.294931590299944	55282.5004467666	52178.8213731582	0.083358137148946	0.839028682445898	0.976632546259469	136619.674854433	40528.8158906819	1.75314127417039	3.27652647043347e-05	0.000953997953236177	112370.83300403	53134.594983312	1.08054236904738	0.00919612307863169	0.1251024182888	LOC121554274	NC_059230.1	10767439	10792253	-	1646	protein_coding	beta-enolase%2C transcript variant X1 && sp|B5DGQ7|ENOB_SALSA Beta-enolase OS=Salmo salar OX=8030 GN=ENO3 PE=1 SV=1 && PF00113:Enolase, C-terminal TIM barrel domain|PF03952:Enolase, N-terminal domain	-
121535682	55429	55653	65460	52547	1877.03301089626	3333.41550870966	2277.9863161782	1677.94753807579	66809.0468686338	54309.7453237394	0.298831675487171	0.466721712745293	0.689679062905634	71729.3627452088	50788.7582275663	0.498052589126891	0.225826219104647	0.435185623842954	72845.8632528824	42346.808109176	0.782590910898414	0.0579105596495889	0.204701526845998	68180.048536246	50450.6324301612	0.43447617408154	0.290432348108095	0.630307020102061	74627.7208612156	39186.4803996766	0.929352195553902	0.0246678703210804	0.101096377221755	56693.757796813	51374.7503859559	0.142129988050864	0.729073397272636	0.966433212054285	rps8a	NW_025533692.1	40101	47124	-	766	protein_coding	ribosomal protein S8a && sp|Q5E958|RS8_BOVIN 40S ribosomal protein S8 OS=Bos taurus OX=9913 GN=RPS8 PE=2 SV=3 && PF01201:Ribosomal protein S8e	-
121586555	56872	59856	58752	51102	2074.87786263438	3862.49323031765	2202.70802514641	1758.03500539116	59962.8037458319	55723.6074706682	0.105778869394053	0.79657006319324	0.912954299337931	77146.4725138601	45584.1887791877	0.759064076165035	0.0657627772400831	0.193188928146602	78347.2927270927	43449.2359469865	0.850549699709858	0.039506291346292	0.161915478423372	61193.3124800216	49063.2807509219	0.318729381255946	0.437646454936797	0.766191674104	80263.7187551005	38108.8832971739	1.07461696535212	0.00958206918942037	0.0533034151839819	58169.6835711129	49961.986250856	0.219436013007083	0.592903570127602	0.91508117311236	LOC121586555	NC_059208.1	9069641	9071988	+	711	protein_coding	60S ribosomal protein L15 && sp|Q7T3N9|RL15_CARAU 60S ribosomal protein L15 OS=Carassius auratus OX=7957 GN=rpl15 PE=2 SV=3 && PF00827:Ribosomal L15	-
121571267	60981	64765	49111	51531	1713.78555312878	3219.35085443313	1418.34197549787	1365.60812105229	50123.1153220196	59749.6362729761	-0.253453355790514	0.536953381029926	0.729100778721302	83473.522681428	38103.9779783559	1.13137341524519	0.00644627694858797	0.0409875757183311	84772.8262243266	46588.4431441853	0.86362703071242	0.0366076099063151	0.158305665973747	51151.7021165658	49475.1657823362	0.0480773912659958	0.906755625499602	1	86846.4248367213	38428.8065891973	1.17627450425477	0.00466132507075108	0.0325674934549929	62372.4410254429	50381.4158798926	0.30801626907484	0.453171845850925	0.866775111600239	LOC121571267	NC_059199.1	22857251	22864065	+	923	protein_coding	40S ribosomal protein S4 && sp|Q642H9|RS4X_DANRE 40S ribosomal protein S4, X isoform OS=Danio rerio OX=7955 GN=rps4x PE=2 SV=3 && PF00900:Ribosomal family S4e|PF08071:RS4NT (NUC023) domain|PF16121:40S ribosomal protein S4 C-terminus	Ribosomal_S4e
121560006	53902	50351	56678	47395	2653.12615587211	4383.56172495341	2866.86855585474	2199.78954604262	57846.0613134093	52813.5793512098	0.131309423687947	0.748970356484566	0.882620255148383	64895.7876813447	43975.0240451458	0.561438036830985	0.17244545588047	0.360477002523052	65905.920575676	41180.2056778954	0.678454194288905	0.0996764360480312	0.28490551997897	59033.1320118329	45504.1716333161	0.37552497612211	0.360652566804766	0.701313217367457	67518.0228280439	35344.4179276335	0.933786464939747	0.0240051003082196	0.0992760870854914	55131.9153454229	46337.6840717452	0.250701053358951	0.541389167516108	0.88912770150711	rps12	NW_025533520.1	788847	793395	-	527	protein_coding	ribosomal protein S12 && sp|Q76I81|RS12_BOVIN 40S ribosomal protein S12 OS=Bos taurus OX=9913 GN=RPS12 PE=2 SV=1 && PF01248:Ribosomal protein L7Ae/L30e/S12e/Gadd45 family	-
121578109	55536	47985	61342	50914	1805.24163641485	2758.87643029108	2049.08002593109	1560.60699187524	62606.180264624	54414.5847206358	0.202311175577854	0.622044998566663	0.796655554127215	61846.3273642719	47593.7050092577	0.377915179034972	0.357605110369772	0.575957352677343	62808.99406223	42428.5543175237	0.565933044663897	0.169059993732388	0.391353640771952	63890.9341833044	48882.7810168755	0.386283826515549	0.347084705206964	0.689056869748031	64345.3435472992	37968.6838125575	0.761022445404554	0.0650890501595363	0.196776750235104	56803.1992783446	49778.1802595766	0.190458146412561	0.642593793857379	0.935731434221277	LOC121578109	NC_059203.1	25564556	25567636	-	798	protein_coding	60S ribosomal protein L10a && sp|Q6PC69|RL10A_DANRE 60S ribosomal protein L10a OS=Danio rerio OX=7955 GN=rpl10a PE=2 SV=1 && PF00687:Ribosomal protein L1p/L10e family	-
123490378	79796	89454	49481	52211	1854.72943205442	3677.60610472688	1181.89297983944	1144.34516287661	50500.7405389899	78184.7134001168	-0.630580833510836	0.125709260542664	0.314068703333873	115294.370427777	38391.0517255102	1.58647603955082	0.000158726142588113	0.00308379440254867	117088.979516833	60962.7880979665	0.941602350096369	0.0228534899815093	0.113667056943463	51537.0766456062	50128.0371608017	0.0399926689136778	0.922389047331215	1	119953.051532339	38935.9111080221	1.62329243768471	0.000113109334041608	0.00239086411640603	81616.7538760681	51046.246061116	0.677059053010209	0.100352247209336	0.46731130402202	LOC123490378	NW_025537234.1	3277	7744	+	1116	protein_coding	40S ribosomal protein SA && sp|B5DGB6|RSSA_SALSA 40S ribosomal protein SA OS=Salmo salar OX=8030 GN=rpsa PE=2 SV=1 && PF16122:40S ribosomal protein SA C-terminus|PF00318:Ribosomal protein S2	-
121573278	127505	97060	71350	111206	878.934747189089	1183.41129427484	505.433052262838	722.858384649444	72820.432079323	124930.34691905	-0.778707780424654	0.0591254533608708	0.193355486919643	125097.496028589	55358.661932232	1.1761694081192	0.00466228782692702	0.0326350658232667	127044.695096343	97411.6652383775	0.383168678764977	0.350906793451667	0.604564691375177	74314.7944174567	106769.429767518	-0.522776656388318	0.203696627854938	0.548386785212815	130152.290166812	82930.9568253191	0.650216611867732	0.114407796290274	0.280461136564147	130414.358010561	108725.152739461	0.262416655049339	0.522596111420256	0.879979978211629	LOC121573278	NW_025536032.1	1182	12009	+	3763	protein_coding	myosin heavy chain%2C fast skeletal muscle-like && sp|Q5SX40|MYH1_MOUSE Myosin-1 OS=Mus musculus OX=10090 GN=Myh1 PE=1 SV=1 && PF01576:Myosin tail	Myosin_tail_1
121536960	43954	30600	53231	53792	2609.03919529916	3212.69598580181	3247.03572992346	3010.89406936165	54328.0231434185	43066.4548621953	0.335131012806193	0.414501108745547	0.63930176272366	39439.3672575161	41300.582946665	-0.0665270797231807	0.871249893902526	0.953434245579876	40053.2597272483	33580.1002512928	0.254310505257346	0.535644698755943	0.74057624955358	55442.8995750699	51645.9631157341	0.102346701432398	0.803039732857065	0.960401474937756	41032.9896605217	40114.9291142888	0.0326431588869501	0.936643589227603	0.994425920808703	44956.926015738	52591.9762324605	-0.226298846997522	0.581416285743604	0.910268951100418	LOC121536960	NC_059214.1	40162562	40164603	-	437	protein_coding	60S ribosomal protein L31 && sp|Q90YT7|RL31_ICTPU 60S ribosomal protein L31 OS=Ictalurus punctatus OX=7998 GN=rpl31 PE=2 SV=1 && PF01198:Ribosomal protein L31e	Ribosomal_L31e
121586349	50049	51780	56414	48659	1677.32832309112	3069.38047783711	1942.89715855653	1537.73479053269	57576.6206180575	49038.3812554949	0.231571119316371	0.572639030039938	0.758437626537772	66737.5792253407	43770.193047177	0.608548094632357	0.139384769085244	0.312197263394566	67776.3804183266	38236.5781941162	0.825825890691871	0.0455265217610349	0.172896457951197	58758.1620775987	46717.7443132875	0.330817673139303	0.420508267622475	0.751647770386337	69434.2352930399	36287.0357390991	0.936189251870743	0.0236496024127578	0.0981229647998823	51190.9991927012	47573.4860556664	0.105732042194404	0.796673502188295	0.986903505518565	LOC121586349	NC_059208.1	37963729	37966625	+	774	protein_coding	40S ribosomal protein S5 && sp|Q5E988|RS5_BOVIN 40S ribosomal protein S5 OS=Bos taurus OX=9913 GN=RPS5 PE=2 SV=3 && PF00177:Ribosomal protein S7p/S5e	-
121556286	55726	53216	56400	48792	3135.59946630235	5296.28007646403	3261.23472684407	2588.85017052558	57562.3320963343	54600.7481356853	0.0762040661973414	0.852677581665334	0.947834724012621	68588.39284128	43759.3307972847	0.648371202862061	0.115475551942561	0.281218824250082	69656.0027654541	42573.7111360851	0.710282036384081	0.0848986701391459	0.257623550767063	58743.580338662	46845.4382740756	0.326521663538465	0.426554945911658	0.757919727691466	71359.834383126	36386.2194170459	0.971716356656622	0.0189184068570356	0.0860564509669001	56997.534619382	47703.5190175822	0.256803101312504	0.531598522959223	0.885534551601848	rplp2l	NW_025534404.1	13271	15180	-	461	protein_coding	ribosomal protein%2C large P2%2C like && sp|Q6X9Z5|RLA2_HORSE 60S acidic ribosomal protein P2 OS=Equus caballus OX=9796 GN=RPLP2 PE=3 SV=1 && PF00428:60s Acidic ribosomal protein	-
121571456	52133	57166	45691	45337	1758.5309408485	3410.68103481048	1583.82868033116	1442.06773711372	46632.6335867807	51080.2999763539	-0.131426853538568	0.748767561064693	0.882429389570815	73679.4191525301	35450.4855046562	1.05545250826603	0.0109186480307371	0.0589402234421516	74826.2731492618	39828.7192987617	0.909732572828058	0.0278139108533917	0.130358361201588	47589.5916048948	43528.2756084893	0.128692636165343	0.753830449241337	0.934487615578378	76656.5728272995	33809.6810162417	1.18096879110885	0.00450471610638526	0.0318246362196335	53322.5510386062	44325.5950821012	0.266605004410992	0.516080903378861	0.874824816465153	LOC121571456	NC_059199.1	25485929	25489028	-	769	protein_coding	40S ribosomal protein S5 && sp|Q5E988|RS5_BOVIN 40S ribosomal protein S5 OS=Bos taurus OX=9913 GN=RPS5 PE=2 SV=3 && PF00177:Ribosomal protein S7p/S5e	-
121537816	61823	50037	79382	76614	670.148444185289	959.352487390564	884.266592238597	783.113408762232	81017.9611136618	60574.6341438798	0.419527170592733	0.307268567144069	0.531179029623169	64491.0833112853	61590.4898704025	0.0663909926895318	0.871466621835158	0.953529864028064	65494.9168033929	47231.7170453872	0.471624756015976	0.251309952595071	0.500771261113013	82680.5463559768	73557.4787029971	0.168675495664322	0.681017313934219	0.900844058671982	67096.9656453924	57134.2516562632	0.231890031261126	0.572091967647251	0.742666217983166	63233.6534315139	74904.85034405	-0.244366200372161	0.551606083659748	0.893826625914443	LOC121537816	NC_059215.1	52544495	52549853	+	2393	protein_coding	keratin%2C type II cytoskeletal cochleal && sp|Q6NWF6|K2C8_DANRE Keratin, type II cytoskeletal 8 OS=Danio rerio OX=7955 GN=krt8 PE=1 SV=1 && PF00038:Intermediate filament protein|PF16208:Keratin type II head	Filament
121542912	47334	47659	52905	45103	941.584393707982	1676.86065701468	1081.49124225132	846.032525575578	53995.3047090068	46378.2040351818	0.219386358932855	0.592997274971614	0.773697482991926	61426.1565851653	41047.6476991729	0.581550929156676	0.157677652248359	0.338765613045771	62382.2831394135	36162.3636551912	0.786643967371061	0.0566502012412146	0.201557509105811	55103.3533684019	43303.6110458997	0.347651689750655	0.397319077110324	0.731559387326505	63908.1950073485	33635.1774024098	0.926026081777356	0.0251841230253748	0.102713768008754	48414.049451035	44096.8152844449	0.134750819913009	0.742642791550353	0.970423069506638	slc25a5	NC_059194.1	25501853	25504381	-	1304	protein_coding	solute carrier family 25 member 5 && sp|Q09073|ADT2_RAT ADP/ATP translocase 2 OS=Rattus norvegicus OX=10116 GN=Slc25a5 PE=1 SV=3 && PF00153:Mitochondrial carrier protein	Mito_carr
123481313	43719	57083	68454	68300	282.524742717203	652.467768093033	454.595719405962	416.200461057533	69864.7493000096	42836.2001120024	0.705732489327113	0.0868950503121689	0.245154462557254	73572.4431566229	53111.7279545228	0.470133134338087	0.252791309004894	0.466026887629344	74717.6320247414	33400.5641862286	1.16157202741204	0.0051901060834568	0.0424843431726356	71298.4575631297	65575.1659962889	0.120720947434337	0.768588830216086	0.943114086432515	76545.2742726499	50934.1531717482	0.58767767583623	0.153351908896387	0.334340569326371	44716.5638834023	66776.3236871509	-0.578526106665657	0.159828074827129	0.57390369165516	LOC123481313	NW_025536234.1	150	20820	+	4014	protein_coding	myosin heavy chain%2C fast skeletal muscle-like && sp|Q90339|MYSS_CYPCA Myosin heavy chain, fast skeletal muscle OS=Cyprinus carpio OX=7962 PE=2 SV=2 && PF01576:Myosin tail	Myosin_tail_1
121584975	55390	60702	47076	49198	1640.17767249276	3179.27822343361	1432.51549285963	1373.73373507287	48046.176628683	54271.5328332819	-0.175773692530212	0.668429094006892	0.828567651422855	78236.8543516609	36525.0723690061	1.0989574967304	0.00809958393333884	0.0474829330849183	79454.6468396741	42317.0127622082	0.908890743058608	0.0279542079002776	0.13077828932898	49032.1422068434	47235.2408912183	0.0538638342166901	0.895591500736321	1	81398.1594446613	36688.9906444626	1.1496450271484	0.00565631527308242	0.0375130595050393	56653.8679110211	48100.4617434303	0.236123042173973	0.565125997435237	0.901853853866461	LOC121584975	NC_059207.1	44039143	44043586	+	876	protein_coding	60S ribosomal protein L6 && sp|Q02878|RL6_HUMAN 60S ribosomal protein L6 OS=Homo sapiens OX=9606 GN=RPL6 PE=1 SV=3 && PF01159:Ribosomal protein L6e|PF03868:Ribosomal protein L6, N-terminal domain	-
121567865	57274	54185	58419	48329	1656.26074495115	2771.50888874036	1736.06329540073	1317.87611640155	59622.9410505587	56117.4900646151	0.0874167837058842	0.83129864696715	0.934200546457832	69837.3053718124	45325.82240675	0.62366224790833	0.129889428140388	0.305602773382494	70924.3551710013	43756.3572157319	0.696785791314013	0.0909272818407257	0.269323293823054	60846.4754038852	46400.909673738	0.391019498267396	0.341229749760724	0.682783159642432	72659.211485001	36040.9408990805	1.01150519804991	0.0146299229111089	0.071240116949713	58580.8562400447	47250.8478794845	0.310088220689339	0.450153359675132	0.864601167982595	LOC121567865	NC_059197.1	42257653	42263950	-	897	protein_coding	40S ribosomal protein S3 && sp|E2RH47|RS3_CANLF 40S ribosomal protein S3 OS=Canis lupus familiaris OX=9615 GN=RPS3 PE=1 SV=1 && PF07650:KH domain|PF00189:Ribosomal protein S3, C-terminal domain	-
121569552	47185	30921	53774	50209	1743.53425324071	2020.90575089563	2041.92182136159	1749.45864612381	54882.2136645398	46232.212725485	0.24743954752467	0.546657335093527	0.735759170291696	39853.0936995248	41721.8830674878	-0.0661138804302624	0.872041871524097	0.953928047520082	40473.4260040149	36048.5301501082	0.167032299081058	0.684038598998146	0.848689044276311	56008.4627352563	48205.9070142017	0.216434179816391	0.597972290663647	0.853687076861894	41463.4334682713	37442.935745246	0.147143770417718	0.719954588581268	0.852994505401804	48261.6496309583	49088.9077922787	-0.0245198876206835	0.952393275567772	1	LOC121569552	NC_059198.1	28360808	28364166	+	702	protein_coding	40S ribosomal protein S11%2C transcript variant X1 && sp|P41115|RS11_XENLA 40S ribosomal protein S11 OS=Xenopus laevis OX=8355 GN=rps11 PE=2 SV=1 && PF16205:Ribosomal_S17 N-terminal|PF00366:Ribosomal protein S17	-
121533535	34617	34666	30882	28528	315.957734465857	559.640711711616	289.657797891417	245.531079749892	31518.4394297184	33917.9927236814	-0.105854435043912	0.796497539557309	0.912954299337931	44679.9021896144	23960.5527434271	0.898959545810667	0.0297121457186908	0.115259873046223	45375.3658996127	26446.7885937843	0.778812083713236	0.0591540511387437	0.207867688258683	32165.2364682454	27389.8711957951	0.231858504621006	0.572269309790224	0.836776249144404	46485.2778920005	21274.5047557984	1.12764159589551	0.00662887751916567	0.0422258498140157	35406.878230126	27891.5796171206	0.344198460096562	0.402102355732836	0.829976201489295	LOC121533535	NC_059211.1	46629983	46636151	-	2842	protein_coding	elongation factor 2 && sp|A0SXL6|EF2_CALJA Elongation factor 2 OS=Callithrix jacchus OX=9483 GN=EEF2 PE=2 SV=1 && PF03144:Elongation factor Tu domain 2|PF14492:Elongation Factor G, domain II|PF03764:Elongation factor G, domain IV|PF00009:Elongation factor Tu GTP binding domain|PF00679:Elongation factor G C-terminus	GTP_EFTU
121574078	48990	42279	56008	47536	2362.04844383853	3605.55456277689	2775.05547015078	2161.22299768023	57162.2534880847	48000.7651684556	0.25200469238239	0.539285765762197	0.731457578578495	54492.0498624781	43455.1878003007	0.32651526481133	0.426575408789823	0.645035168016636	55340.2439837209	37427.5199264476	0.564226609981368	0.170357096346284	0.393232210166511	58335.2916484354	45639.5464338509	0.354083443224773	0.388656444163553	0.726379182697798	56693.9031517096	35449.5675410961	0.677422148634254	0.100203125368863	0.255420078213873	50107.8353708137	46475.5385652047	0.108564237926098	0.791353490296619	0.986065428489489	LOC121574078	NC_059192.1	14768106	14773801	-	538	protein_coding	40S ribosomal protein S24%2C transcript variant X1 && sp|Q9W6X9|RS24_ORYLA 40S ribosomal protein S24 OS=Oryzias latipes OX=8090 GN=rps24 PE=2 SV=1 && PF01282:Ribosomal protein S24e	Ribosomal_S24e
121538225	61149	55649	40459	52157	987.045377703003	1588.80694277421	671.124583161987	793.881987149689	41292.8088970819	59914.2439241778	-0.537007212360676	0.191782408521512	0.40230782301432	71724.2072755265	31391.1075448766	1.19209970834491	0.00415061845959757	0.0300096798056109	72840.6275360381	46716.7923311234	0.640799673740286	0.119745718660676	0.323311873646699	42140.1874537067	50076.1914925118	-0.248927649315545	0.544265856160398	0.815278588323691	74622.3570754493	38895.6410432919	0.939995977313898	0.0230949480022836	0.0963137097837904	62544.2743796233	50993.4507231954	0.294565100586415	0.473105518752237	0.872470208241685	LOC121538225	NC_059215.1	36629587	36638158	-	1607	protein_coding	Y-box-binding protein 1%2C transcript variant X1 && sp|B5DE31|YBOX1_DANRE Y-box-binding protein 1 OS=Danio rerio OX=7955 GN=ybx1 PE=1 SV=1 && PF00313:'Cold-shock' DNA-binding domain	CSD
121540565	90085	69758	53790	69804	1978.63743686823	2710.02791348848	1214.1029833497	1445.73812465565	54898.543403652	88265.9522287719	-0.685087999000238	0.0964163767678644	0.261409627171216	89908.837712319	41734.2970673647	1.10722618304248	0.00764330859249192	0.0454985127064902	91308.3097752868	68823.4118146308	0.407845303981636	0.320875091108758	0.575364155200099	56025.1275797553	67019.1638686595	-0.258499292480803	0.528874062435054	0.806892340102507	93541.770419427	52055.749048669	0.845550727311154	0.0406564457204631	0.141542577043759	92140.5240020358	68246.7716173862	0.433074246482392	0.291952675324202	0.733568331412002	LOC121540565	NC_059217.1	39580928	39584089	+	1181	protein_coding	troponin I%2C fast skeletal muscle%2C transcript variant X3 && sp|P68246|TNNI2_CHICK Troponin I, fast skeletal muscle OS=Gallus gallus OX=9031 GN=TNNI2 PE=1 SV=2 && PF00992:Troponin	-
121565691	49740	48348	49029	45993	1456.24918622385	2503.65470694889	1475.10587651377	1269.74712430805	50039.4254090694	48735.6207541774	0.0380884069031872	0.926078459431578	0.992681329564047	62314.1862379396	38040.3562289866	0.712026822779941	0.0841527877357231	0.224516349143116	63284.135365857	38000.5073681393	0.73582202687966	0.0743896993370862	0.236303953961573	51066.2947885082	44158.104467715	0.209692381662012	0.609429742619586	0.861624510553424	64832.1071055878	34298.8877285224	0.91854276613297	0.0263658677468078	0.106008158087484	50874.9485591193	44966.9606686932	0.178089475835625	0.6643362900679	0.94380442253518	LOC121565691	NC_059196.1	24470791	24480018	-	886	protein_coding	40S ribosomal protein S3 && sp|E2RH47|RS3_CANLF 40S ribosomal protein S3 OS=Canis lupus familiaris OX=9615 GN=RPS3 PE=1 SV=1 && PF07650:KH domain|PF00189:Ribosomal protein S3, C-terminal domain	-
121573866	51367	54330	53522	48002	2049.9085282423	3834.91718255724	2194.9410291358	1806.36370064598	54625.0202735222	50329.76747147	0.1181496018664	0.773405450883113	0.900023728320114	70024.1911477951	41526.3625694264	0.75382304454197	0.0676350673470825	0.197382459180738	71114.1499066095	39243.5081249815	0.857679394367971	0.0379087158886401	0.161915478423372	55745.9914343963	46086.9553490935	0.274508734034252	0.503728707186263	0.793342543177349	72853.6487190277	35797.0832848802	1.02515530622662	0.0133719955394013	0.0669621427572938	52539.0727689501	46931.1427776314	0.162844628935591	0.691508231523459	0.954955844138748	LOC121573866	NC_059200.1	41611938	41615040	-	650	protein_coding	60S ribosomal protein L17 && sp|Q3T025|RL17_BOVIN 60S ribosomal protein L17 OS=Bos taurus OX=9913 GN=RPL17 PE=2 SV=3 && PF00237:Ribosomal protein L22p/L17e	-
121562516	44452	44248	51690	39207	2163.35470902185	3808.86936413411	2585.13485213806	1799.26704302024	52755.265145172	43554.3989711146	0.276495823817222	0.500658620184553	0.70620403510983	57029.8298135898	40104.9595835192	0.507933489068658	0.216827031724687	0.422686959452153	57917.5256003696	33960.5639125778	0.770135949599957	0.0619817269316581	0.214642543541147	53837.8667392556	37642.8321526149	0.516244407917411	0.20944756577778	0.556699795276383	59334.2266951606	29238.2829273794	1.02100122525312	0.013749497811801	0.0681712304632298	45466.2891727729	38332.3465366599	0.246234075114224	0.548640707557551	0.891227726457899	LOC121562516	NW_025533759.1	282010	285953	-	533	protein_coding	40S ribosomal protein S13 && sp|P47772|RS13_ICTPU 40S ribosomal protein S13 OS=Ictalurus punctatus OX=7998 GN=rps13 PE=2 SV=3 && PF08069:Ribosomal S13/S15 N-terminal domain|PF00312:Ribosomal protein S15	-
121544715	53045	57836	47391	46562	1114.14350479586	2148.62652378138	1022.8990962081	922.19739341429	48367.668367455	51973.8843685917	-0.103743733114398	0.800414579214137	0.915125495499872	74542.9603243114	36769.4729915838	1.01956000317536	0.0138749374808161	0.0682742883486951	75703.255720692	40525.4720278574	0.901523165046894	0.0292302569326868	0.135382242635602	49360.2313329184	44704.4041946958	0.14293159613973	0.727622406520717	0.923040270980062	77555.0069431461	34723.2148920706	1.15931523199136	0.00527528866397982	0.0355445571547891	54255.3606755857	45523.2670997464	0.253160841744997	0.537435860351425	0.887719254713732	LOC121544715	NC_059194.1	31676541	31680456	+	1235	protein_coding	guanine nucleotide-binding protein subunit beta-2-like 1 && sp|O42248|GBLP_DANRE Guanine nucleotide-binding protein subunit beta-2-like 1 OS=Danio rerio OX=7955 GN=gnb2l1 PE=2 SV=1 && PF00400:WD domain, G-beta repeat	WD40
121530819	59852	64226	42802	44122	1943.10166800702	3688.02398471352	1427.97683733286	1350.72715941634	43684.0950683289	58643.4336646029	-0.424860518906899	0.301223474557532	0.524061432973764	82778.8231417421	33208.9826518676	1.317683824341	0.00158163994920634	0.015651806066455	84067.3133795501	45725.9060486303	0.878530408343051	0.0335327533036582	0.149007056876332	44580.5456200358	42361.7480719662	0.0736517118712239	0.857582520200809	0.984953407120511	86123.6547047205	32903.6045598062	1.38815924588717	0.000892378770129546	0.0101776485549233	61217.6799726469	43137.6999788857	0.504997772040179	0.219473077095505	0.670288097250814	rpl10	NC_059215.1	16270208	16274943	+	799	protein_coding	ribosomal protein L10 && sp|Q7ZV96|RL10_DANRE 60S ribosomal protein L10 OS=Danio rerio OX=7955 GN=rpl10 PE=2 SV=1 && PF00252:Ribosomal protein L16p/L10e	-
14842640	86852	78166	68696	58622	1631.35989592246	2596.89177502905	1325.99428087654	1038.30793736425	70111.7366040821	85098.2347505872	-0.279472847202636	0.496005294112543	0.70620403510983	100745.634984438	53299.4897026602	0.918521308867598	0.0263545192216717	0.105690975042988	102313.786582102	66353.4539493413	0.624755371970459	0.129192316110078	0.34004697440644	71550.5133361777	56283.2701127759	0.346255125644978	0.399176877990513	0.73206735996345	104816.448100047	43716.8626818136	1.26159995063908	0.00245352685499202	0.0206044540995979	88833.7547516467	57314.2259020329	0.632213503782469	0.124729289161026	0.529619317522592	ND4	NC_020762.1	10358	11738	+	1381	protein_coding	- && sp|Q9ZZM4|NU4M_SALSA NADH-ubiquinone oxidoreductase chain 4 OS=Salmo salar OX=8030 GN=MT-ND4 PE=3 SV=1 && -	-
121579187	124834	82520	54487	90982	554.667133324112	648.52208424317	248.789865721027	381.197997209721	55609.9076637285	122313.281226433	-1.13716551532454	0.00618242894176323	0.0421487580677968	106357.36373358	42275.0819370026	1.33103700866334	0.00142075527663338	0.0145497318577791	108012.864367169	95371.0659627295	0.179578742645572	0.661632492483018	0.834664880479249	56751.089868245	87352.2668879836	-0.622196075809677	0.130769705626311	0.445766499969901	110654.928906587	67849.0718421297	0.705664918970703	0.0868939938567072	0.232059823102967	127682.412242608	88952.3209967231	0.521454991638605	0.204822617312107	0.653559641525658	LOC121579187	NW_025536032.1	29105	46442	-	5838	protein_coding	myosin heavy chain%2C fast skeletal muscle-like && sp|Q90339|MYSS_CYPCA Myosin heavy chain, fast skeletal muscle OS=Cyprinus carpio OX=7962 PE=2 SV=2 && PF00063:Myosin head (motor domain)|PF01576:Myosin tail	Myosin_head
121542078	61933	72863	38989	44474	2686.48592861663	5590.30503350436	1737.98007046626	1819.13206565962	39792.5141161459	60682.412963119	-0.608779944443621	0.139248127537506	0.327118946020819	93910.7710531776	30250.5713061732	1.63432306642581	0.000102156375004442	0.00224796791732399	95372.5349757115	47315.7552035015	1.01125036502347	0.0146485421577046	0.0861954137343578	40609.1048653567	42699.705020819	-0.0724228959559913	0.859940137139074	0.985799183257067	97705.4091204661	33166.1057224938	1.55872401943869	0.00020421760471728	0.00362079013435134	63346.1633657988	43481.8473668131	0.542842601873679	0.18701832021835	0.624122966214389	LOC121542078	NW_025533572.1	535925	544961	+	598	protein_coding	60S ribosomal protein L23a && sp|Q24JY1|RL23A_BOVIN 60S ribosomal protein L23a OS=Bos taurus OX=9913 GN=RPL23A PE=2 SV=1 && PF03939:Ribosomal protein L23, N-terminal domain|PF00276:Ribosomal protein L23	-
121562188	106034	99642	40987	48699	1916.71208225469	3185.81223710105	761.374119558674	830.094170111425	41831.6902877854	103892.901211007	-1.3124263904705	0.00164858252359043	0.0161737895127894	128425.351708486	31800.7695408186	2.01379118612316	2.23836990130053e-06	0.00013583908053448	130424.350319362	81008.1807578611	0.687072281350496	0.0954411121534239	0.276143489213978	42690.1273221752	46756.1485120208	-0.131253482521879	0.749098882064264	0.93140369328202	133614.613878908	36316.8654166771	1.8793615978747	9.22288344119899e-06	0.000365394030367877	108453.441655749	47612.5937133855	1.18765850239943	0.00428597215306801	0.0772126447163702	tpi1b	NW_025534665.1	159614	166823	+	1435	protein_coding	triosephosphate isomerase 1b && sp|Q90XG0|TPISB_DANRE Triosephosphate isomerase B OS=Danio rerio OX=7955 GN=tpi1b PE=2 SV=1 && PF00121:Triosephosphate isomerase	-
121578341	44032	32234	54587	49614	1996.80667627883	2585.51947824219	2543.88267605835	2121.61919020064	55711.9685331799	43142.8798431103	0.3688637676999	0.369221060659895	0.596858473550337	41545.3766227548	42352.6694362332	-0.0277663672230726	0.946106177019369	1	42192.0500582018	33639.690945229	0.326803956100614	0.426214200926254	0.675912197211494	56855.245146364	47634.6445580443	0.255281423497158	0.534030490147918	0.810606144975584	43224.0961460732	36999.2192912737	0.224338511068948	0.584722092729691	0.753460995554485	45036.7057873218	48507.1813837082	-0.107096876103034	0.794113835027291	0.986903505518565	LOC121578341	NC_059203.1	48298135	48299796	-	572	protein_coding	40S ribosomal protein S23 && sp|Q90YQ1|RS23_ICTPU 40S ribosomal protein S23 OS=Ictalurus punctatus OX=7998 GN=rps23 PE=2 SV=1 && PF00164:Ribosomal protein S12/S23	Ribosomal_S12
121554430	39695	34160	52471	44138	1713.26668868399	2607.79249509916	2327.28059703627	1796.37664370831	53552.3605355876	38893.4549427426	0.461421394371675	0.261697197335625	0.482021081514772	44027.7352747997	40710.9179525115	0.112995103190013	0.783061081100712	0.895497494887728	44713.0477187935	30326.2955657171	0.560122985047841	0.173500090635511	0.397838532180055	54651.3194613653	42377.1097514595	0.366969972292924	0.37168034273019	0.711865666944822	45806.7589925609	32915.5364308374	0.476788470123378	0.246236096111111	0.462182742781329	40600.7459237468	43153.3430419733	-0.0879659623190035	0.830287116891015	0.995635968926972	LOC121554430	NC_059195.1	22193856	22198372	+	601	protein_coding	60S ribosomal protein L24 && sp|Q9DFQ7|RL24_GILMI 60S ribosomal protein L24 OS=Gillichthys mirabilis OX=8222 GN=rpl24 PE=2 SV=2 && PF01246:Ribosomal protein L24e	-
121573194	57341	65836	40575	41708	1789.89632114224	3634.89653880219	1301.55158183814	1227.6584644225	41411.1995056455	56183.1371636063	-0.440115150937525	0.284268779153442	0.504784086165285	84853.8996888556	31481.1090439851	1.43048983642948	0.000626245640072163	0.008153168672703	86174.6894094018	43807.5440938562	0.976081819568177	0.0183940219477064	0.101321399724612	42261.0075763247	40044.054678413	0.077738626571902	0.84977476129149	0.981524058084917	88282.5784756318	31103.3835179623	1.50505218421546	0.000329258240585169	0.00509361292111115	58649.3850182	40777.5528355423	0.524339322086512	0.202417317730693	0.649377254538811	LOC121573194	NC_059209.1	54044204	54048452	-	831	protein_coding	60S ribosomal protein L6 && sp|Q02878|RL6_HUMAN 60S ribosomal protein L6 OS=Homo sapiens OX=9606 GN=RPL6 PE=1 SV=3 && PF03868:Ribosomal protein L6, N-terminal domain|PF01159:Ribosomal protein L6e	-
121531989	104845	83786	52097	65122	1802.27940883929	2547.48630967166	920.295619958573	1055.59594109239	53170.6528838393	102727.910155776	-0.950124549067545	0.0216729456314345	0.100124955226143	107989.069888015	40420.7407053884	1.41771393610004	0.000697070803787747	0.00881466618669207	109669.968748403	80099.8046669781	0.453296610849927	0.270071392169035	0.518123297429481	54261.7787212001	62523.9524069312	-0.204472370469195	0.618332505411443	0.867896678583881	112352.567101597	48564.1852881997	1.2100654043815	0.00362847950633132	0.0275887388072619	107237.311547889	63669.2202813744	0.75213773624546	0.0682210200751063	0.389641542121706	ldha	NC_059210.1	15762071	15807455	-	1509	protein_coding	lactate dehydrogenase A4%2C transcript variant X1 && sp|O13277|LDHA_SPHID L-lactate dehydrogenase A chain OS=Sphyraena idiastes OX=55126 GN=ldha PE=2 SV=3 && PF02866:lactate/malate dehydrogenase, alpha/beta C-terminal domain|PF00056:lactate/malate dehydrogenase, NAD binding domain	-
121571922	52988	55634	40442	45590	1933.17675104217	3590.04858953976	1516.23634860041	1568.40859253616	41275.4585492752	51918.0353440768	-0.330950759683193	0.420342400082377	0.645827828288021	71704.874264218	31377.9176700073	1.19231709742644	0.00414395420113512	0.0300096798056109	72820.9935978717	40481.9249822889	0.847073405847274	0.0403116862508101	0.161915478423372	42122.4810564264	43771.1821654773	-0.0553910016992346	0.892658701970298	1	74602.2428788259	33998.3537269232	1.13374989272563	0.00633944351567354	0.040856663817708	54197.0600732745	44572.951017174	0.282045285084093	0.492109745530936	0.872470208241685	LOC121571922	NC_059199.1	51907330	51909397	-	711	protein_coding	60S ribosomal protein L15 && sp|Q7T3N9|RL15_CARAU 60S ribosomal protein L15 OS=Carassius auratus OX=7957 GN=rpl15 PE=2 SV=3 && PF00827:Ribosomal L15	-
121545119	47861	40371	52862	44818	1700.67976710257	2537.32610770462	1930.29910740622	1501.71954644894	53951.4185351427	46894.5625600823	0.202239640200519	0.622186810863351	0.796752304267668	52032.890824019	41014.2850745037	0.343295148635408	0.403256046420926	0.62012647201153	52842.8070489463	36564.9828308871	0.531241469174855	0.196585127520549	0.430419067454948	55058.5665988107	43029.9811299251	0.35562372549901	0.386610348128966	0.726230719458342	54135.377341191	33422.6409496657	0.695742306460788	0.0914329144977431	0.240546083472446	48953.0743180177	43818.1732231968	0.159869576712937	0.696869349599592	0.955661119854434	LOC121545119	NC_059220.1	44848367	44851394	-	730	protein_coding	60S ribosomal protein L13a && sp|Q91487|RL13A_SALTR 60S ribosomal protein L13a (Fragment) OS=Salmo trutta OX=8032 GN=rpl13a PE=2 SV=1 && PF00572:Ribosomal protein L13	-
121556349	51222	52742	46775	48410	1776.30922222422	3235.07711656096	1666.92506861059	1583.04298000442	47738.9734116342	50187.6953915638	-0.0721660730975803	0.860415492597149	0.952801261440013	67977.4696839296	36291.5339963208	0.905420119629043	0.0285543651956381	0.111705515708409	69035.5703193968	39132.7305529212	0.818960921302603	0.0473272942281844	0.177976499989579	48718.6348197051	46478.6781761729	0.0679042820220099	0.868585933021426	0.990180523629916	70724.2257698247	36101.3459961759	0.970148073895406	0.0191083859545678	0.0866082693809746	52390.764219211	47330.0408863655	0.146555860749339	0.720995250862266	0.962883896934504	LOC121556349	NC_059224.1	1266626	1269851	-	748	protein_coding	60S ribosomal protein L13 && sp|Q90Z10|RL13_DANRE 60S ribosomal protein L13 OS=Danio rerio OX=7955 GN=rpl13 PE=2 SV=3 && PF01294:Ribosomal protein L13e	-
121556853	58514	61265	45266	44586	2353.22638607813	4357.95121609944	1870.75228374276	1690.82250035613	46198.8748916121	57332.4512996752	-0.311493585357698	0.448110451555922	0.671730528112701	78962.4867094408	35120.7386329241	1.16884026296191	0.00492240074393741	0.0339052734831401	80191.5739855171	44703.6964526577	0.843053700188214	0.0412518137193472	0.162611734080697	47146.9316728889	42807.2367772721	0.139308564655252	0.734266545337534	0.926390190816767	82153.1122912601	33249.6288197126	1.30497247638878	0.00174949614722313	0.0162924963143714	59849.1500447099	43591.3488084264	0.457287682890094	0.265959833298084	0.704585725574359	rpl18a	NW_025536188.1	7363	15157	+	645	protein_coding	ribosomal protein L18a && sp|O57561|RL18A_SALSA 60S ribosomal protein L18a OS=Salmo salar OX=8030 GN=rpl18a PE=2 SV=1 && PF01775:Ribosomal proteins 50S-L18Ae/60S-L20/60S-L18A	-
121553205	42551	38511	51664	43400	2043.99414671059	3272.0556186593	2550.34038145708	1965.87179219474	52728.7293191146	41691.7850131715	0.338825077744861	0.409391839835191	0.63441326683704	49635.5974217449	40084.7868337192	0.30831813774119	0.452765029171736	0.671121247443523	50408.1987163014	32508.2317436959	0.632849799957501	0.124409615531968	0.331858407899562	53810.7863669447	41668.5522848306	0.368935228630103	0.36913385918464	0.709072157782732	51641.2169598643	32365.1788795204	0.674076781484296	0.101886968191208	0.258437977634793	43521.9129448144	42431.8067570572	0.0365956260919601	0.928981004086689	1	rps24	NC_059228.1	17101987	17106439	+	540	protein_coding	ribosomal protein S24%2C transcript variant X1 && sp|Q9W6X9|RS24_ORYLA 40S ribosomal protein S24 OS=Oryzias latipes OX=8090 GN=rps24 PE=2 SV=1 && PF01282:Ribosomal protein S24e	Ribosomal_S24e
121550539	61566	81456	45549	33812	3390.65550781538	7934.72379472888	2577.8747889718	1755.93798860899	46487.7071521597	60322.8236298391	-0.375853893674698	0.360231033729935	0.587535035315987	104986.008798099	35340.3112557481	1.57080604763363	0.000183071242391679	0.00338506990814684	106620.163686574	47035.3733487021	1.18065921746895	0.00451229608260909	0.0381465554939456	47441.6911099657	32463.0658484633	0.547354174421791	0.183443353926357	0.518003100205759	109228.16189277	25215.0051639772	2.11498357533322	7.38991869174698e-07	5.24692396920631e-05	62970.7893123212	33057.7012018054	0.929693630403595	0.0246236765209678	0.218615918738573	LOC121550539	NC_059226.1	9922750	9923638	-	471	protein_coding	hemoglobin embryonic subunit alpha-like && sp|Q9PVU6|HBAE_ORYLA Hemoglobin embryonic subunit alpha OS=Oryzias latipes OX=8090 PE=2 SV=3 && PF00042:Globin	-
121540511	47945	46795	46181	41762	1172.1726278985	2023.54892358594	1160.25067185878	962.77571381324	47132.7318470927	46976.8663856832	0.00477870507937232	0.990764754128311	1	60312.5751337905	35830.6642508884	0.751260731909337	0.0685745178188798	0.19946822396012	61251.3683010284	36629.1574243566	0.741746260467071	0.0721129899245527	0.236303953961573	48099.952467678	40095.9003467029	0.262579761812779	0.522444871138138	0.801967358997398	62749.6172818346	31143.6535826929	1.0106640193026	0.0147146641918637	0.0715702421760887	49038.990995108	40830.348173463	0.264286563786183	0.519745425377383	0.877504317765731	LOC121540511	NC_059217.1	3247034	3252962	-	1061	protein_coding	60S ribosomal protein L5 && sp|P46777|RL5_HUMAN 60S ribosomal protein L5 OS=Homo sapiens OX=9606 GN=RPL5 PE=1 SV=3 && PF14204:Ribosomal L18 C-terminal region|PF17144:Ribosomal large subunit proteins 60S L5, and 50S L18	-
121552940	58055	59448	50270	46584	2862.97477699688	5185.38665046624	2547.57524809906	2166.25837318883	51306.0007989617	56882.7196812134	-0.148862617049412	0.71678360939483	0.861891113027116	76620.6146062682	39003.2170944417	0.974136123372761	0.018626949230209	0.0843380413541878	77813.2496089683	44353.0281383441	0.810980415082481	0.049491046993937	0.183835342591465	52358.8617899654	44725.5265039991	0.227334478802714	0.579689595251839	0.842476295319243	79716.6126069435	34739.6212147385	1.19829417539587	0.00396349496909003	0.0294553331274214	59379.6767734668	45544.7763114919	0.3826826164891	0.351596210840177	0.79388833579213	LOC121552940	NW_025533615.1	585605	594221	+	526	protein_coding	40S ribosomal protein S12 && sp|Q76I81|RS12_BOVIN 40S ribosomal protein S12 OS=Bos taurus OX=9913 GN=RPS12 PE=2 SV=1 && PF01248:Ribosomal protein L7Ae/L30e/S12e/Gadd45 family	-
121539458	45826	45936	50125	42714	2092.79771127448	3710.51746900356	2352.3932769232	1839.42095213114	51158.0125382571	44900.654404157	0.188223151553582	0.646511725732868	0.813158048053303	59205.4380195183	38890.715220557	0.606301099730645	0.140854115969415	0.313944557464097	60126.9981086983	35010.2769057605	0.780230948941296	0.0586743241763942	0.206516007795339	52207.8366366928	41009.9202765549	0.348292283077391	0.396460793697125	0.731559387326505	61597.7442885281	31853.5999090545	0.951416840432267	0.0215123171272673	0.0946582297599375	46871.6405337487	41761.1104271759	0.166554623125369	0.684871217072738	0.951658264256485	LOC121539458	NC_059194.1	5083794	5087241	+	568	protein_coding	60S ribosomal protein L26 && sp|P61257|RL26_BOVIN 60S ribosomal protein L26 OS=Bos taurus OX=9913 GN=RPL26 PE=2 SV=1 && PF16906:Ribosomal proteins L26 eukaryotic, L24P archaeal|PF00467:KOW motif	KOW
121568941	45389	37115	44483	41187	2132.92298072345	3084.89245472175	2148.12164364555	1825.07326574364	45399.7382838074	44472.4785495431	0.0297709768162112	0.942207650309115	1	47836.3385026168	34513.2285139443	0.470954607158671	0.252029098980317	0.465004056940644	48580.9335376044	34676.4162230672	0.486432381656287	0.236843360477916	0.483551777078633	46331.3958452168	39543.8399899121	0.228536276036781	0.577708311628422	0.840818042392218	49769.2557274251	30714.8519675056	0.69631440016031	0.0911785817440006	0.239953030457659	46424.6692493626	40268.1755937519	0.205250801293401	0.617037434450466	0.927978419532658	LOC121568941	NC_059198.1	8498408	8500599	+	552	protein_coding	60S ribosomal protein L27 && sp|Q90YU1|RL27_ICTPU 60S ribosomal protein L27 OS=Ictalurus punctatus OX=7998 GN=rpl27 PE=2 SV=3 && PF00467:KOW motif|PF01777:Ribosomal L27e protein family	KOW
121579611	94137	96671	46033	58803	651.167509257147	1182.75443313452	327.221545065507	383.554813260035	46981.6817603046	92236.1320065647	-0.973231853168057	0.0187310055797334	0.0902535920669199	124596.12660199	35715.8347520265	1.80261894642735	2.00861796755665e-05	0.000707199526064864	126535.521633231	71919.0719662389	0.815094396367862	0.0483422196234102	0.18081842521884	47945.8026560619	56457.049112044	-0.235748825530042	0.565743435455372	0.831812572522216	129630.662001047	43851.8419728531	1.563694029276	0.000195131292314118	0.00348308532049964	96284.9808540546	57491.1880532115	0.743968591531	0.0712441642984736	0.396986248602123	LOC121579611	NC_059204.1	46193532	46216732	-	3750	protein_coding	alpha-actinin-3 && sp|Q0III9|ACTN3_BOVIN Alpha-actinin-3 OS=Bos taurus OX=9913 GN=ACTN3 PE=2 SV=1 && PF08726:Ca2+ insensitive EF hand|PF00435:Spectrin repeat|PF00307:Calponin homology (CH) domain	CH
121540734	41948	34504	53811	46426	2375.7974833876	3456.47649788254	3131.91137730887	2479.44803418961	54919.9761862368	41100.9611222512	0.418157660549542	0.3088967155604	0.533225877098413	44471.10566748	41750.5904422031	0.0910699845926943	0.824388082401224	0.923909743678661	45163.3193674137	32047.5498405728	0.494934169547703	0.22879974541331	0.47486339006529	56047.0001881603	44573.8299190027	0.330439205290547	0.421046083918752	0.752208828399299	46268.0445684646	34621.7939883051	0.418332610954731	0.308724763051187	0.528768469378732	42905.1539414167	45390.3010635017	-0.0812329904063846	0.843098807639667	1	LOC121540734	NC_059194.1	13692589	13697359	-	458	protein_coding	60S ribosomal protein L36a && sp|P61485|RL36A_DANRE 60S ribosomal protein L36a OS=Danio rerio OX=7955 GN=rpl36a PE=3 SV=2 && PF00935:Ribosomal protein L44	-
121572248	46269	36018	48663	47488	2230.85567356532	3071.61626911937	2411.1292019702	2159.04067893468	49665.8826268772	45334.7091034567	0.131638671775856	0.748379248618945	0.882181810108914	46422.4509422404	37756.3859818015	0.298099683960405	0.467867592209807	0.68494693948129	47145.0381930251	35348.7214879873	0.415445075984107	0.312060704624735	0.564639083857961	50685.0864705925	45593.461395371	0.152733769895802	0.709763389348218	0.9133058606217	48298.2374810151	35413.7719280025	0.447657006762337	0.276152905332046	0.489045276578442	47324.7487236412	46428.6093759419	0.027580585837211	0.946454356643712	1	LOC121572248	NC_059199.1	58772525	58775221	-	538	protein_coding	60S ribosomal protein L14 && sp|Q3T0U2|RL14_BOVIN 60S ribosomal protein L14 OS=Bos taurus OX=9913 GN=RPL14 PE=2 SV=3 && PF01929:Ribosomal protein L14	-
121552652	40844	35137	45240	39190	1471.49709046052	2239.03985107174	1674.91965668238	1331.37987677613	46172.3390655548	40019.2537000685	0.206333841749093	0.61518300053767	0.791394232930733	45286.9587447085	35100.565883124	0.367598707278964	0.37089677746335	0.590512912530594	45991.8715580429	31204.1123263965	0.559639217313271	0.173864797666309	0.398497691413555	47119.8513005779	37626.5103681532	0.3245842925699	0.429334923398973	0.759589880681726	47116.8636659844	29225.6053144086	0.689006432575809	0.0946000676098458	0.245349387278793	41775.9633282309	38315.7257821293	0.124735936572096	0.761181607472588	0.976172251493146	rps7	NC_059227.1	26803332	26809977	-	720	protein_coding	ribosomal protein S7 && sp|P62084|RS7_DANRE 40S ribosomal protein S7 OS=Danio rerio OX=7955 GN=rps7 PE=2 SV=1 && PF01251:Ribosomal protein S7e	-
121584710	43737	34187	52191	45550	1411.09605778094	1950.8980936944	1730.38781824123	1385.77127245724	53266.5901011236	42853.8366460597	0.313805629919919	0.444765575168095	0.66896768664658	44062.5346951554	40493.6729546654	0.121854170595523	0.766528697400263	0.884234262994395	44748.3888074934	33414.3158848293	0.421366394829254	0.305247538463924	0.55758946656117	54359.684682632	43732.777966744	0.313821086331744	0.444739647280443	0.772256235640127	45842.9645464836	33968.5240493451	0.432498688025261	0.292687999490067	0.509647745082183	44734.9745999216	44533.843359455	0.00650093228326639	0.987418612285478	1	LOC121584710	NC_059207.1	41284557	41287099	+	804	protein_coding	60S ribosomal protein L35 && sp|Q5DVH6|RL35_PLAFE 60S ribosomal protein L35 OS=Platichthys flesus OX=8260 GN=rpl35 PE=2 SV=3 && PF00831:Ribosomal L29 protein	-
121557251	42778	35001	50130	46529	1919.80126873651	2778.31993639236	2311.92502426242	1969.04255314989	51163.1155817297	41914.2013037834	0.287664097019311	0.483548706288499	0.701851161285059	45111.6727755093	38894.5945955185	0.213929025069498	0.602245638920837	0.761078969513479	45813.8571853327	32681.6559427156	0.487299733951397	0.2360227168605	0.482234137141909	52213.0444005987	44672.7207307408	0.225015371557917	0.583559487320279	0.845797690144469	46934.4949499297	34698.6054080686	0.435767893684672	0.289063949917986	0.504930811302028	43754.0925364749	45491.0032821282	-0.0561632521879155	0.891166759368093	1	LOC121557251	NC_059201.1	7143081	7145086	-	578	protein_coding	40S ribosomal protein S23 && sp|Q90YQ1|RS23_ICTPU 40S ribosomal protein S23 OS=Ictalurus punctatus OX=7998 GN=rps23 PE=2 SV=1 && PF00164:Ribosomal protein S12/S23	Ribosomal_S12
121551052	40667	27697	44640	49167	2105.56206009222	2536.44030853945	2375.1461577948	2400.46404608722	45559.9738488462	39845.8277818382	0.193337566644885	0.63760971280764	0.807328550494715	35697.785135541	34635.0408877372	0.0436002787519372	0.915440077315002	0.981638934909417	36253.438227383	31068.8872901561	0.222644503524757	0.587592254924379	0.780875808041676	46494.9196318637	47205.4776372	-0.0218813430908044	0.957520050303283	1	37140.2221405815	36665.8726443397	0.0185425615136613	0.964021260817733	1	41594.9246157908	48070.1533086981	-0.208733440654175	0.611075482316941	0.924618139443806	LOC121551052	NC_059209.1	16611439	16614349	+	501	protein_coding	60S ribosomal protein L35 && sp|Q5DVH6|RL35_PLAFE 60S ribosomal protein L35 OS=Platichthys flesus OX=8260 GN=rpl35 PE=2 SV=3 && PF00831:Ribosomal L29 protein	-
121586393	48731	51988	39734	37477	2019.27108752005	3810.29339741959	1691.96678770395	1464.36623666776	40552.867593559	47746.9950395197	-0.235605447902451	0.566004570955484	0.753168387735018	67005.6636488194	30828.5981754483	1.12000929671149	0.00699007290572995	0.0432961741683494	68048.6376942337	37229.64826325	0.870110862898434	0.0352505907454146	0.154002580845215	41385.0616873436	35981.8505574005	0.201839812065537	0.622915736188638	0.869464623804647	69713.1521528853	27948.1493721135	1.31867271097865	0.00156992321580181	0.0151780219206067	49842.9256164522	36640.9403403118	0.44393079143745	0.280149219446537	0.718511210220765	LOC121586393	NC_059208.1	40572980	40576173	+	626	protein_coding	60S ribosomal protein L11 && sp|Q90YV7|RL11_ICTPU 60S ribosomal protein L11 OS=Ictalurus punctatus OX=7998 GN=rpl11 PE=2 SV=3 && PF00281:Ribosomal protein L5|PF00673:ribosomal L5P family C-terminus	-
121536575	45232	39177	46991	37729	2022.93269787279	3099.08026300575	2159.68580226366	1591.13314388075	47959.4248896493	44318.6487802653	0.11390004673576	0.781358233082954	0.903495101887227	50493.9831238498	36459.1229946598	0.469828862199406	0.253150192350519	0.466466457375295	51279.9455708939	34556.4708519393	0.569435648792586	0.166481027567614	0.387535531289935	48943.6102204422	36223.7970094202	0.434181215537703	0.290809255893282	0.63069573311884	52534.2872899527	28136.0763408577	0.900833443408976	0.0293689798853399	0.114518284066637	46264.0868886107	36887.3185839417	0.326766673168149	0.426248947151357	0.849778237299279	LOC121536575	NC_059214.1	46820856	46824333	+	580	protein_coding	60S ribosomal protein L24 && sp|Q9DFQ7|RL24_GILMI 60S ribosomal protein L24 OS=Gillichthys mirabilis OX=8222 GN=rpl24 PE=2 SV=2 && PF01246:Ribosomal protein L24e	-
121574915	82358	63903	36206	51912	1059.16477776072	1453.600253414	478.496238917548	629.536745237636	36952.1601193126	80694.9800809423	-1.12681767825433	0.00665944457019525	0.0447375151783571	82362.5189648988	28091.3112025537	1.55185850287292	0.00021734134591654	0.00380566215320034	83644.5292443686	62920.113198764	0.410748333345428	0.317462821345862	0.571505084296713	37710.4634753037	49840.9657752706	-0.402366208985086	0.327480671360799	0.667464455401791	85690.5290040966	38712.9342681271	1.14631637496825	0.00579280527731889	0.0381963380604229	84237.2125273199	50753.9163196663	0.730937050353666	0.0762943276094361	0.40045251291814	mybphb	NC_059201.1	8209335	8231491	-	2017	protein_coding	myosin binding protein Hb%2C transcript variant X1 && sp|P70402|MYBPH_MOUSE Myosin-binding protein H OS=Mus musculus OX=10090 GN=Mybph PE=2 SV=2 && PF07679:Immunoglobulin I-set domain|PF00041:Fibronectin type III domain	I-set
121547523	106716	83307	41242	39520	3379.94219777174	4666.8864541397	1342.33123426502	1180.29958820382	42091.9455048866	104561.12989029	-1.31272806127681	0.00164461668471897	0.0161704428943603	107371.702393565	31998.6176638587	1.74652733321223	3.49808211018608e-05	0.00106522726274587	109042.991656293	81529.2173381656	0.41950674783222	0.30726368340701	0.560154522034302	42955.7232813788	37943.3450077028	0.179002696768898	0.66274675373857	0.888955192353356	111710.253756092	29471.7001544299	1.92235369300236	5.90995595250204e-06	0.00025784624973349	109151.003248315	38638.3639583113	1.49821636800707	0.000349460542699446	0.0151702810385666	LOC121547523	NC_059222.1	10249457	10251823	+	819	protein_coding	parvalbumin beta 2 && sp|Q91483|PRVB2_SALSA Parvalbumin beta 2 OS=Salmo salar OX=8030 PE=1 SV=3 && PF13499:EF-hand domain pair	-
121581874	58770	55832	40722	46036	683.006972290831	1147.67424619978	486.338654483757	504.501675108575	41561.2289837392	57583.2820062682	-0.47041059804637	0.252546719750144	0.480915801734095	71960.0700134907	31595.1626678554	1.18748845349274	0.0042943383349125	0.0306046488795419	73080.1615816676	44899.2761660875	0.702784996667639	0.088202892722035	0.263847750022366	42414.1158351597	44199.3889813533	-0.0594819937251288	0.884779178899072	0.997674755171006	74867.7502742553	34330.9546319189	1.12483025769526	0.00675414763628218	0.042868637980629	60110.9913463181	45009.0014007412	0.417414144486562	0.30974085339863	0.754487088031936	LOC121581874	NC_059209.1	32660705	32665086	-	2232	protein_coding	ATP synthase subunit alpha%2C mitochondrial && sp|Q03265|ATPA_MOUSE ATP synthase subunit alpha, mitochondrial OS=Mus musculus OX=10090 GN=Atp5f1a PE=1 SV=1 && PF00006:ATP synthase alpha/beta family, nucleotide-binding domain|PF02874:ATP synthase alpha/beta family, beta-barrel domain|PF00306:ATP synthase alpha/beta chain, C terminal domain	ATP-synt_ab
121571411	39559	41311	45414	40116	1781.50258916633	3290.58312062871	2101.70206920241	1703.54794388719	46349.9249784002	38760.201129865	0.257990068331806	0.529738258883831	0.723051655153182	53244.4261993608	35235.5681317861	0.595594930553895	0.147967568661011	0.325605080583491	54073.2005073786	30222.393842956	0.83929163935909	0.0421750831658024	0.165115730641149	47301.081484505	38515.5675688286	0.29643038415176	0.470355963399165	0.793342543177349	55395.8669962687	29916.162350347	0.888848797207984	0.0315554374834697	0.120724775001302	40461.6427322674	39221.0680583249	0.0449257931748161	0.912866512357868	1	rps27.1	NC_059199.1	27542264	27544532	+	576	protein_coding	ribosomal protein S27%2C isoform 1 && sp|Q2KHT7|RS27_BOVIN 40S ribosomal protein S27 OS=Bos taurus OX=9913 GN=RPS27 PE=3 SV=3 && -	-
121580760	47367	55124	43908	37431	2186.26700517511	4500.22315195643	2082.6256818376	1629.12472772382	44812.8882844617	46410.5376809535	-0.0505386671045888	0.902011774274745	0.97843535925596	71047.5518797275	34067.100393365	1.06040182547612	0.0105594498402659	0.0574085862806286	72153.4397002155	36187.5751026256	0.995570033473736	0.0162309710867136	0.0927175970506357	45732.5029960323	35937.6857288572	0.347721057117754	0.397257800798299	0.731559387326505	73918.3601936288	27913.8452428983	1.40494636585822	0.000776495569342211	0.00935093737668366	48447.8024313205	36595.9665339349	0.40474524246594	0.324641346278878	0.766302232736042	LOC121580760	NC_059205.1	11865689	11869301	-	562	protein_coding	40S ribosomal protein S15 && sp|P70066|RS15_XIPMA 40S ribosomal protein S15 OS=Xiphophorus maculatus OX=8083 GN=rps15 PE=2 SV=1 && PF00203:Ribosomal protein S19	-
121586599	39492	32359	46814	44230	1911.20809088019	2769.87355195792	2328.17081459863	2018.4192112223	47778.7771507203	38694.5540308739	0.304238396759113	0.458763572296162	0.682093422495167	41706.4850503279	36321.7931210209	0.199434099595701	0.627061252740057	0.7811129675214	42355.6662095903	30171.206964831	0.489379085592935	0.234053706162064	0.48166863927802	48759.2553781715	42465.439408546	0.199386151768508	0.62711903106276	0.871770633653652	43391.7144512712	32984.1446892672	0.395643757359109	0.335626662208197	0.557317110372576	40393.1139541121	43243.2906547271	-0.0983667779597926	0.810577916682369	0.992072764056288	rpl14	NC_059208.1	11838832	11841876	+	536	protein_coding	ribosomal protein L14 && sp|Q3T0U2|RL14_BOVIN 60S ribosomal protein L14 OS=Bos taurus OX=9913 GN=RPL14 PE=2 SV=3 && PF01929:Ribosomal protein L14	-
123481654	69020	63154	44625	45036	1211.33469802362	1960.45135184364	804.836520203852	745.323127809601	45544.6647184285	67626.3083444662	-0.570301337741568	0.165808092614918	0.36471779059951	81397.1572668936	34623.4027628525	1.23322678174659	0.00304956687764509	0.0243519490386947	82664.1412652635	52730.1045358198	0.648632597003556	0.115314165825667	0.315307158603215	46479.2963401458	43239.2840130214	0.104245083590959	0.799482072702463	0.958298788141176	84686.160119368	33585.2126924664	1.33429554377759	0.00138472747130174	0.0141843806908436	70594.871586494	44031.3099577655	0.681031974788681	0.0984029287753881	0.461250905911278	slc25a4	NC_059213.1	3745551	3748121	+	1478	protein_coding	solute carrier family 25 member 4 && sp|Q09073|ADT2_RAT ADP/ATP translocase 2 OS=Rattus norvegicus OX=10116 GN=Slc25a5 PE=1 SV=3 && PF00153:Mitochondrial carrier protein	Mito_carr
121535503	61857	49271	42994	60715	521.126071474574	734.194841839031	372.222003868435	482.331395869416	43880.0519376756	60607.9475970992	-0.465940718101675	0.25705561577318	0.482021081514772	63503.8108671275	33357.9506503916	0.928808664234562	0.0247567271143066	0.101170915548538	64492.2770276959	47257.6924760771	0.448575055363162	0.275127656913479	0.522114592503152	44780.5237540243	58292.769811494	-0.380444813669129	0.3544157280678	0.69481189179597	66069.8006711532	45277.7005610714	0.54518779661221	0.185125884477218	0.381702947767726	63268.4292293838	59360.5340921809	0.0919814292532274	0.822626655656315	0.994299112332549	LOC121535503	NC_059212.1	39342685	39352054	+	3079	protein_coding	elongation factor 2 && sp|A0SXL6|EF2_CALJA Elongation factor 2 OS=Callithrix jacchus OX=9483 GN=EEF2 PE=2 SV=1 && PF03144:Elongation factor Tu domain 2|PF00009:Elongation factor Tu GTP binding domain|PF00679:Elongation factor G C-terminus|PF03764:Elongation factor G, domain IV|PF14492:Elongation Factor G, domain II	GTP_EFTU
121569686	72524	70702	45638	42915	332.082103761395	572.613293437088	214.748712837224	185.29701538471	46578.5413259714	71059.5536409584	-0.609361920470171	0.138856035649444	0.327118946020819	91125.5285573338	35409.3641300637	1.36372017713702	0.00109082212522367	0.0121493344258245	92543.9389505529	55407.1018633796	0.740065420562321	0.0727256973577306	0.236303953961573	47534.3893074917	41202.9013751896	0.206224889719254	0.615364707036059	0.86660687651092	94807.6238602584	32003.4940388849	1.56676868217737	0.000189933870488673	0.00346536087698026	74178.8244022575	41957.626407214	0.822072370836199	0.0465006753660274	0.307231015059712	LOC121569686	NW_025533482.1	373218	397196	+	5665	protein_coding	collagen alpha-1(I) chain-like && sp|P02457|CO1A1_CHICK Collagen alpha-1(I) chain OS=Gallus gallus OX=9031 GN=COL1A1 PE=1 SV=3 && PF01410:Fibrillar collagen C-terminal domain|PF01391:Collagen triple helix repeat (20 copies)|PF00093:von Willebrand factor type C domain	VWC
121542727	42428	24988	38401	39343	1647.55429006798	1716.26630401624	1532.39226487699	1440.62262745148	39192.3962037715	41571.2686971132	-0.0850128553290982	0.835907702657821	0.937527599563522	32206.2432931428	29794.3568106912	0.112298852125715	0.784410438402818	0.896294751014828	32707.5489944537	32414.2618032579	0.0129928658240624	0.974817848874309	1	39996.6718300168	37773.406428308	0.0825085456441962	0.840680877878186	0.97673939055005	33507.5982302859	29339.7038311458	0.191630963461519	0.640636375117401	0.794013585470246	43396.1063819323	38465.3125729046	0.174006907887464	0.671595348547992	0.946669314564943	LOC121542727	NC_059219.1	13252775	13255499	-	668	protein_coding	ictacalcin && sp|Q91061|S10I_ICTPU Ictacalcin OS=Ictalurus punctatus OX=7998 PE=2 SV=1 && -	-
121541691	77885	70591	43427	53524	860.071276829154	1378.78312228319	492.811338629876	557.345843558616	44321.9755024003	76312.3013676977	-0.783891831701734	0.0574992902190724	0.189586682518801	90982.4642736509	33693.9045220629	1.4330964384229	0.000612464125565443	0.00804321722482707	92398.6478081223	59502.8160965515	0.634911866150042	0.123136989024911	0.329450914756652	45231.5161082798	51388.6549842212	-0.184121265617219	0.653702744971808	0.88262604252764	94658.7788052454	39915.0702745169	1.24579904983635	0.00277041479282223	0.0226530354201861	79662.1494722656	52329.9549257431	0.606256123062736	0.140853949304611	0.540439890280767	LOC121541691	NC_059218.1	27876896	27890003	-	2349	protein_coding	adenylate kinase isoenzyme 1 && sp|P12115|KAD1_CYPCA Adenylate kinase isoenzyme 1 OS=Cyprinus carpio OX=7962 GN=ak1 PE=1 SV=2 && PF00406:Adenylate kinase	ADK
123492007	50107	52644	47902	39073	2350.37363494762	4367.70592887592	2309.04498907045	1728.26703984423	48889.1994103518	49095.2100874573	-0.00606658126092752	0.988257890439375	1	67851.1606767137	37165.945112654	0.868388830945466	0.0356093693241141	0.130710869545572	68907.2952567098	38280.8892229403	0.848029080979682	0.0400926040863982	0.161915478423372	49892.4648041066	37514.1780868584	0.411384572849311	0.316787880218989	0.661098836482811	70592.8130185514	29138.3535074919	1.27659683188583	0.00218635475502398	0.0194187845150216	51250.3226125968	38201.3358833012	0.423936670675556	0.302292944061336	0.746013368682421	LOC123492007	NC_059202.1	35969599	35971181	-	553	protein_coding	ubiquitin-60S ribosomal protein L40 && sp|P63048|RL40_BOVIN Ubiquitin-60S ribosomal protein L40 OS=Bos taurus OX=9913 GN=UBA52 PE=1 SV=2 && PF01020:Ribosomal L40e family|PF00240:Ubiquitin family	ubiquitin
121572093	76095	57423	38044	43101	380.983498665454	508.512844039299	195.738592148801	203.485269476775	38828.0388998298	74558.4460364417	-0.941270820448839	0.0229140618538347	0.101622665248132	74010.6580796164	29517.3694384341	1.32616394242823	0.00147855583450316	0.0148981635907057	75162.6679565119	58135.2860690612	0.370600517712164	0.366935776444312	0.621656474094234	39624.8374871318	41381.4808992993	-0.0625803069246993	0.878826702521485	0.994985855475971	77001.196062781	32142.2020396235	1.26040746162413	0.00247775036257188	0.0207693312291673	77831.3059961764	42139.4770156075	0.885176094861122	0.0322391460218075	0.261794508057858	LOC121572093	NC_059199.1	43300631	43325108	-	5181	protein_coding	collagen alpha-2(I) chain%2C transcript variant X1 && sp|O93484|CO1A2_ONCMY Collagen alpha-2(I) chain OS=Oncorhynchus mykiss OX=8022 GN=col1a2 PE=2 SV=2 && PF01410:Fibrillar collagen C-terminal domain|PF01391:Collagen triple helix repeat (20 copies)	Collagen
121575449	31993	30441	41845	36703	1089.08965123539	1832.87811170113	1463.83619193956	1178.16417776463	42707.3725476787	31346.9779811021	0.446157110711851	0.277783027021991	0.496880308598391	39234.4373376426	32466.4702842239	0.27316731399281	0.505875142020916	0.68494693948129	39845.1399826816	24442.0965310771	0.705030872307128	0.0872651542217514	0.262488699441741	43583.7796084366	35238.7293119115	0.306628179699477	0.455265486259041	0.781407030961061	40819.7791763092	27370.9451109701	0.576618914555943	0.161269426096466	0.346134658348938	32723.0048886409	35884.2071634485	-0.133043485511559	0.745833650322943	0.970423069506638	LOC121575449	NC_059201.1	48191552	48194210	+	762	protein_coding	60S ribosomal protein L10a && sp|Q6PC69|RL10A_DANRE 60S ribosomal protein L10a OS=Danio rerio OX=7955 GN=rpl10a PE=2 SV=1 && PF00687:Ribosomal protein L1p/L10e family	-
121569472	34718	20113	30433	34361	590.538874186758	605.113233823694	531.959785138739	551.131421800496	31060.1861258815	34016.9532758919	-0.131187104306202	0.749269000764093	0.882803707783192	25923.0146176647	23612.184871872	0.134698805785092	0.742845186365442	0.867535787318645	26326.5190901597	26523.9509026001	-0.0107813530729754	0.979147708310828	1	31697.5792694908	32990.1634760777	-0.0576633420685761	0.888313060425316	0.998939771458802	26970.4843273946	25624.4174887446	0.0738591580523372	0.857251287655865	0.942744263528594	35510.1828061511	33594.4538039992	0.0800092656104674	0.845461784483016	1	LOC121569472	NC_059226.1	15873591	15876361	+	1525	protein_coding	keratin%2C type I cytoskeletal 13 && sp|Q8JFQ6|K1C13_ONCMY Keratin, type I cytoskeletal 13 OS=Oncorhynchus mykiss OX=8022 GN=krt13 PE=2 SV=1 && PF00038:Intermediate filament protein	Filament
121570427	47405	72948	46265	33390	2530.18058133679	6886.63017694681	2537.5825364774	1680.50330623099	47218.4629774319	46447.7703639634	0.0237415676562451	0.953906836734257	1	94020.3247839257	35895.8377502425	1.38915196212876	0.000884897049487306	0.0103198423493726	95483.7939586538	36216.6064663381	1.39860036091205	0.000818116406737379	0.0120100570928771	48187.442901298	32057.9015518271	0.587975117082287	0.153202728072255	0.46858444677908	97819.3895679986	24900.3020655218	1.97395038878968	3.43265583073536e-06	0.000170554533764055	48486.669499528	32645.1154128696	0.570719074127204	0.165543868628851	0.585432142521536	LOC121570427	NC_059198.1	27998361	27999268	-	486	protein_coding	hemoglobin embryonic subunit alpha-like && sp|Q9PVU6|HBAE_ORYLA Hemoglobin embryonic subunit alpha OS=Oryzias latipes OX=8090 PE=2 SV=3 && PF00042:Globin	-
121541944	36316	34340	39996	41544	733.092061067092	1226.10257436519	829.692781496375	790.795889775083	40820.2670715218	35582.6855772035	0.198109440647678	0.629354026271832	0.801253875627317	44259.7314105045	31031.8774234349	0.51224037050875	0.21301599523938	0.417621142622552	44948.6549767925	27744.7961450511	0.696056484741154	0.0913096244863012	0.270281203600274	41657.9485160155	39886.5974636066	0.062687301652984	0.878619350587235	0.994931185565172	46048.1293520454	30981.0818398915	0.571751315388966	0.164791799711694	0.351728512519531	37144.6453060342	40617.2114388943	-0.128936671011172	0.753400939333513	0.972983057181332	si_dkey-251i10.1	NC_059218.1	38565311	38567698	-	1285	protein_coding	uncharacterized protein LOC100038774 homolog && sp|Q09073|ADT2_RAT ADP/ATP translocase 2 OS=Rattus norvegicus OX=10116 GN=Slc25a5 PE=1 SV=3 && PF00153:Mitochondrial carrier protein	Mito_carr
121535488	54785	29960	27219	52447	699.017299571193	676.136017926917	356.893523195427	631.019084393546	27779.9497817125	53678.7493274663	-0.950304070602528	0.0216704632768374	0.100124955226143	38614.4921083394	21118.5226465175	0.870627548281859	0.0351801675713621	0.12950362903959	39215.5450321366	41854.8028925784	-0.0939688848523931	0.818906798338719	0.930533888963289	28350.0286307441	50354.621933328	-0.8287715091232	0.0447940193934591	0.246542547799001	40174.7839379051	39111.9062057318	0.0386804868013273	0.92494808696573	0.98677667285138	56035.0632724546	51276.9812416583	0.128018127958127	0.755060702666298	0.973974932987039	LOC121535488	NC_059212.1	40417615	40422521	+	2033	protein_coding	cold-inducible RNA-binding protein B%2C transcript variant X5 && sp|Q9DED4|CIRBB_XENLA Cold-inducible RNA-binding protein B OS=Xenopus laevis OX=8355 GN=cirbp-b PE=1 SV=1 && PF00076:RNA recognition motif. (a.k.a. RRM, RBD, or RNP domain)	RRM_1
121549586	38025	33236	43102	34252	1980.63074659957	3062.0272313867	2307.12943154019	1682.34791415326	43990.2776766832	37257.1765052018	0.239665499787368	0.55935079250434	0.747143586155786	42836.8217781806	33441.7451495613	0.357198539174773	0.384561531648391	0.604609011008035	43503.5971277315	29050.4435288699	0.582570676795142	0.157004777640472	0.37290102910615	44893.0114543929	32885.5120345295	0.449037019063494	0.27469480542805	0.6134555904244	44567.7244805396	25543.1316173427	0.803058875106746	0.0517680009705683	0.167269816362921	38892.6405577864	33487.8854367148	0.215857007009477	0.599007545092292	0.917998684817759	LOC121549586	NC_059225.1	36806558	36809492	-	498	protein_coding	40S ribosomal protein S20 && sp|Q3ZBH8|RS20_BOVIN 40S ribosomal protein S20 OS=Bos taurus OX=9913 GN=RPS20 PE=3 SV=1 && PF00338:Ribosomal protein S10p/S20e	Ribosomal_S10
121548464	38579	41444	36319	38057	1309.84903426673	2488.84555634022	1267.19777961269	1218.42952172654	37067.4889017927	37799.9898311884	-0.0282314991790687	0.945210469469876	1	53415.8455662974	28178.9850766858	0.922643580311458	0.0257208481420874	0.103784767242774	54247.2880924546	29473.6902524711	0.88011896107118	0.0332390914938224	0.148471615835844	37828.1589395783	36538.7114390331	0.0500343734977711	0.903004355194033	1	55574.2128729978	28380.6796970008	0.969501664873789	0.0191954023164693	0.0868523061957838	39459.2814995481	37208.0013772378	0.0847513696479091	0.836411167034839	0.998170034388614	LOC121548464	NW_025533863.1	159819	163113	+	764	protein_coding	60S ribosomal protein L13 && sp|Q90Z10|RL13_DANRE 60S ribosomal protein L13 OS=Danio rerio OX=7955 GN=rpl13 PE=2 SV=3 && PF01294:Ribosomal protein L13e	-
121533943	55997	38136	33699	48431	512.179475113649	616.962195765612	316.748572786453	417.711499406926	34393.4941221652	54866.2759539928	-0.673782126680674	0.102031067261025	0.271975875437761	49152.272139028	26146.1925968059	0.910652359434475	0.0276784117148431	0.109029652878016	49917.3502621387	42780.7505983489	0.222577563614905	0.587646907892571	0.780875808041676	35099.2906528592	46498.8403805079	-0.405751851537149	0.323452654620866	0.666523879697047	51138.3620442738	36117.0065769044	0.501724564917372	0.222486722501221	0.433227984295914	57274.7181847564	47350.572406668	0.27451582399853	0.503713957916445	0.872470208241685	LOC121533943	NC_059211.1	58637475	58648351	-	2836	protein_coding	plasminogen activator inhibitor 1 RNA-binding protein%2C transcript variant X1 && sp|Q9CY58|PAIRB_MOUSE Plasminogen activator inhibitor 1 RNA-binding protein OS=Mus musculus OX=10090 GN=Serbp1 PE=1 SV=2 && PF16174:Intracellular hyaluronan-binding protein 4 N-terminal|PF04774:Hyaluronan / mRNA binding family	-
121546183	60896	63164	42143	43200	1720.71808028412	3156.86917713344	1223.73292924127	1151.0661618706	43011.513938644	59666.3526399276	-0.472193604578246	0.25075559958639	0.478820969410089	81410.0459410993	32697.6810319333	1.31601405834409	0.00160286508841411	0.0157382641967735	82677.2305573744	46523.5045674606	0.82952758623216	0.0445693035182007	0.171097041652235	43894.1623372313	41476.5312911642	0.081733367118639	0.842147675875987	0.977531742280118	84699.5695837836	32216.0304916295	1.39457113111855	0.000846225111106289	0.00998835169256003	62285.5015307683	42236.2684684621	0.56041251809653	0.173232177276889	0.598833510120546	LOC121546183	NW_025533612.1	586204	605993	-	918	protein_coding	60S ribosomal protein L10 && sp|Q7ZV96|RL10_DANRE 60S ribosomal protein L10 OS=Danio rerio OX=7955 GN=rpl10 PE=2 SV=1 && PF00252:Ribosomal protein L16p/L10e	-
121586469	40055	38226	44424	36379	1703.29761258933	2875.13778105511	1941.29575584097	1458.74756218389	45339.5223708311	39246.1856238891	0.208216014768465	0.611967556265055	0.789174719871848	49268.27020688	34467.4518893979	0.515421156550989	0.210184202505745	0.41533778909735	50035.1538911378	30601.3295377316	0.709343844187181	0.085338236379687	0.258786163986954	46269.9442311266	34927.6553021719	0.405704051257707	0.323508427681556	0.666523879697047	51259.0472240155	27129.3247225842	0.917948590010885	0.0264728222130739	0.10623474766265	40968.9602541335	35567.4351359244	0.2039735264381	0.619249726153617	0.929420279438062	LOC121586469	NC_059208.1	43232170	43234792	-	610	protein_coding	40S ribosomal protein S18 && sp|Q90YQ5|RS18_ICTPU 40S ribosomal protein S18 OS=Ictalurus punctatus OX=7998 GN=rps18 PE=2 SV=1 && PF00416:Ribosomal protein S13/S18	-
121555345	56838	38109	35725	46669	238.723480116293	283.10654297532	154.194481079265	184.833390147701	36461.2473372512	55690.2940174488	-0.611060397308203	0.137794265311676	0.327118946020819	49117.4727186723	27718.1153312481	0.825402731401997	0.0456574828335942	0.149152678757517	49882.009173439	43423.2605162966	0.200049594870851	0.625970752926621	0.80940150695247	37209.4765875511	44807.1354263073	-0.268057820853332	0.513830439015819	0.796891571070921	51102.1564903512	34803.0092795919	0.554168845316282	0.178067570561789	0.371135947665006	58134.907773243	45627.8800841448	0.349488123747083	0.394828237838528	0.828792499086351	LOC121555345	NW_025534041.1	122145	138669	-	6176	protein_coding	myosin-7-like && sp|Q02566|MYH6_MOUSE Myosin-6 OS=Mus musculus OX=10090 GN=Myh6 PE=1 SV=2 && PF00063:Myosin head (motor domain)|PF02736:Myosin N-terminal SH3-like domain|PF01576:Myosin tail	Myosin_head
121545920	47322	34535	54839	44291	661.376494577512	853.711495926369	787.61764028176	583.709464831614	55969.1619241975	46366.4463458102	0.271550222118494	0.508330921361442	0.70620403510983	44511.0605575181	42548.1899342945	0.0650645158875502	0.874043918297197	0.954543059862401	45203.896172958	36153.1958561241	0.322321363976333	0.432560396517029	0.681710427869666	57117.716447224	42524.0058116142	0.425659511197678	0.300321403276561	0.641857307442352	46309.6139081535	33029.6349475738	0.487547384374849	0.235784202036391	0.451579590089919	48401.7756400222	43302.9298327486	0.160594777022485	0.695564868291803	0.955661119854434	LOC121545920	NC_059221.1	10929806	10933396	+	1856	protein_coding	keratin%2C type II cytoskeletal cochleal && sp|P18520|ION3_CARAU Intermediate filament protein ON3 OS=Carassius auratus OX=7957 PE=2 SV=1 && PF00038:Intermediate filament protein	Filament
121569643	64141	41701	49950	42470	2336.78830032674	2687.17603123915	1870.07652485512	1459.02081848482	50979.4060167171	62845.827807484	-0.301901826431906	0.462172869830598	0.685770612862614	53747.0844933854	38754.937096903	0.471803781780429	0.251159129703906	0.464364258469135	54583.6828997067	49002.6302318305	0.15560892312243	0.704546569486839	0.862552063144718	52025.5648999845	40775.6546642819	0.351511514777752	0.392121221915045	0.729980369125897	55918.8361084816	31671.6388758275	0.820138737229207	0.0470273033937068	0.155895141619028	65604.5445921703	41522.5537150898	0.65989888177297	0.109205296696679	0.492542082952884	LOC121569643	NC_059198.1	29533294	29535965	-	712	protein_coding	nucleoside diphosphate kinase A && sp|Q50KA8|NDKB_CANLF Nucleoside diphosphate kinase B OS=Canis lupus familiaris OX=9615 GN=NME2 PE=2 SV=1 && PF00334:Nucleoside diphosphate kinase	NDK
123493085	41630	45422	42586	37209	975.489112663793	1882.55760072026	1025.47035143338	822.166162928785	43463.6435903138	40789.3823539051	0.0916150712143217	0.823357917142859	0.930307922117054	58542.9601653435	33041.393653528	0.825217437993013	0.0456928037192095	0.14922935268096	59454.2084941955	31804.6031652939	0.902539281272037	0.0290619495191031	0.134799368459476	44355.5702192986	35724.5424258875	0.312198528697191	0.447128714974376	0.773950242805654	60908.4978175622	27748.2905323378	1.13423945408563	0.00632022810640165	0.0407577024916263	42579.8979495752	36378.9190335943	0.227068956298662	0.580165976517316	0.909779293929398	rack1	NC_059193.1	21323800	21327821	-	1107	protein_coding	receptor for activated C kinase 1 && sp|O42248|GBLP_DANRE Guanine nucleotide-binding protein subunit beta-2-like 1 OS=Danio rerio OX=7955 GN=gnb2l1 PE=2 SV=1 && PF00400:WD domain, G-beta repeat	WD40
121585876	75025	65013	36814	40286	376.279990614963	576.728391708216	189.739770692748	190.526264924357	37572.6902055773	73510.0520674786	-0.968254880314809	0.0193398453744911	0.0920218116051993	83793.1618017287	28563.0431978835	1.552677420853	0.000215736725053061	0.00378067295792287	85097.4406686764	57317.8239855892	0.570129975946746	0.165909646241424	0.386807013450029	38343.7275662675	38678.785413445	-0.0125521123089343	0.975663956894688	1	87178.9795542281	30042.9384800548	1.5369491224485	0.000248304319340743	0.00416963670724357	76736.8911808604	39387.2756036308	0.962188356406434	0.0200958874066691	0.201790297711161	col1a2	NC_059208.1	52390279	52416038	-	5172	protein_coding	collagen%2C type I%2C alpha 2%2C transcript variant X1 && sp|O93484|CO1A2_ONCMY Collagen alpha-2(I) chain OS=Oncorhynchus mykiss OX=8022 GN=col1a2 PE=2 SV=2 && PF01410:Fibrillar collagen C-terminal domain|PF01391:Collagen triple helix repeat (20 copies)	Collagen
14842632	68050	71737	53604	49244	1681.13452449048	3134.61027497429	1360.85476736343	1147.15801818767	54708.7101864723	66675.895120266	-0.285394235478722	0.486963332463644	0.704937240239671	92459.50633762	41589.9843187956	1.15258217940308	0.00553661886272787	0.0366943118839348	93898.6806840278	51989.0407779048	0.85289491083478	0.038965661670018	0.161915478423372	55831.3987624539	47279.4057197616	0.239864023645064	0.558987572617438	0.826226977853067	96195.5034272715	36723.2947736773	1.38926978200759	0.000883976500436586	0.0101110020611654	69602.7385296188	48145.4355498072	0.531743791038424	0.196129194323711	0.636373312930621	ND2	NC_020762.1	4032	5081	+	1050	protein_coding	- && sp|Q35924|NU2M_SALSA NADH-ubiquinone oxidoreductase chain 2 OS=Salmo salar OX=8030 GN=MT-ND2 PE=3 SV=2 && -	-
121582119	55674	59637	31191	36434	1606.40989281596	3043.5871218856	924.854654507015	991.302916027651	31833.8075163233	54549.7981484086	-0.777011900154279	0.0597219612847352	0.194643517765805	76864.2105487556	24200.2981160562	1.66728066985619	7.5027531833521e-05	0.00177352308562553	78060.6372298642	42533.9840067946	0.875976236326624	0.0340463029207485	0.150171958335485	32487.0762776333	34980.4610754302	-0.106683290380253	0.79493475900694	0.956888356198678	79970.0514843986	27170.3405292546	1.55742132378626	0.000206755609790658	0.00366271378703392	56944.3481049928	35621.2081652881	0.67681418879134	0.10050669816286	0.467775563164601	ppiab	NC_059206.1	3422698	3428310	+	899	protein_coding	peptidylprolyl isomerase Ab (cyclophilin A) && sp|P17742|PPIA_MOUSE Peptidyl-prolyl cis-trans isomerase A OS=Mus musculus OX=10090 GN=Ppia PE=1 SV=2 && PF00160:Cyclophilin type peptidyl-prolyl cis-trans isomerase/CLD	Pro_isomerase
14842644	63604	63403	41836	38991	1692.16789028395	2983.56039175013	1143.79822496575	978.180451535179	42698.1870694281	62319.6712081072	-0.545511574383409	0.184875526570413	0.392884354439893	81718.085254615	32459.4874092931	1.3320106779362	0.0014105136442314	0.0145497318577791	82990.0646388245	48592.3712235821	0.772206275190954	0.0612675813863894	0.212896318641732	43574.4056334059	37435.4494794552	0.219074986989793	0.593554931251692	0.850608185612006	85020.0557833165	29077.2026684562	1.54790926985816	0.000225149880397982	0.00390984987617104	65055.2915493435	38121.1651849772	0.771072121996907	0.0616616613425566	0.367108531915246	ND1	NC_020762.1	2842	3816	+	975	protein_coding	- && sp|Q37676|NU1M_SALSA NADH-ubiquinone oxidoreductase chain 1 OS=Salmo salar OX=8030 GN=MT-ND1 PE=3 SV=2 && PF00146:NADH dehydrogenase	-
121534584	45764	53176	34022	33715	2150.54500627526	4419.83675528179	1642.95111750802	1493.97492302297	34723.1507304933	44839.906342404	-0.36888435748944	0.369233943138201	0.596858473550337	68536.8381444572	26396.8002193259	1.37651097398583	0.00098303349297582	0.0112276656481919	69603.6455970104	34962.9099439139	0.993333778385135	0.0164686306253394	0.0938802932553877	35435.7122011837	32369.9356665351	0.130548774771103	0.750440321415104	0.932166796114294	71306.1965254634	25142.6681958489	1.50388344282916	0.00033288325641351	0.00514027735579956	46808.2258435154	32962.8651318367	0.50591867862402	0.218679551790529	0.668928400614236	LOC121534584	NC_059212.1	20595387	20597279	-	552	protein_coding	40S ribosomal protein S15 && sp|P70066|RS15_XIPMA 40S ribosomal protein S15 OS=Xiphophorus maculatus OX=8083 GN=rps15 PE=2 SV=1 && PF00203:Ribosomal protein S19	-
121531696	59318	53140	33108	34917	1840.53406076155	2916.38538901269	1055.67575787393	1021.62113032088	33790.3143837073	58120.2164875689	-0.782428185435027	0.057980036327205	0.190587304953497	68490.4389173166	25687.6504763431	1.414821852352	0.000715084601401094	0.00900523375551017	69556.5241454112	45317.938990148	0.618101086455668	0.133321253836171	0.346521796147093	34483.7329591756	33523.9818384703	0.040722003160647	0.921013911126151	1	71257.9224535671	26039.0500070876	1.45236763683965	0.000520166100058468	0.00693658822348257	60671.4953825734	34138.0502462937	0.829635773265813	0.0445601345061818	0.301318775615966	LOC121531696	NC_059210.1	3045463	3050393	+	836	protein_coding	troponin I%2C fast skeletal muscle && sp|P68246|TNNI2_CHICK Troponin I, fast skeletal muscle OS=Gallus gallus OX=9031 GN=TNNI2 PE=1 SV=2 && PF00992:Troponin	-
121542831	36322	33603	42575	35353	1787.815818218	2925.47962589838	2153.51509872465	1640.87266212142	43452.4168946741	35588.5644218892	0.288021643309877	0.483035349718166	0.701845260043211	43309.8361215348	33032.8590286125	0.390789991405215	0.341570825690648	0.558516938515123	43983.9741482076	27749.3800445847	0.664518233406399	0.106813230421692	0.297864570673248	44344.1131387056	33942.5876046632	0.385644540639265	0.347942060795585	0.689849439764886	45059.8518246002	26364.1934926944	0.773257906165278	0.0609662525592996	0.188670604846259	37150.7822115406	34564.3237154312	0.10410837358935	0.799768505017072	0.987756837249847	LOC121542831	NC_059219.1	21635441	21638959	-	527	protein_coding	40S ribosomal protein S19 && sp|P61155|RS19_PAGMA 40S ribosomal protein S19 OS=Pagrus major OX=143350 GN=rps19 PE=2 SV=1 && PF01090:Ribosomal protein S19e	-
121541932	30700	27022	45566	34464	911.151468531696	1418.52076680288	1389.73934427018	964.524959161957	46505.0574999664	30080.0869513174	0.628576631180657	0.126965692181643	0.316010486765356	34827.7996266396	35353.5011306173	-0.0216154601887562	0.958063787803615	1	35369.9110098777	23454.2661815751	0.592667455589203	0.150025180420118	0.362994372652549	47459.397507246	33089.0542878159	0.520337826637134	0.20589702659118	0.551737319414805	36235.0832925037	25701.2289085096	0.495545579920038	0.228273978952289	0.441747386047104	31400.5017520021	33695.1560226257	-0.101753370593996	0.804220776003259	0.989478740535095	LOC121541932	NC_059218.1	38099790	38103185	-	874	protein_coding	lipocalin-like && sp|Q01584|LIPO_RHIMB Lipocalin OS=Rhinella marina OX=8386 PE=1 SV=1 && PF00061:Lipocalin / cytosolic fatty-acid binding protein family	-
121579868	44162	50816	38681	31070	971.62474100177	1977.49918166882	874.556289983616	644.594609879592	39478.1666382355	43270.2548113021	-0.132320343023303	0.747139181849724	0.881327352685187	65495.1110319103	30011.6018085398	1.12586230847974	0.00670686803772803	0.0421922610961739	66514.5726588339	33739.008768456	0.979248918765227	0.0180323473852906	0.0997591237801069	40288.3066087501	29830.4580252962	0.433573184159459	0.291521363265887	0.631894911699332	68141.5629233716	23170.1807659494	1.5562588849641	0.000209053649124119	0.00369486298838443	45169.6720732948	30376.8712651655	0.572379062706639	0.164336231563063	0.583201747338072	mibp2	NC_059192.1	93420657	93423779	+	1179	protein_coding	muscle-specific beta 1 integrin binding protein 2%2C transcript variant X2 && sp|Q9NPI5|NRK2_HUMAN Nicotinamide riboside kinase 2 OS=Homo sapiens OX=9606 GN=NMRK2 PE=1 SV=1 && -	-
121547308	10054	11461	36216	26075	266.391170265339	537.117697095241	986.10161323728	651.47963853829	36962.3662062577	9850.98238754715	1.90770386717064	6.94314308183384e-06	0.000262813126814846	14771.7336940357	28099.0699524769	-0.927680937896696	0.0249933237492693	0.101891442905873	15001.6635548308	7681.06788479852	0.965726432720011	0.0197680341680614	0.106858717247444	37720.8790031156	25034.733708475	0.591429439325957	0.150861485901154	0.463637086799324	15368.6157138278	19445.1997782407	-0.339428734659952	0.408875676045415	0.633178587064609	10283.4099043248	25493.3025075004	-1.3097894607614	0.00169404539250903	0.0426416281593492	LOC121547308	NC_059222.1	26051080	26053378	-	979	protein_coding	retinol-binding protein 4-A && sp|P24774|RET4A_ONCMY Retinol-binding protein 4-A OS=Oncorhynchus mykiss OX=8022 GN=rbp4a PE=1 SV=2 && PF00061:Lipocalin / cytosolic fatty-acid binding protein family	-
121579056	38903	42098	43798	32827	1855.01672717308	3550.52197722597	2146.14597997079	1476.0175349893	44700.6213280651	38117.4474442203	0.229842556743616	0.57554410241024	0.760593840415746	54258.7648593539	33981.7541442107	0.675092519021748	0.101370644123172	0.255576337315279	55103.3277965123	29721.2208272846	0.890641738166669	0.0312194563741952	0.14198230341331	45617.9321901014	31517.362454656	0.533452215029495	0.194764272684674	0.532358929619076	56451.1918457853	24480.4493536008	1.20536801782045	0.0037635933259277	0.0283632828218959	39790.6743968962	32094.6751304742	0.310095153411711	0.450212587198516	0.864601167982595	LOC121579056	NC_059225.1	5816537	5822500	+	544	protein_coding	40S ribosomal protein S16 && sp|Q90YQ7|RS16_ICTPU 40S ribosomal protein S16 OS=Ictalurus punctatus OX=7998 GN=rps16 PE=2 SV=1 && PF00380:Ribosomal protein S9/S16	-
121555493	30173	22069	39694	37225	1617.09959278313	2092.02530853714	2186.16724638897	1881.25889433306	40512.0432457785	29563.7284264168	0.454520831520733	0.268920724320861	0.487820488307082	28444.0392923923	30797.5631757557	-0.114691486130568	0.779950878731062	0.893139460143018	28886.7846271586	23051.6470058683	0.32553574088967	0.428102778284803	0.677011949780457	41343.399576096	35739.9041053808	0.210120320210792	0.608734583490514	0.861129994229284	29593.3755672181	27760.2224033692	0.0922522566493404	0.822202631548782	0.920208923763077	30861.4768850194	36394.5620966819	-0.237915076923404	0.56225865683123	0.89979922018593	rpl30	NW_025533540.1	453602	458584	+	484	protein_coding	ribosomal protein L30 && sp|P58372|RL30_ICTPU 60S ribosomal protein L30 OS=Ictalurus punctatus OX=7998 GN=rpl30 PE=3 SV=2 && PF01248:Ribosomal protein L7Ae/L30e/S12e/Gadd45 family	-
121576602	59995	54169	31431	38887	875.772424664133	1398.59841455619	471.492349749158	535.27410468715	32078.7536030068	58783.5461296138	-0.873791870261881	0.0345040070277179	0.136237825433021	69816.6834930833	24386.5081142145	1.51748236035415	0.000295354823902582	0.00485443912341736	70903.4123036239	45835.1556541789	0.629397997013149	0.126421895239078	0.335735588415689	32737.048945119	37335.5985627486	-0.189627187864991	0.644110530695764	0.877406452706823	72637.756341936	28999.6455067525	1.32467916916027	0.00149627477132436	0.0146413745174564	61363.9428872172	38019.4852749077	0.690650264877499	0.0937957802177051	0.449747070379183	LOC121576602	NC_059202.1	13307963	13318719	-	1777	protein_coding	isocitrate dehydrogenase [NADP]%2C mitochondrial && sp|Q4R502|IDHP_MACFA Isocitrate dehydrogenase [NADP], mitochondrial OS=Macaca fascicularis OX=9541 GN=IDH2 PE=2 SV=1 && PF00180:Isocitrate/isopropylmalate dehydrogenase	-
121585100	48642	41018	28801	39161	545.741814214558	813.984794369747	332.065393096858	414.309760707853	29394.5527364341	47659.7921766807	-0.697221619549434	0.0907698234385693	0.252906857376735	52866.788045132	22345.9568843896	1.24234146852869	0.00284876911523309	0.0231388487792488	53689.6842485269	37161.6537535025	0.530827311225859	0.19692997429602	0.430965112753314	29997.7651305878	37598.6673240716	-0.325825585831744	0.42762477790409	0.757919727691466	55002.9696888882	29203.9787981643	0.913339999529324	0.02722375186443	0.107896087883866	49751.8948514399	38287.372730283	0.37788159610768	0.357683107559404	0.798533836220006	LOC121585100	NC_059207.1	51922519	51934018	-	2312	protein_coding	ATP synthase subunit alpha%2C mitochondrial && sp|Q03265|ATPA_MOUSE ATP synthase subunit alpha, mitochondrial OS=Mus musculus OX=10090 GN=Atp5f1a PE=1 SV=1 && PF00306:ATP synthase alpha/beta chain, C terminal domain|PF00006:ATP synthase alpha/beta family, nucleotide-binding domain|PF02874:ATP synthase alpha/beta family, beta-barrel domain	ATP-synt_ab
121571984	36574	32296	41409	34628	1562.95835394922	2441.12313405735	1818.48587164498	1395.39749568644	42262.3871568705	35835.4758986918	0.237984853163713	0.562113238372439	0.74971441081498	41625.286402831	32128.1887875752	0.373617625255066	0.363152755603939	0.582449879310256	42273.2036692905	27941.9038249959	0.597309114336001	0.146847654236815	0.358430207916602	43129.6625958375	33246.5115026223	0.375475957471144	0.360770375723979	0.701437184482518	43307.2348254514	25823.530586582	0.745916957226473	0.0705770771527835	0.209097278105472	37408.5322428113	33855.4974192737	0.143976586393803	0.725751924979451	0.964718195967705	LOC121571984	NC_059199.1	56404146	56407028	-	607	protein_coding	40S ribosomal protein S18 && sp|Q90YQ5|RS18_ICTPU 40S ribosomal protein S18 OS=Ictalurus punctatus OX=7998 GN=rps18 PE=2 SV=1 && PF00416:Ribosomal protein S13/S18	-
121554997	35289	18393	37190	39336	802.2640728093	739.599429625848	868.849215965582	843.264411959696	37956.4390747146	34576.4233284882	0.134555409458755	0.743037020670572	0.880739763271597	23706.1626541835	28854.7721949951	-0.283548885855595	0.489959446764807	0.68494693948129	24075.1608469693	26960.1853415489	-0.163286812121557	0.69084558243969	0.853951267736407	38735.3514119951	37766.6856935297	0.0365362693664024	0.929106324103081	1	24664.0564477692	29334.4836375695	-0.250189101970851	0.542359171842205	0.718112475207713	36094.2116468478	38458.4687328038	-0.0915336669942482	0.823528039981956	0.994850487815712	LOC121554997	NC_059231.1	11018627	11021085	-	1141	protein_coding	ATP synthase F(0) complex subunit C2%2C mitochondrial%2C transcript variant X2 && sp|Q3ZC75|AT5G3_BOVIN ATP synthase F(0) complex subunit C3, mitochondrial OS=Bos taurus OX=9913 GN=ATP5MC3 PE=2 SV=1 && PF00137:ATP synthase subunit C	-
121540396	34194	29336	36115	36942	2077.23517894608	3152.11942301921	2254.56948053166	2116.17583308256	36859.2847281118	33503.5341733342	0.137714156192436	0.737230517383882	0.876919716592424	37810.2388378914	28020.7065782527	0.432280123535736	0.29297093910735	0.504655828394441	38398.7732044019	26123.6236766642	0.555700995920865	0.176927832966444	0.403456849670759	37615.6821722154	35468.1943993428	0.0848078069591266	0.83630959845829	0.974823425141325	39338.0333583528	27549.1774345015	0.513911548629122	0.211558276489454	0.419136871556932	34974.2263919216	36117.8754183198	-0.0464208748481098	0.909989175846623	1	LOC121540396	NC_059217.1	13193439	13199458	-	427	protein_coding	60S ribosomal protein L36 && sp|Q90YT2|RL36_ICTPU 60S ribosomal protein L36 OS=Ictalurus punctatus OX=7998 GN=rpl36 PE=3 SV=1 && PF01158:Ribosomal protein L36e	-
121571507	42774	42508	33787	30733	1741.82319441641	3061.68763820762	1413.88497408678	1180.11612636788	34483.3076872825	41910.2820739928	-0.281405268895633	0.493137272392218	0.70620403510983	54787.2005017898	26214.4695961302	1.0634703863789	0.0103474641746881	0.0566589592846907	55639.9887730621	32678.6000096932	0.767772210202088	0.0627808696376014	0.21577359509654	35190.9472976039	29506.9026509682	0.254150569327621	0.535928535177858	0.812309407169203	57000.9798868293	22918.8657323466	1.3144445022121	0.00162467205865793	0.0154190505737753	43750.0012661373	30047.3892488826	0.542041382913927	0.187722238383215	0.625682204648675	LOC121571507	NC_059199.1	7875525	7877989	-	637	protein_coding	60S ribosomal protein L11 && sp|Q90YV7|RL11_ICTPU 60S ribosomal protein L11 OS=Ictalurus punctatus OX=7998 GN=rpl11 PE=2 SV=3 && PF00673:ribosomal L5P family C-terminus|PF00281:Ribosomal protein L5	-
121582155	38907	36180	42910	38839	1048.00919840977	1723.74062247189	1187.78027001563	986.508822994764	43794.3208073364	38121.3666740108	0.200143219911359	0.625829719345945	0.798295350724208	46631.2474643745	33292.7771510373	0.486084742874215	0.237184109023688	0.448910098743931	47357.0847252238	29724.276760307	0.671934638095796	0.102980817964585	0.291051449635989	44693.0333204043	37289.5135242687	0.261278945922946	0.524517681244241	0.803643314430144	48515.4708045506	28963.8498936584	0.744187179381989	0.0712123966293428	0.209898202310181	39794.7656672338	37972.5560856448	0.0676212074677101	0.869149791079582	1	LOC121582155	NC_059206.1	1738897	1744368	-	963	protein_coding	transcription factor BTF3%2C transcript variant X2 && sp|P20290|BTF3_HUMAN Transcription factor BTF3 OS=Homo sapiens OX=9606 GN=BTF3 PE=1 SV=1 && PF01849:NAC domain	-
121586424	62278	67332	33833	37383	1204.67394091646	2303.68119958999	672.536114557231	681.874727438987	34530.2556872301	61020.446532551	-0.821429565575378	0.0466821867018981	0.163724298957552	86782.045350024	26250.1598457771	1.72506430607155	4.31363591606592e-05	0.00124758667546667	88132.8475091889	47579.3294266779	0.889342174019337	0.0314422452275562	0.142783585389775	35238.8587255387	35891.6006903773	-0.0264792488016009	0.948615974401898	1	90288.6343522048	27878.0496298041	1.69540891447634	5.73792559403232e-05	0.00144329846106472	63699.0354324193	36549.0373446721	0.801435899104085	0.0522102041704302	0.332966718624081	LOC121586424	NC_059208.1	41877856	41884151	+	1341	protein_coding	glyceraldehyde-3-phosphate dehydrogenase && sp|Q5XJ10|G3P_DANRE Glyceraldehyde-3-phosphate dehydrogenase OS=Danio rerio OX=7955 GN=gapdh PE=2 SV=2 && PF00044:Glyceraldehyde 3-phosphate dehydrogenase, NAD binding domain|PF02800:Glyceraldehyde 3-phosphate dehydrogenase, C-terminal domain	-
121542090	86590	76060	25487	25166	533.391554359178	828.706453291469	161.33825564798	146.18007228206	26012.2555228137	84841.5251993084	-1.70557437397284	5.20856080072789e-05	0.00123156249173885	98031.2801967271	19774.7071597871	2.30957705614391	7.95298257093368e-08	9.03501235965112e-06	99557.1816635547	66153.2903363794	0.589710786537691	0.151922199972847	0.365136512160265	26546.0592137218	24161.9982922605	0.135756873088122	0.740892913093949	0.929521183839273	101992.414894127	18767.3203552422	2.44215772972783	1.62380389098892e-08	2.4847141205846e-06	88565.776544532	24604.5809858351	1.84781694219893	1.27578243907675e-05	0.00158881407194176	pygma	NC_059218.1	39331314	39347841	-	4211	protein_coding	phosphorylase%2C glycogen%2C muscle A && sp|Q9WUB3|PYGM_MOUSE Glycogen phosphorylase, muscle form OS=Mus musculus OX=10090 GN=Pygm PE=1 SV=3 && PF00343:Carbohydrate phosphorylase	-
121555897	35526	16747	31462	39632	824.267439532665	687.265997802899	750.150499497603	867.088461721091	32110.3924725367	34808.6376935764	-0.116404766084408	0.776721394396313	0.900832586400983	21584.6868798067	24410.5602389766	-0.177499031017296	0.66554048700595	0.810188473752071	21920.6633653794	27141.2493731265	-0.308196901124705	0.453104919387968	0.697543795145884	32769.3370813359	38050.8767641559	-0.215582725486572	0.5994771313283	0.854288658775061	22456.8586047953	29555.2232516493	-0.396258013798941	0.334997354138666	0.556598844023629	36336.6194143523	38747.8653999246	-0.0926924675448189	0.8213299239233	0.994299112332549	LOC121555897	NW_025533588.1	688841	691452	-	1118	protein_coding	ATP synthase F(0) complex subunit C3%2C mitochondrial%2C transcript variant X3 && sp|P56384|AT5G3_MOUSE ATP synthase F(0) complex subunit C3, mitochondrial OS=Mus musculus OX=10090 GN=Atp5mc3 PE=1 SV=1 && PF00137:ATP synthase subunit C	-
121534041	39362	36901	51228	47676	515.414127159106	854.640168661034	689.329405258645	588.673596458117	52283.7439283064	38567.1790626821	0.438987489737292	0.285510570759931	0.506323530134022	47560.5208746127	39746.505337073	0.258934359510715	0.528230059997162	0.701048505171311	48300.8226864286	30071.8891416035	0.683628355494985	0.0971755246279772	0.279993594837048	53356.6693543457	45773.9611294174	0.221140710734407	0.590048311243009	0.848382656328725	49482.2931889277	35553.9714126192	0.476898577569555	0.24611372295853	0.462084149626904	40260.1476681392	46612.4153672213	-0.21136132469952	0.606602367341869	0.922001094603905	LOC121534041	NC_059229.1	6518124	6521918	-	1981	protein_coding	keratin%2C type I cytoskeletal 13 && sp|Q8JFQ6|K1C13_ONCMY Keratin, type I cytoskeletal 13 OS=Oncorhynchus mykiss OX=8022 GN=krt13 PE=2 SV=1 && PF00038:Intermediate filament protein	Filament
121571234	27309	17691	33441	34352	1563.76407640065	1791.77643937052	1967.81802094316	1854.86816079978	34130.1770789805	26757.5598964062	0.351099721766438	0.39276393718732	0.619245632453463	22801.3777248958	25946.0168487866	-0.186393724245227	0.649861106458942	0.796862183961197	23156.2925407296	20863.5989617872	0.150412440224023	0.714125886216326	0.869843426888064	34830.570035312	32981.5225313627	0.078695504229701	0.847971429244247	0.981002527232537	23722.7120457273	25617.7058112894	-0.110874725286524	0.787135254411569	0.898267488098892	27932.1273232765	33585.6545810124	-0.265918785487159	0.517251655322626	0.875601240737153	LOC121571234	NC_059199.1	19180245	19188239	-	453	protein_coding	60S ribosomal protein L34 && sp|P49207|RL34_HUMAN 60S ribosomal protein L34 OS=Homo sapiens OX=9606 GN=RPL34 PE=1 SV=3 && PF01199:Ribosomal protein L34e	-
121555176	38355	11250	23449	46352	829.095155782194	430.131172118686	520.891127712801	944.814290099417	23932.2550033936	37580.5129629195	-0.65102585173438	0.114086686928168	0.29378426387228	14499.7826682567	18193.4739253875	-0.327391215126823	0.425684222392504	0.64402142271975	14725.4794912468	29302.5580032172	-0.992709629454352	0.0165839887309073	0.094394481161496	24423.374645655	44502.7821513461	-0.865629960720286	0.03621948095217	0.222608345421444	15085.6760146054	34566.6090847857	-1.19619689902425	0.00404060249853022	0.0298960696076431	39230.1703606409	45317.9518967215	-0.20811857325907	0.612134763122589	0.925492008754087	hmgb2a	NC_059231.1	1124411	1126716	-	1200	protein_coding	high mobility group box 2a%2C transcript variant X2 && sp|B2RPK0|HGB1A_HUMAN Putative high mobility group protein B1-like 1 OS=Homo sapiens OX=9606 GN=HMGB1P1 PE=5 SV=1 && PF00505:HMG (high mobility group) box|PF09011:HMG-box domain	HMG_box
121530748	63219	52346	33712	46255	562.951231962281	824.465823026881	308.494846386462	388.398391003483	34406.7620351939	61942.44534077	-0.84823399182621	0.0400530799801237	0.149753228199462	67467.0781853837	26156.2789717061	1.36702072666878	0.00106266115755793	0.0119355366818568	68517.2343518045	48298.2376701824	0.504494172892167	0.21991546502378	0.462230142211318	35112.8308390146	44409.6519694179	-0.338874129690896	0.409356826752962	0.741026982989195	70193.2109789653	34494.2721166589	1.02497065778452	0.0133892146443119	0.0669621427572938	64661.5067793467	45223.1158267529	0.515845429927368	0.209772831437172	0.660669193222019	LOC121530748	NW_025533457.1	1262915	1281696	-	2913	protein_coding	elongation factor 2 && sp|Q90705|EF2_CHICK Elongation factor 2 OS=Gallus gallus OX=9031 GN=EEF2 PE=1 SV=3 && PF00679:Elongation factor G C-terminus|PF03764:Elongation factor G, domain IV|PF03144:Elongation factor Tu domain 2|PF14492:Elongation Factor G, domain II|PF00009:Elongation factor Tu GTP binding domain	GTP_EFTU
121577043	48974	49264	28556	33717	876.115192302988	1558.80327821646	524.968506900819	568.77453642797	29144.5036062781	47985.0882492935	-0.719360024069914	0.0810675356263799	0.233629956819511	63494.7887951835	22155.8675112682	1.51894246912879	0.000291678313730423	0.00480513515914288	64483.1145232183	37415.2961943581	0.785289938466021	0.0570697466752549	0.202613555680096	29742.5846991961	32371.8558764717	-0.122209876779261	0.765916219456976	0.941575673949282	66060.4140460622	25144.1596797278	1.39355656995701	0.00085401187781358	0.00998835169256003	50091.4702894632	32964.8205147227	0.603635725332667	0.142620088641239	0.543790657785936	LOC121577043	NC_059202.1	48465458	48470897	+	1450	protein_coding	actin%2C alpha cardiac muscle 1-like && sp|Q3ZC07|ACTC_BOVIN Actin, alpha cardiac muscle 1 OS=Bos taurus OX=9913 GN=ACTC1 PE=2 SV=1 && PF00022:Actin	Actin
121559719	40328	46150	26047	30057	1761.09942824856	3564.63364189044	1168.89404114369	1237.70859777958	26583.7963917417	39513.6730570919	-0.571802748224058	0.164784149716316	0.363316940582958	59481.2556475209	20209.1971554978	1.55741546013979	0.000207017116513055	0.00367166661019532	60407.1089598725	30809.8969665093	0.971320173865734	0.018971635609822	0.10354657464123	27129.3287711886	28857.8716923755	-0.0891115040627509	0.828168823161654	0.971586804325532	61884.7068270236	22414.7441812612	1.46512794121838	0.000466457314782904	0.00661736371354598	41248.1894546767	29386.4698334309	0.489176812447998	0.234252863061838	0.694123152555146	rpl23a	NW_025533518.1	566475	595813	+	594	protein_coding	ribosomal protein L23a && sp|Q24JY1|RL23A_BOVIN 60S ribosomal protein L23a OS=Bos taurus OX=9913 GN=RPL23A PE=2 SV=1 && PF03939:Ribosomal protein L23, N-terminal domain|PF00276:Ribosomal protein L23	-
121532886	35463	32539	38141	33587	1613.85403725605	2619.14165325285	1783.69707177224	1441.30396061121	38927.0379431977	34746.9098243757	0.163887200025972	0.689680404834994	0.844381830336023	41938.4811860332	29592.6293126888	0.503033243952192	0.221323624626171	0.428934084993364	42591.2734675897	27093.1184280236	0.652627143359015	0.113182936288084	0.310916794692544	39725.8681069073	32247.0422305885	0.300910579094324	0.463719626835438	0.788632186963036	43633.0848107563	25047.213227597	0.800767267500196	0.0524331786153486	0.168781282962044	36272.1819065346	32837.7206271358	0.143508865018975	0.726612128558311	0.965283026453594	LOC121532886	NC_059212.1	8118462	8121594	+	570	protein_coding	60S ribosomal protein L26 && sp|P61257|RL26_BOVIN 60S ribosomal protein L26 OS=Bos taurus OX=9913 GN=RPL26 PE=2 SV=1 && PF16906:Ribosomal proteins L26 eukaryotic, L24P archaeal|PF00467:KOW motif	KOW
121533665	40595	33649	42601	36383	1853.90658336288	2718.02512875524	1999.28790005397	1566.78495344354	43478.9527207315	39775.2816456089	0.128444539607481	0.754301563394018	0.88654672702332	43369.1240228817	33053.0317784127	0.391882814223279	0.34022624718968	0.556702972145289	44044.1848919185	31013.8804957533	0.506034078660361	0.218584772733635	0.460480137953061	44371.1935110165	34931.4957220452	0.345093592848416	0.400831843556799	0.733715834357742	45121.5353609129	27132.307690342	0.733799816029866	0.0752142813827103	0.210142309406376	41521.2817497135	35571.3459016963	0.223134549277652	0.586744458871026	0.912901943966572	LOC121533665	NC_059211.1	18031993	18034127	+	568	protein_coding	ubiquitin-60S ribosomal protein L40 && sp|P63048|RL40_BOVIN Ubiquitin-60S ribosomal protein L40 OS=Bos taurus OX=9913 GN=UBA52 PE=1 SV=2 && PF01020:Ribosomal L40e family|PF00240:Ubiquitin family	ubiquitin
121574131	27935	28076	38743	31531	1545.03908259867	2746.57860148497	2202.03533424054	1644.46306382999	39541.4443772954	27370.9193586222	0.530719497447568	0.197075534721755	0.409784761498939	36186.2658879459	30059.7060580634	0.267608490874078	0.514577361135561	0.688911490054766	36749.5223983965	21341.8524798041	0.784034322930073	0.0575152144612909	0.203739415607793	40352.8828811839	30273.0664156974	0.414635159630858	0.313033642716636	0.65677956614376	37648.440841946	23513.9678000464	0.679066955691683	0.0994421865919029	0.253914260358878	28572.4111311155	30827.5870203774	-0.10959890587096	0.7894806206761	0.985325464579863	LOC121574131	NC_059200.1	57326382	57328897	+	469	protein_coding	60S ribosomal protein L28%2C transcript variant X1 && sp|P41105|RL28_MOUSE 60S ribosomal protein L28 OS=Mus musculus OX=10090 GN=Rpl28 PE=1 SV=2 && PF01778:Ribosomal L28e protein family	-
121540787	68389	74319	38231	47279	683.616486490005	1313.99023067699	392.71923702258	445.646132052196	39018.892725704	67008.0498450122	-0.780159752790657	0.0586915679336137	0.192358632150029	95787.3620175219	29662.4580619974	1.69119182419567	5.97292422874699e-05	0.00153109024538298	97278.3359070535	52248.0311015473	0.896739406456673	0.0300757999700241	0.138567583876182	39819.6078572144	45392.7994569897	-0.18898412783531	0.645199911034944	0.87775051435677	99657.8271393747	35257.9118626572	1.49903163245968	0.000346991062004206	0.00531536943112936	69949.4736907329	46224.27186436	0.597661187647206	0.146545320156884	0.550673879927173	LOC121540787	NC_059217.1	44368203	44386125	-	2595	protein_coding	pyruvate kinase PKM && sp|Q92122|KPYM_XENLA Pyruvate kinase PKM OS=Xenopus laevis OX=8355 GN=pkm PE=2 SV=1 && PF02887:Pyruvate kinase, alpha/beta domain|PF00224:Pyruvate kinase, barrel domain	PK
121586147	28581	30037	34451	28659	1401.47509508564	2605.13673939337	1736.00127638951	1325.14859938998	35160.99186044	28003.8749697908	0.328347829254514	0.424078178045148	0.649375813570179	38713.7348997248	26729.6505910319	0.534400581821439	0.194006152697372	0.391393195871262	39316.3325813923	21835.3856629322	0.848454943023462	0.0400328288470571	0.161915478423372	35882.5383443144	27515.6449466466	0.38302796386873	0.351260384277903	0.69312419614313	40278.0368139074	21372.1969498704	0.914251893811844	0.0270912238548942	0.107466323646269	29233.1512906427	28019.6571961505	0.0611655949883637	0.881589470250912	1	LOC121586147	NW_025533710.1	235548	239287	+	529	protein_coding	40S ribosomal protein S19 && sp|P61155|RS19_PAGMA 40S ribosomal protein S19 OS=Pagrus major OX=143350 GN=rps19 PE=2 SV=1 && PF01090:Ribosomal protein S19e	-
121571335	62391	52577	32155	47571	715.156399474664	1065.95995340623	378.7632545279	514.182093773688	32817.6742978351	61131.1647741331	-0.897432624740784	0.0299705259282852	0.123590272970991	67764.8065595355	24948.2416086582	1.44159204866239	0.00057035575257473	0.00762419070322832	68819.5969995667	47665.6595345589	0.529866922647718	0.197704132593823	0.432253269079423	33491.133158701	45673.1501077425	-0.447565927340291	0.276262865868877	0.614780962480869	70502.9696069666	35475.6685089769	0.990850283955648	0.0167346932802055	0.0789760086381629	63814.6138194573	46509.7577657089	0.456352266867291	0.266925986009465	0.705895456740824	LOC121571335	NC_059199.1	53834439	53871685	-	2263	protein_coding	calsequestrin-1%2C transcript variant X1 && sp|P31231|CASQ1_PELLE Calsequestrin-1 OS=Pelophylax lessonae OX=45623 PE=1 SV=1 && PF01216:Calsequestrin	Calsequestrin
121586499	34199	32000	32763	31587	1795.76744841708	2972.02645242601	1767.91179174663	1564.01406005848	33438.2043840998	33508.4332105723	-0.00302698899865359	0.994197108279453	1	41243.7816463377	25419.9736039914	0.698209539588388	0.0903331032591213	0.236459039326887	41885.7606228023	26127.4435929422	0.68088941170531	0.0985293778202634	0.282631670933967	34124.3972496648	30326.832293924	0.17020778315185	0.678398368441222	0.8994338750528	42910.3146787424	23555.7293486569	0.865240905031409	0.0363016441382382	0.132879777067043	34979.3404798437	30882.3377411841	0.179720271942857	0.661516365631567	0.942708454577829	LOC121586499	NC_059221.1	49718920	49721836	+	494	protein_coding	60S ribosomal protein L31 && sp|Q90YT7|RL31_ICTPU 60S ribosomal protein L31 OS=Ictalurus punctatus OX=7998 GN=rpl31 PE=2 SV=1 && PF01198:Ribosomal protein L31e	Ribosomal_L31e
123481635	36408	34625	33400	27559	1160.20853029428	1951.61891362614	1093.76983426361	828.129530151813	34088.3321225054	35672.8278623854	-0.0655474795195438	0.873143242660854	0.960693167129878	44627.0586253705	25914.2059741014	0.784170878765544	0.0574509585522835	0.176818793255626	45321.6998019574	27815.0826045663	0.704330315888967	0.0875597115343831	0.263144572522177	34787.8663712832	26459.5294814808	0.394794833717303	0.336711709320007	0.678276913190532	46430.2990878957	20551.8808164397	1.17578907607455	0.00468546677928235	0.0327003669003456	37238.7445237997	26944.1966088769	0.466827839772285	0.256243073567404	0.70310270266725	LOC123481635	NC_059213.1	301324	304509	-	814	protein_coding	elongation factor 1-beta-like && sp|P24534|EF1B_HUMAN Elongation factor 1-beta OS=Homo sapiens OX=9606 GN=EEF1B2 PE=1 SV=3 && PF00736:EF-1 guanine nucleotide exchange domain|PF10587:Eukaryotic elongation factor 1 beta central acidic region	-
121538469	36456	34690	32505	32932	608.138164306708	1023.53700224118	557.216100442254	518.020485792832	33174.8873409151	35719.8586198716	-0.106634560033521	0.795022776788423	0.912827769175103	44710.8350077084	25219.7978559718	0.826062903838897	0.0454946484110248	0.148746201965194	45406.7802006792	27851.7538008351	0.705135302139093	0.0872015341658788	0.262354695880897	33855.6766321177	31618.1734763309	0.0986430473184601	0.810088631565153	0.964131891091789	46517.4606065984	24558.7522572451	0.921529619177811	0.0259044375774652	0.104691111216181	37287.8397678512	32197.3327319867	0.211763117825559	0.605958334529121	0.921864670480302	LOC121538469	NC_059217.1	50943543	50970005	+	1555	protein_coding	elongation factor 1-gamma && sp|Q6PE25|EF1G_DANRE Elongation factor 1-gamma OS=Danio rerio OX=7955 GN=eef1g PE=2 SV=1 && PF00647:Elongation factor 1 gamma, conserved domain|PF02798:Glutathione S-transferase, N-terminal domain|PF00043:Glutathione S-transferase, C-terminal domain	GST_N
121547583	61249	52201	36568	37357	282.549508114877	425.932108663561	173.355252292884	162.503653822025	37321.6204667268	60012.2246689407	-0.685243064814296	0.0963740206483406	0.261387979158382	67280.192409401	28372.1779497731	1.24569989666196	0.0027746787390132	0.0226710517145071	68327.4396161963	46793.1906566819	0.546164135188995	0.184340629247702	0.414972534652076	38087.5055820947	35866.6379612006	0.0866747298242445	0.832756196843282	0.973335485660244	69998.7737449385	27858.6603393781	1.32919833904528	0.00144327328931791	0.014231557512903	62646.5561380641	36523.6173671547	0.778403366849897	0.0592599470870996	0.36007793737874	col1a1b	NC_059222.1	13733002	13756147	-	5623	protein_coding	collagen%2C type I%2C alpha 1b && sp|P02457|CO1A1_CHICK Collagen alpha-1(I) chain OS=Gallus gallus OX=9031 GN=COL1A1 PE=1 SV=3 && PF01410:Fibrillar collagen C-terminal domain|PF00093:von Willebrand factor type C domain|PF01391:Collagen triple helix repeat (20 copies)	VWC
123491255	34569	36499	36266	28157	1651.39370076349	3083.97449255444	1780.34310621051	1268.36944897891	37013.3966409834	33870.9619661952	0.127997982294821	0.755151925374525	0.887171636282327	47042.3961715396	28137.8637020929	0.741444549211106	0.0722525996317338	0.207154266741444	47774.6331435655	26410.1173975153	0.855149273397346	0.0384945380889917	0.161915478423372	37772.9566421752	27033.6722525437	0.482594006783859	0.240597056722635	0.597791833057819	48943.2327194138	20997.8344962507	1.22086184003491	0.0033528312754684	0.0261786140241924	35357.7829860744	27528.8560917765	0.361081528527075	0.379472235936133	0.818250178205343	LOC123491255	NC_059198.1	66397399	66401094	-	543	protein_coding	40S ribosomal protein S16 && sp|Q90YQ7|RS16_ICTPU 40S ribosomal protein S16 OS=Ictalurus punctatus OX=7998 GN=rps16 PE=2 SV=1 && PF00380:Ribosomal protein S9/S16	-
121550335	36579	30360	33770	41173	270.403368183312	396.961182043076	256.537921689044	287.004274866724	34465.9573394757	35840.37493593	-0.0564135808763335	0.890709475927114	0.971509341145855	39130.039076575	26201.2797212608	0.578635145444279	0.159826264524198	0.342036395301145	39739.1167165815	27945.7237412739	0.507928460359642	0.216894462432466	0.458399531846355	35173.2409003237	39530.3985203555	-0.168483926988884	0.681449238293719	0.901285740549587	40711.1625145406	30704.4115803532	0.406975067149803	0.322025981762831	0.54415729555434	37413.6463307333	40254.4879135503	-0.105584859016517	0.796979507049979	0.986903505518565	LOC121550335	NC_059201.1	63167495	63215021	-	3509	protein_coding	sarcoplasmic/endoplasmic reticulum calcium ATPase 1%2C transcript variant X1 && sp|P70083|AT2A1_MAKNI Sarcoplasmic/endoplasmic reticulum calcium ATPase 1 OS=Makaira nigricans OX=13604 GN=atp2a1 PE=2 SV=2 && PF00689:Cation transporting ATPase, C-terminus|PF00122:E1-E2 ATPase|PF00690:Cation transporter/ATPase, N-terminus|PF00702:haloacid dehalogenase-like hydrolase|PF13246:Cation transport ATPase (…	E1-E2_ATPase
121552306	29170	31096	26244	26108	1214.54054964676	2290.05610327707	1122.91235963501	1025.04935999197	26784.8563045611	28580.9815564445	-0.0936376627257241	0.819585840957108	0.927694271061857	40078.6454981276	20362.0445289886	0.976944903078943	0.0183208210256514	0.0833678723442446	40702.4886159593	22285.3718004891	0.86901424623811	0.0355110361448093	0.15471460823061	27334.5146690832	25066.41717243	0.124966986345746	0.760825888793504	0.938113128672454	41698.099095549	19469.8092622439	1.09873556802275	0.00812496816568734	0.046969161225933	29835.5908478587	25525.5663251186	0.225090159286523	0.583544842132582	0.911399383960184	LOC121552306	NC_059227.1	24556536	24559144	+	623	protein_coding	ubiquitin-like protein FUBI && sp|P62866|RS30_BOVIN 40S ribosomal protein S30 OS=Bos taurus OX=9913 GN=FAU PE=3 SV=1 && PF04758:Ribosomal protein S30|PF00240:Ubiquitin family	Ribosomal_S30
121577829	51094	49172	34849	36907	235.242993726898	400.433747398794	164.883560635713	160.232689965985	35567.1941208567	50062.2800382673	-0.493175484291274	0.230434084105618	0.454506362019582	63376.2129924909	27038.4488379757	1.22892381025049	0.00315250218851907	0.024972647496335	64362.6930357977	39034.940696206	0.721455549725073	0.0801634833438357	0.247087922671157	36297.0763512282	35434.5907254512	0.0346945660770553	0.932681039064445	1	65937.0469734382	27523.0764666204	1.2604421370008	0.00247807780796472	0.0207693312291673	52259.8435684069	36083.6562178156	0.53435560344769	0.193991730048844	0.631885827418516	LOC121577829	NC_059192.1	95145963	95176113	-	5634	protein_coding	collagen alpha-1(I) chain && sp|P02457|CO1A1_CHICK Collagen alpha-1(I) chain OS=Gallus gallus OX=9031 GN=COL1A1 PE=1 SV=3 && PF01391:Collagen triple helix repeat (20 copies)|PF00093:von Willebrand factor type C domain|PF01410:Fibrillar collagen C-terminal domain	VWC
121569049	28635	29096	34402	27780	1331.14886176947	2392.37210685119	1643.43818000591	1217.74754839832	35110.9820344088	28056.7845719628	0.323571219815803	0.430837044996008	0.656167768466844	37500.9106569497	26691.6327164082	0.490534241245113	0.232982078649385	0.44493018265291	38084.6301937345	21876.6407587354	0.799811995095303	0.0527257424137093	0.192353649862867	35831.5022580361	26671.7126794823	0.425916014787022	0.300122711323193	0.641857307442352	39016.2062123709	20716.6897850657	0.913273550476868	0.0272552904210238	0.107980551627683	29288.3834402007	27160.2664177746	0.108830259618057	0.790931393016584	0.98590248296186	LOC121569049	NW_025533512.1	800028	803069	-	558	protein_coding	60S ribosomal protein L23 && sp|Q3T057|RL23_BOVIN 60S ribosomal protein L23 OS=Bos taurus OX=9913 GN=RPL23 PE=2 SV=2 && PF00238:Ribosomal protein L14p/L23e	-
121537897	34374	37385	31667	29851	1830.90052012358	3522.07066275857	1733.33234172826	1499.30208410161	32319.6172549121	33679.8995139075	-0.0594776451167988	0.884817709383179	0.968665341140525	48184.3327061732	24569.6146124034	0.971683586571235	0.018936826358615	0.0853971288800378	48934.3444246018	26261.1406626728	0.897912872014503	0.0298941039204792	0.137822772230341	32982.85540148	28660.090068899	0.202672013748578	0.621528928690205	0.869022112038622	50131.3112666506	22261.121341729	1.17117918635918	0.00484474863737873	0.0334956886603341	35158.333557115	29185.0653961779	0.268635169697344	0.512974542944995	0.87475544934938	LOC121537897	NC_059215.1	17115394	17117297	-	487	protein_coding	40S ribosomal protein S26 && sp|Q56JV1|RS26_BOVIN 40S ribosomal protein S26 OS=Bos taurus OX=9913 GN=RPS26 PE=3 SV=3 && PF01283:Ribosomal protein S26e	-
121547691	22391	20268	23938	28492	228.307416478124	365.530339475955	250.827202978222	273.946054652265	24431.3326550111	21938.8668689642	0.155242495652543	0.705355589581505	0.854209314630618	26122.7890678611	18572.8767966458	0.492106131201863	0.231592268397791	0.443170004863796	26529.403117888	17106.3293106059	0.633055312105478	0.124407663813089	0.331858407899562	24932.6939556573	27355.3074169351	-0.13378173303179	0.744525304922525	0.929521183839273	27178.3310258479	21247.6580459771	0.355148295532142	0.387408818450105	0.613109369317368	22901.9104431606	27856.3827251735	-0.282538795912186	0.491501182526621	0.872470208241685	LOC121547691	NC_059222.1	38315289	38321361	+	2544	protein_coding	nucleolar RNA helicase 2%2C transcript variant X1 && sp|Q9NR30|DDX21_HUMAN Nucleolar RNA helicase 2 OS=Homo sapiens OX=9606 GN=DDX21 PE=1 SV=5 && PF00270:DEAD/DEAH box helicase|PF00271:Helicase conserved C-terminal domain|PF08152:GUCT (NUC152) domain	DEAD
121554326	29683	21602	35708	34550	1749.92224617505	2252.53177699584	2163.29989513436	1920.67815390538	36443.8969894444	29083.6227770784	0.325468843726376	0.42813547275837	0.653228124502631	27842.1382069658	27704.9254563787	0.00712526378130384	0.986241033366393	1	28275.5146855561	22677.2952106186	0.318300612876905	0.438426511486916	0.684620039891733	37191.7701902709	33171.6233150924	0.165032934274912	0.687633325847684	0.904613473003381	28967.1535789805	25765.3627153037	0.168981669038635	0.680621040177001	0.82528476571333	30360.2962686597	33779.2374867216	-0.153950462209769	0.707622391173268	0.957123156897232	rpl34	NW_025533458.1	1834308	1838745	+	440	protein_coding	ribosomal protein L34 && sp|P49207|RL34_HUMAN 60S ribosomal protein L34 OS=Homo sapiens OX=9606 GN=RPL34 PE=1 SV=3 && PF01199:Ribosomal protein L34e	-
121548655	35288	41231	23686	27420	1538.41574361983	3179.33684842587	1061.15454574627	1127.22264851756	24174.1392639935	34575.4435210406	-0.51628116519794	0.20950214443301	0.427803240366042	53141.3168057147	18377.3562985742	1.53189638847622	0.000260246835681936	0.00438916694129923	53968.4861704907	26959.4213582933	1.00132270916456	0.0156446845358204	0.0900917287794587	24670.2226547972	26326.0748908825	-0.0937216283299625	0.819442617951455	0.967433228093007	55288.591280943	20448.2226868514	1.43499878657817	0.000603661768859986	0.00774340733056257	36093.1888292633	26808.2974983032	0.429045102189228	0.29659723561659	0.739994598247664	LOC121548655	NC_059224.1	12573350	12576519	-	595	protein_coding	ubiquitin-like protein FUBI && sp|P62866|RS30_BOVIN 40S ribosomal protein S30 OS=Bos taurus OX=9913 GN=FAU PE=3 SV=1 && PF04758:Ribosomal protein S30|PF00240:Ubiquitin family	Ribosomal_S30
121571545	53814	53866	35161	35857	1046.41289163622	1852.62934271625	702.6018163829	657.472122587423	35885.6240335451	52727.3562958184	-0.555144165187891	0.17730727459433	0.381300180595588	69426.1566646506	27280.5218355797	1.34760268455669	0.00124447619844333	0.0134097305051865	70506.8067526633	41112.9751514038	0.778165778662838	0.0593269670742244	0.208262531690686	36622.0408189597	34426.4805087025	0.0891929001876606	0.827976128422444	0.971586804325532	72231.4495701423	26740.0474301843	1.43361930890618	0.00061015477250296	0.00780868682033864	55041.907397995	35057.080202691	0.650822627780348	0.114142334517743	0.504623104765813	LOC121571545	NC_059199.1	30596107	30604039	-	1334	protein_coding	glyceraldehyde-3-phosphate dehydrogenase && sp|Q5XJ10|G3P_DANRE Glyceraldehyde-3-phosphate dehydrogenase OS=Danio rerio OX=7955 GN=gapdh PE=2 SV=2 && PF02800:Glyceraldehyde 3-phosphate dehydrogenase, C-terminal domain|PF00044:Glyceraldehyde 3-phosphate dehydrogenase, NAD binding domain	-
121554289	71371	55284	33240	49896	751.659250543789	1029.8279808108	359.749735155887	495.519261376279	33925.0347313832	69929.835653842	-1.04355519392849	0.0118314612640408	0.0662649653897587	71253.7706670186	25790.0659753297	1.46614503680989	0.000462160294052004	0.00664942683120685	72362.86837399	54526.2291696937	0.408297383004321	0.320366041097677	0.574701058294577	34621.2179262927	47905.3941591138	-0.468530437707407	0.254470554325744	0.603215358895308	74132.9116242789	37209.5185181984	0.994438758180364	0.0163495924505369	0.0775746925023623	72999.5157274358	48782.8903706274	0.58151033439106	0.157688616019407	0.569577788084304	LOC121554289	NC_059230.1	3170557	3203320	+	2463	protein_coding	calsequestrin-1%2C transcript variant X1 && sp|P31415|CASQ1_HUMAN Calsequestrin-1 OS=Homo sapiens OX=9606 GN=CASQ1 PE=1 SV=3 && PF01216:Calsequestrin	Calsequestrin
121535549	21600	19623	26608	22479	1189.58774272833	1911.49927597678	1505.89677896247	1167.38820672961	27156.3578693643	21163.8391778891	0.359686555715937	0.381387100935703	0.609297036144107	25291.4695815587	20644.4630261997	0.292891728667189	0.475817743820956	0.68494693948129	25685.143776695	16502.0185553927	0.638284690656487	0.121359833815076	0.326176286872612	27713.6398814366	21582.1962423494	0.360752270308259	0.379974277258256	0.71998250192283	26313.4205709925	16763.5117638014	0.650467252968226	0.114464558477884	0.280506021646182	22092.8617338943	21977.5240785581	0.00755115005472992	0.985444603003304	1	LOC121535549	NC_059212.1	42883745	42889513	-	471	protein_coding	60S ribosomal protein L37a && sp|Q3MIC0|RL37A_BOVIN 60S ribosomal protein L37a OS=Bos taurus OX=9913 GN=RPL37A PE=3 SV=3 && -	-
121545860	36521	38508	27233	25906	1953.28024928192	3642.82967443494	1496.77881299783	1306.52536036117	27794.2383034357	35783.5461039675	-0.364509227345559	0.374974453016907	0.603035858175997	49631.7308194831	21129.3848964102	1.23200526549763	0.00308219859591503	0.0245572890561384	50404.2719286681	27901.4127124491	0.853203294809807	0.0389280425529303	0.161915478423372	28364.6103696808	24872.4759688268	0.189540653919025	0.644320093965313	0.877525638159528	51637.1941205396	19319.1693904668	1.41836955375062	0.000694837903806286	0.00861064823692807	37354.3229108377	25328.0726536375	0.560535440842198	0.173221341571467	0.598833510120546	LOC121545860	NC_059221.1	14093416	14095415	-	485	protein_coding	40S ribosomal protein S26 && sp|Q56JV1|RS26_BOVIN 40S ribosomal protein S26 OS=Bos taurus OX=9913 GN=RPS26 PE=3 SV=3 && PF01283:Ribosomal protein S26e	-
121556433	26314	21502	34740	28450	1422.03167313601	2055.262325088	1929.26753558176	1449.77382601228	35455.9477731546	25782.6514860149	0.459624950708417	0.26363363725095	0.482021081514772	27713.2514649043	26953.8784638127	0.0400806629534224	0.922279360397899	0.986416582438022	28144.6217644419	20103.4356224446	0.48541196768479	0.237949672002916	0.485129156276876	36183.5470980785	27314.9830082651	0.405639385686187	0.323638571532732	0.666523879697047	28833.0589348181	21216.3368845189	0.442543285201266	0.281776334109043	0.495929074498888	26914.4238267911	27815.3196845685	-0.0475001280426042	0.90793713121843	1	LOC121556433	NW_025533510.1	647244	656182	+	480	protein_coding	60S ribosomal protein L30 && sp|P58372|RL30_ICTPU 60S ribosomal protein L30 OS=Ictalurus punctatus OX=7998 GN=rpl30 PE=3 SV=2 && PF01248:Ribosomal protein L7Ae/L30e/S12e/Gadd45 family	-
121549788	23043	20715	30763	29577	648.293601747883	1030.82195001459	889.409254449504	784.66164016268	31396.9869950712	22577.7013248187	0.475725077070207	0.247372958582426	0.474197329643791	26698.9128048785	23868.2236193402	0.161686579785935	0.693709818835079	0.831203735284962	27114.4944752713	17604.4463932821	0.623117950798096	0.130376224293375	0.342295644340724	32041.2916872837	28397.0213075759	0.174191653664746	0.671322560046003	0.894960115767764	27777.7340852574	22056.7880503123	0.332701711396829	0.418039003694622	0.642445371094027	23568.7875081943	28917.1779408024	-0.295048018972987	0.472540680580115	0.872470208241685	LOC121549788	NC_059225.1	17762018	17763784	-	922	protein_coding	lipocalin && sp|Q01584|LIPO_RHIMB Lipocalin OS=Rhinella marina OX=8386 PE=1 SV=1 && PF00061:Lipocalin / cytosolic fatty-acid binding protein family	-
121582484	57934	53440	32016	41340	1735.31875113773	2831.24986457553	985.491899614861	1167.64762880978	32675.8096892976	56764.1629800503	-0.796755189853877	0.053591379753428	0.18133554149698	68877.0991434877	24840.394984725	1.47133017624558	0.000442001759242179	0.00641354187576134	69949.2029087385	44260.5861644183	0.660282438541326	0.108993828978123	0.302291063072718	33346.3573221155	39690.7360500669	-0.251272551684613	0.540526827548014	0.814945388269714	71660.2063860362	30828.9504842424	1.21688165654167	0.00345079546114271	0.0267212036506124	59255.9158457535	40417.7623845272	0.551968208939515	0.179766525986604	0.609533808862025	LOC121582484	NC_059206.1	38325840	38340629	-	866	protein_coding	adenylate kinase isoenzyme 1 && sp|P12115|KAD1_CYPCA Adenylate kinase isoenzyme 1 OS=Cyprinus carpio OX=7962 GN=ak1 PE=1 SV=2 && PF00406:Adenylate kinase	ADK
121549838	32661	36738	28824	26239	1344.78409758471	2675.4978203253	1219.6004593713	1018.74608206842	29418.026736408	32001.4893561185	-0.121438237447319	0.767353202811082	0.895929429635424	47350.4354850582	22363.8020092132	1.08220614708264	0.00910631288740383	0.051636781795445	48087.4672250189	24952.4373458223	0.946474923255914	0.0221988844312644	0.112941986047734	30021.7208445552	25192.1909232816	0.253028569120182	0.537767496490244	0.813014610286979	49263.7189189507	19567.501456317	1.33205825815617	0.00141227225054912	0.0141843806908436	33406.247035025	25653.6439041485	0.380952332058867	0.353888046425618	0.79461051937682	rpl21	NC_059225.1	13586253	13589612	+	630	protein_coding	ribosomal protein L21 && sp|A5JSS2|RL21_CAPHI 60S ribosomal protein L21 OS=Capra hircus OX=9925 GN=RPL21 PE=2 SV=1 && PF01157:Ribosomal protein L21e	-
121569505	28472	29363	22057	22628	1006.20286995172	1835.41385749987	801.040110165077	754.065951777476	22511.5677006296	27897.0759579992	-0.309446036005837	0.451253278932046	0.674991940846026	37845.0382582474	17113.4559360325	1.14496493874047	0.00586257827262934	0.0382212698766767	38434.114293102	21752.1114880701	0.821226217610562	0.0467712841548129	0.176448303440351	22973.5331742372	21725.2518826311	0.0805989557788857	0.844410165362778	0.978895827789583	39374.2389122758	16874.6273127883	1.22238767790257	0.00331738929935999	0.0259699595718906	29121.6641739423	22123.2001035615	0.396530541222923	0.334648222021197	0.775754786555459	LOC121569505	NC_059221.1	51243389	51245999	+	734	protein_coding	60S ribosomal protein L19 && sp|Q7ZYS1|RL19_XENLA 60S ribosomal protein L19 OS=Xenopus laevis OX=8355 GN=rpl19 PE=2 SV=1 && PF01280:Ribosomal protein L19e	-
121537612	27899	22659	28073	27853	780.679075901546	1121.47771064075	807.259140412635	734.939291682699	28651.5496068277	27335.6462905075	0.0678292043211415	0.868794650054251	0.957810313709506	29204.4710705529	21781.1198899714	0.423106646400367	0.30336548278734	0.517395331586664	29659.0528617297	21314.3490826019	0.476642636777546	0.246480482282879	0.493798478946604	29239.514705881	26741.8003421706	0.128821843826535	0.753668918744024	0.934473277029843	30384.5339677734	20771.128946648	0.54875206577295	0.182424996243504	0.377968117769458	28535.5896980769	27231.6378931118	0.0674781206906161	0.869468690557634	1	LOC121537612	NC_059215.1	1932314	1938666	+	927	protein_coding	40S ribosomal protein S3-like && sp|E2RH47|RS3_CANLF 40S ribosomal protein S3 OS=Canis lupus familiaris OX=9615 GN=RPS3 PE=1 SV=1 && PF00189:Ribosomal protein S3, C-terminal domain|PF07650:KH domain	-
121541555	49139	25351	26166	34948	645.717865453575	589.220146943914	353.341028087293	433.046367670917	26705.2488263889	48146.7564781523	-0.850312421346042	0.0395915125144701	0.149753228199462	32674.1021668208	20301.5262795861	0.686553739545625	0.0958241652418001	0.245419086667739	33182.6902980923	37541.3534315303	-0.178051080161335	0.664461591424303	0.836954733603852	27253.2735521503	33553.7450924886	-0.300043356859504	0.465048324693147	0.789421780005922	33994.3617885885	26062.168007211	0.383334446131928	0.350890288016546	0.574719780252192	50260.2351908904	34168.358681026	0.556754651349487	0.176067473713399	0.604088209408959	LOC121541555	NC_059218.1	16032515	16036629	-	1974	protein_coding	betaine--homocysteine S-methyltransferase 1 && sp|Q32LQ4|BHMT1_DANRE Betaine--homocysteine S-methyltransferase 1 OS=Danio rerio OX=7955 GN=bhmt PE=2 SV=1 && PF02574:Homocysteine S-methyltransferase	-
121553911	43331	48725	27183	28313	992.047435199727	1973.11127851561	639.545363628364	611.244832411427	27743.20786871	42456.0348223223	-0.613832920173587	0.136069730631949	0.327118946020819	62800.0892554953	21090.5911467934	1.5741597362289	0.000177909228960102	0.0033075593568705	63777.6016784391	33104.1386830586	0.946034278348485	0.0222477715582987	0.112941986047734	28312.5327306213	27183.4486276036	0.0587116988469615	0.886314886587257	0.997746860547352	65337.6439140582	21114.1702388099	1.62969525377632	0.000106799862809662	0.00230126459491861	44319.7106606522	27681.3759568808	0.679030201448501	0.0994383607613287	0.464118118256219	LOC121553911	NC_059192.1	91288611	91293104	+	1133	protein_coding	40S ribosomal protein SA-like%2C transcript variant X1 && sp|B5DGB6|RSSA_SALSA 40S ribosomal protein SA OS=Salmo salar OX=8030 GN=rpsa PE=2 SV=1 && PF16122:40S ribosomal protein SA C-terminus|PF00318:Ribosomal protein S2	-
121577145	57626	45080	25298	23602	1831.8586213587	2534.68146916475	826.418268738315	707.486030012235	25819.3604795505	56462.3822861805	-1.12883308377707	0.00657037871724127	0.0442871739069265	58102.1675075074	19628.0667862345	1.56566602583274	0.000192196490268259	0.00347068021810675	59006.554704001	44025.279321698	0.422540783276621	0.303858817479034	0.555741430248812	26349.2057380768	22660.3941217876	0.217585004472328	0.596180155446593	0.852628377240807	60449.8941345458	17600.9799618667	1.78007467002477	2.52109272268184e-05	0.000772105213611474	58940.8880297561	23075.4715690204	1.35290374810739	0.00119302103608511	0.0344099166626683	LOC121577145	NC_059192.1	76426776	76429550	+	816	protein_coding	parvalbumin beta 2 && sp|Q91483|PRVB2_SALSA Parvalbumin beta 2 OS=Salmo salar OX=8030 PE=1 SV=3 && PF13499:EF-hand domain pair	-
121556287	33922	31543	31928	26520	822.358733020035	1352.53608096097	795.411410276236	606.24610796465	32585.9961241804	33237.026547579	-0.0285392653509167	0.944626173696305	1	40654.7692351299	24772.1179854004	0.714702676897207	0.0830519757205562	0.222485082666612	41287.5799733254	25915.82023114	0.67187029974265	0.10303246887387	0.291177489411281	33254.7006773707	25461.9804193831	0.385211651196972	0.348548495949929	0.690360611959305	42297.502154938	19777.0549413134	1.09673768224803	0.0082382718485877	0.0473343672271921	34696.0200089628	25928.3751996248	0.420236437191514	0.306599724130699	0.751259898810701	fth1a	NW_025533872.1	18280	23847	+	1070	protein_coding	ferritin%2C heavy polypeptide 1a && sp|P49946|FRIH_SALSA Ferritin, heavy subunit OS=Salmo salar OX=8030 PE=2 SV=1 && PF00210:Ferritin-like domain	Ferritin
121578348	27440	27003	26653	28439	1100.12861984652	1914.86154200447	1098.10962515152	1075.15050196376	27202.2852606174	26885.9146720456	0.0168770433041798	0.967292170152654	1	34803.3111456483	20679.3774008549	0.751026078073173	0.0687198383303234	0.199782081907249	35345.0413548664	20963.6807682733	0.753609991708132	0.0677802762032637	0.226898171746378	27760.5097565902	27304.4218536135	0.0238989847266378	0.95365128316586	1	36209.6053101133	21208.1337231846	0.771748817025458	0.0614914246439582	0.189842655727003	28066.1164268338	27804.5650786958	0.0135074224896486	0.973836768620935	1	LOC121578348	NC_059203.1	48459252	48463482	+	647	protein_coding	40S ribosomal protein S10 && sp|Q90YR4|RS10_ICTPU 40S ribosomal protein S10 OS=Ictalurus punctatus OX=7998 GN=rps10 PE=2 SV=1 && PF03501:Plectin/S10 domain	-
121532067	20424	20619	38297	20351	880.051215629587	1571.45065566604	1695.79028592486	826.891417823681	39086.252899542	20011.5856194765	0.965821217432808	0.0196676621539808	0.0933760282602713	26575.1815324991	29713.6658114903	-0.161048586595674	0.694843463421689	0.831738906611	26988.8372710012	15603.5742467495	0.790478370799254	0.0555611186152325	0.199003600406828	39888.350340773	19539.0928697357	1.02959889245687	0.0130037996887856	0.124228817503804	27649.0032268608	15176.572916508	0.865372772913791	0.0363164770067139	0.132919124137668	20890.0282546312	19896.9966879044	0.0702630630684071	0.864187618874471	1	LOC121532067	NC_059210.1	34244706	34247710	+	602	protein_coding	60S ribosomal protein L27a && sp|P47830|RL27A_XENLA 60S ribosomal protein L27a OS=Xenopus laevis OX=8355 GN=rpl27a PE=2 SV=2 && PF00828:Ribosomal proteins 50S-L15, 50S-L18e, 60S-L27A	-
121550881	26681	27181	32918	25415	1233.68100577003	2222.96287854698	1564.13581068301	1108.11918575535	33596.3987317495	26142.2408192949	0.361922089060038	0.378379764020592	0.606381244309149	35032.7295465143	25540.2342278016	0.455927733454787	0.26747947477662	0.47442158993511	35578.0307544457	20383.8174772578	0.803556301938118	0.0516485182012955	0.189550854069003	34285.8379307494	24401.0644293754	0.490666225813007	0.232879271066892	0.589448865846209	36448.2937767177	18953.0100981762	0.943417158254599	0.0226424487521083	0.0950015173732861	27289.7978802686	24848.0261551362	0.135229597338158	0.741857491436124	0.970423069506638	LOC121550881	NC_059226.1	25564072	25567320	-	561	protein_coding	60S ribosomal protein L23 && sp|Q3T057|RL23_BOVIN 60S ribosomal protein L23 OS=Bos taurus OX=9913 GN=RPL23 PE=2 SV=2 && PF00238:Ribosomal protein L14p/L23e	-
121582200	31748	32845	26523	25848	1253.47200448457	2293.68375009449	1076.12112094248	962.322847383049	27069.6061303306	31106.925156433	-0.200561204845768	0.625177670153537	0.797800619879936	42332.8746167322	20578.513651851	1.04063317319241	0.0120786039660799	0.0631842689296336	42991.8058061887	24254.9206334532	0.825779080989615	0.0455713613217948	0.173028631506266	27625.1078950354	24816.7898806635	0.154662474193634	0.706374324201474	0.910667847800654	44043.4144218808	19275.9163579763	1.19211929945305	0.00415599226068237	0.0300422202577635	32472.4145804611	25271.3665499448	0.361709210610552	0.378668636411298	0.817213288613531	rpl17	NC_059206.1	46642900	46648003	+	657	protein_coding	ribosomal protein L17 && sp|Q3T025|RL17_BOVIN 60S ribosomal protein L17 OS=Bos taurus OX=9913 GN=RPL17 PE=2 SV=3 && PF00237:Ribosomal protein L22p/L17e	-
121569259	35204	44650	23811	24036	1440.34454138544	3231.18516678853	1001.13410568068	927.325407204788	24301.7153508077	34493.1396954398	-0.505249284496129	0.219351456948258	0.439261861734367	57547.9545166606	18474.3406726177	1.63923328090178	9.77815215614079e-05	0.00216174799250602	58443.71514323	26895.2467648228	1.11969147342414	0.00700801189476047	0.0533839593434195	24800.4167524461	23077.0796780442	0.103902742765065	0.800226859246706	0.958421792258157	59873.2871646713	17924.6319636103	1.73995982442603	3.73882802079338e-05	0.00105057833534376	36007.2721521731	23499.7896552721	0.615637608037406	0.134959065920474	0.537967206004806	LOC121569259	NC_059198.1	22832422	22834912	+	634	protein_coding	60S ribosomal protein L21 && sp|A5JSS2|RL21_CAPHI 60S ribosomal protein L21 OS=Capra hircus OX=9925 GN=RPL21 PE=2 SV=1 && PF01157:Ribosomal protein L21e	-
121568747	40223	45048	28428	34576	680.606262302905	1348.22693918522	494.319828496336	551.685813289499	29013.8656933803	39410.7932750908	-0.441846769851531	0.282452150918248	0.502312437006526	58060.923750049	22056.5555122497	1.39635327728661	0.000834811627178937	0.0101381542021314	58964.668969246	30729.6787246717	0.940213809274804	0.0230724545132841	0.114519811095539	29609.2659432037	33196.5860442691	-0.164985814283401	0.687740802836893	0.904640803008659	60406.9838484156	25784.7520057298	1.22819146872491	0.00317040330440956	0.0251070022042244	41140.793608314	33804.657464239	0.283346497366498	0.490166792135297	0.872470208241685	LOC121568747	NC_059198.1	3070481	3079937	+	1533	protein_coding	60S ribosomal protein L3-like && sp|Q3SZ10|RL3L_BOVIN 60S ribosomal protein L3-like OS=Bos taurus OX=9913 GN=RPL3L PE=2 SV=3 && PF00297:Ribosomal protein L3	-
121534962	25614	21552	29149	26754	1381.32529724885	2055.758729647	1615.40887097398	1360.51353848665	29749.7245621251	25096.7862726742	0.245372372698105	0.550131503025531	0.739100272139516	27777.6948359351	22615.9613817209	0.296581667006536	0.470255772531952	0.68494693948129	28210.068224999	19568.647343508	0.527660616278688	0.199735005589014	0.435217947873384	30360.2254984421	25686.644981973	0.241162606137776	0.556982248082709	0.824730728763456	28900.1062568993	19951.5585551536	0.53456770004901	0.193938016658684	0.393135464027368	26198.4515177059	26157.1549972812	0.00227568986672749	0.995681364100282	1	LOC121534962	NC_059193.1	37685857	37688345	+	481	protein_coding	60S ribosomal protein L36a && sp|P61485|RL36A_DANRE 60S ribosomal protein L36a OS=Danio rerio OX=7955 GN=rpl36a PE=3 SV=2 && PF00935:Ribosomal protein L44	-
121546011	28365	22227	30746	30760	1691.44222306219	2344.34343299483	1884.09694555407	1729.64229127981	31379.6366472645	27792.2365611028	0.175145799204382	0.669633999563907	0.829611085097342	28647.680344849	23855.0337444706	0.264121020715015	0.520124840561843	0.693619184173781	29093.5954425185	21670.3652797192	0.424973479348141	0.301245949787236	0.55259627761281	32023.5852900035	29532.8254851131	0.116814653749009	0.775969187184643	0.945215277022483	29805.2451049941	22939.0007647124	0.377759232475803	0.357957596282405	0.58137657466985	29012.2226924107	30073.786917843	-0.0518456821374787	0.899537709935109	1	rpl39	NC_059194.1	10219727	10221222	-	435	protein_coding	ribosomal protein L39 && sp|Q3T051|RL39_BOVIN 60S ribosomal protein L39 OS=Bos taurus OX=9913 GN=RPL39 PE=3 SV=3 && -	-
121545339	32010	33768	25818	24307	1501.49599965421	2801.62399905558	1244.51846536305	1075.14106768085	26350.077000698	31363.6347077118	-0.251284662714242	0.540560724741864	0.732641065050253	43522.4992459311	20031.5217822519	1.11948251836855	0.00702443369664999	0.0434143224060181	44199.9474680401	24455.0842464224	0.853905031653011	0.0387795487215771	0.161915478423372	26890.813184296	23337.2681244624	0.204476281666162	0.618480283134764	0.867896678583881	45281.1079874611	18126.7280292147	1.32078240313981	0.00154613498415341	0.0150041173680494	32740.3927875758	23764.7440363186	0.462246489736673	0.26095122860016	0.70310270266725	LOC121545339	NC_059221.1	35391823	35397784	-	553	protein_coding	60S ribosomal protein L32%2C transcript variant X1 && sp|Q90YT6|RL32_ICTPU 60S ribosomal protein L32 OS=Ictalurus punctatus OX=7998 GN=rpl32 PE=2 SV=1 && PF01655:Ribosomal protein L32	-
121567456	28327	8687	21625	37220	507.102595866656	275.062304463402	397.824577554701	628.300209853349	22070.6647445994	27755.0038780929	-0.330616339614403	0.420958167400968	0.646476278897568	11196.415468708	16778.277939334	-0.583557262896907	0.156615680293568	0.336840731616851	11370.6939225104	21641.3339160058	-0.928466462599231	0.0249050209746095	0.121556294425743	22523.5823727627	35735.1035805391	-0.66590306402328	0.106128426491194	0.394653506601162	11648.8302840287	27756.4936936719	-1.25263626994576	0.00264501483905834	0.021822018303956	28973.3556242032	36389.673639467	-0.328801229703832	0.423432731235491	0.847301847915644	LOC121567456	NC_059192.1	35497162	35498610	-	1449	protein_coding	histone H1.0-B && sp|Q6NVM0|H10_XENTR Histone H1.0 OS=Xenopus tropicalis OX=8364 GN=h1-0 PE=2 SV=1 && PF00538:linker histone H1 and H5 family	-
121545008	35258	31207	22220	32929	331.489372528246	518.955311859189	214.682297173461	291.934931112734	22677.9269178355	34546.0492976117	-0.607229418198528	0.140340311829523	0.327941249835513	40221.7097818127	17239.9235597865	1.22221280504595	0.00332150173186964	0.0259910311613402	40847.7797583925	26936.5018606253	0.600690986446394	0.14459503523882	0.354567541701418	23143.3062775714	31615.2931614259	-0.450025896236141	0.27372777346749	0.612939866779081	41846.9441505651	24556.5150314267	0.769011297877798	0.0623902810046802	0.191163352794349	36062.5043017311	32194.3996576577	0.163689077339379	0.690049408622342	0.954075050806222	LOC121545008	NC_059220.1	29365384	29374565	+	2759	protein_coding	polyadenylate-binding protein 4 && sp|Q13310|PABP4_HUMAN Polyadenylate-binding protein 4 OS=Homo sapiens OX=9606 GN=PABPC4 PE=1 SV=1 && PF00076:RNA recognition motif. (a.k.a. RRM, RBD, or RNP domain)|PF00658:Poly-adenylate binding protein, unique domain	RRM_1
121533646	31717	34157	26754	22379	895.241543717499	1705.27273947717	776.027463161385	595.640728809216	27305.3667387634	31076.5511255564	-0.186641236977729	0.649370805645337	0.815046442268734	44023.8686725379	20757.740775081	1.08462995297949	0.00895748942181452	0.0510923009253358	44709.1209311602	24231.2371525294	0.883695814559824	0.0325527740443051	0.146304921088594	27865.7065874905	21486.1857455161	0.375079015285678	0.361389306924133	0.702070836140361	45802.7361532362	16688.9375698504	1.45653234664273	0.000502886879571353	0.00691317562293782	32440.7072353444	21879.7549342604	0.568205802014951	0.16748066258243	0.588073575071309	LOC121533646	NC_059211.1	18951328	18956879	-	919	protein_coding	guanidinoacetate N-methyltransferase && sp|Q71N41|GAMT_DANRE Guanidinoacetate N-methyltransferase OS=Danio rerio OX=7955 GN=gamt PE=2 SV=2 && -	-
121579600	51830	50431	26533	29992	461.059872484217	793.48679071303	242.550803128192	251.580588801436	27079.8122172757	50783.4183197223	-0.907136806126426	0.0282754614578529	0.118067878161271	64998.8970749904	20586.2724017744	1.65872496619082	8.13961612934627e-05	0.00187439960185086	66010.6349125634	39597.2323723187	0.737295833347426	0.0738138191463391	0.236303953961573	27635.5234228473	28795.4648694338	-0.0593177614710493	0.88514741683317	0.997674755171006	67625.2985433691	22366.2709551953	1.59623116221543	0.000145432843677895	0.00291283286681297	53012.6373105308	29322.9198896375	0.854304653229662	0.0386784115901756	0.286018968959353	LOC121579600	NC_059204.1	45619141	45644764	-	2916	protein_coding	glycogen phosphorylase%2C muscle form && sp|Q9WUB3|PYGM_MOUSE Glycogen phosphorylase, muscle form OS=Mus musculus OX=10090 GN=Pygm PE=1 SV=3 && PF00343:Carbohydrate phosphorylase	-
123486577	25725	28443	21429	21443	586.892494261792	1147.74280185956	502.395013025297	461.300900453882	21870.6254404746	25205.5448993611	-0.204745784949883	0.618037872784925	0.793508123433323	36659.2802313034	16626.2064408316	1.1407111082253	0.00604478125828839	0.0391368193437661	37229.8994188762	19653.4494848824	0.921672535693076	0.0258960412565884	0.124857641909102	22319.4380276493	20587.527495156	0.116528987706841	0.776578718859854	0.945755733946386	38140.568186011	15990.9231144656	1.25406383358353	0.00260788874829856	0.0216340533307588	26311.9842695751	20964.6357436346	0.327760305892051	0.424989335510168	0.84875150830574	LOC123486577	NW_025534735.1	121498	129070	-	1137	protein_coding	translationally-controlled tumor protein homolog && sp|Q98SJ7|TCTP_LABRO Translationally-controlled tumor protein homolog OS=Labeo rohita OX=84645 GN=tpt1 PE=2 SV=1 && PF00838:Translationally controlled tumour protein	-
121579824	37263	31135	22975	31295	213.799628431328	315.968656938206	135.4643110657	169.316651213113	23448.4864821938	36510.5632301084	-0.63881654196406	0.120980174793796	0.306069342806626	40128.9113275305	17825.7091790133	1.17067470812186	0.00486652477142265	0.0336509800863736	40753.5368551926	28468.2882881039	0.517565760596789	0.208337601766102	0.448142466257912	23929.6786273705	30046.481643171	-0.328393880857664	0.424057667838772	0.755548991765617	41750.3960067709	23337.9727023309	0.839105068798445	0.0422403006112791	0.144929288790003	38113.253558468	30596.8518398351	0.316908228077121	0.440349855396051	0.857519589874029	LOC121579824	NC_059192.1	93469126	93493662	+	4521	protein_coding	NAD(P) transhydrogenase%2C mitochondrial%2C transcript variant X3 && sp|W5PFI3|NNTM_SHEEP NAD(P) transhydrogenase, mitochondrial OS=Ovis aries OX=9940 GN=NNT PE=1 SV=2 && PF02233:NAD(P) transhydrogenase beta subunit|PF12769:4TM region of pyridine nucleotide transhydrogenase, mitoch|PF01262:Alanine dehydrogenase/PNT, C-terminal domain|PF05222:Alanine dehydrogenase/PNT, N-terminal domain	-
121538529	26211	24040	26852	24638	215.023220138906	348.820691637637	226.369886204558	190.591183441988	27405.3863908258	25681.731318909	0.0937163839395527	0.819443624308628	0.927655424779126	30984.3969784113	20833.77652433	0.572612338536497	0.164239538700392	0.349213267170163	31466.6841023042	20024.7453471155	0.652035492719154	0.113560528198188	0.31172976322767	27967.7787600472	23655.0628689807	0.241615124512516	0.556265424170841	0.824298025930631	32236.3810036417	18373.5686111885	0.811050933263043	0.0495452372088267	0.161841132573314	26809.0736155971	24088.3599039437	0.154384225125114	0.706885450549002	0.956829245113108	LOC121538529	NC_059215.1	41119485	41133924	+	3162	protein_coding	nascent polypeptide-associated complex subunit alpha%2C transcript variant X3 && sp|E9PAV3|NACAM_HUMAN Nascent polypeptide-associated complex subunit alpha, muscle-specific form OS=Homo sapiens OX=9606 GN=NACA PE=1 SV=1 && PF01849:NAC domain	-
121546004	37069	28180	23677	29507	631.771244116461	849.485514169396	414.682684495852	474.208818209073	24164.9537857428	36320.4805852683	-0.587864729653338	0.153331355216324	0.345695308103976	36320.3080996876	18370.3734236431	0.983388353551513	0.0175855205541787	0.0809747456386858	36885.6510363526	28320.0755365176	0.381231140860934	0.353511226487132	0.607111989829266	24660.8486797665	28329.8139597926	-0.200098105489737	0.625999820476626	0.870744733406808	37787.8992718719	22004.5861145488	0.780114314573101	0.0587559122312287	0.183783027793029	37914.826947093	28848.7395397941	0.394252191655243	0.337353694722937	0.778730095854362	LOC121546004	NC_059221.1	8558338	8568558	+	1522	protein_coding	Y-box-binding protein 1 && sp|B5DE31|YBOX1_DANRE Y-box-binding protein 1 OS=Danio rerio OX=7955 GN=ybx1 PE=1 SV=1 && PF00313:'Cold-shock' DNA-binding domain	CSD
121557258	25099	26599	24570	23364	1031.78853065987	1934.04062076026	1037.95775216013	905.684759708912	25076.3573499441	24592.1854371451	0.0281275052718529	0.945458765843938	1	34282.6087077275	19063.2297918085	0.846677819245651	0.0404589629561733	0.138622904152185	34816.2339535738	19175.1959668607	0.860512198958151	0.0373375416682121	0.16058722589938	25590.9553133699	22431.8891393243	0.190081477225708	0.643403114463287	0.876798377305668	35667.8629477074	17423.4933802649	1.03358287598516	0.0126673930970783	0.0645220113909461	25671.700461736	22842.7810055921	0.16843946330824	0.681619069521259	0.949735465755622	LOC121557258	NC_059201.1	7512499	7515916	+	631	protein_coding	40S ribosomal protein S10 && sp|P63325|RS10_MOUSE 40S ribosomal protein S10 OS=Mus musculus OX=10090 GN=Rps10 PE=1 SV=1 && PF03501:Plectin/S10 domain	-
121552760	7685	48082	82437	5872	36.1789459329035	400.369113472439	398.817732132825	26.0671571103835	84135.920675403	7529.81854410391	3.48201271178223	1.31129120638512e-14	7.93690801010439e-12	61971.3475040674	63960.7879718833	-0.0455872725435223	0.911554769665369	0.978902883650123	62935.9601957061	5871.19155135107	3.42212702432126	3.13485113848918e-14	2.39595511458751e-11	85862.490102513	5637.73303314479	3.92881016974769	1.64914034827831e-17	2.40048869095391e-14	64475.4153521311	4378.97537082231	3.88003947577948	3.46673355402536e-17	3.18283822145984e-14	7860.35504686265	5741.00228501489	0.453282562359107	0.271111935034672	0.710271785661678	LOC121552760	NC_059227.1	25653250	25674253	+	5510	protein_coding	heat shock protein HSP 90-alpha 1%2C transcript variant X1 && sp|Q90474|H90A1_DANRE Heat shock protein HSP 90-alpha 1 OS=Danio rerio OX=7955 GN=hsp90a.1 PE=1 SV=3 && PF00183:Hsp90 protein|PF02518:Histidine kinase-, DNA gyrase B-, and HSP90-like ATPase	HATPase_c
121546625	49700	25050	18104	29341	216.490208921888	192.999242972482	81.0394816951482	120.518125176862	18477.1015312145	48696.4284562723	-1.39807163235662	0.000823883937167116	0.00995547537494388	32286.15307322	14046.4220911971	1.20070282494872	0.00390528830928379	0.0293375229328351	32788.7026055435	37969.9480379157	-0.2116603718327	0.6061398384802	0.794919139257683	18856.2750301888	28170.4365350494	-0.579134491578331	0.15954834901431	0.479897871935314	33590.7369096655	21880.7929525954	0.618393039934832	0.133245758022912	0.312032863068536	50834.035855743	28686.4427602601	0.825422809584754	0.0456515483983535	0.303699040863428	LOC121546625	NW_025534118.1	194112	215614	+	5955	protein_coding	myosin heavy chain%2C fast skeletal muscle-like && sp|Q90339|MYSS_CYPCA Myosin heavy chain, fast skeletal muscle OS=Cyprinus carpio OX=7962 PE=2 SV=2 && PF01576:Myosin tail|PF00063:Myosin head (motor domain)	Myosin_head
121536026	42172	38866	27048	30942	741.142088504518	1208.12850121517	488.486628215319	512.768390980861	27605.4256949506	41320.4379905201	-0.581901679345269	0.157490773183321	0.351921816124835	50093.1453560501	20985.848022828	1.25518961526837	0.00258254875777847	0.0214839886710779	50872.8685862419	32218.6820898259	0.658995365829788	0.109713500067879	0.303797086534821	28171.9231051605	29707.5645893496	-0.0765722984075811	0.852051374878523	0.982165600353598	52117.2529466232	23074.7257976967	1.17544124294281	0.00469563258178936	0.0327385464820821	43134.265080324	30251.7267604646	0.511814949311617	0.21340078923126	0.663836092455338	LOC121536026	NW_025534908.1	15084	17676	+	1476	protein_coding	ADP/ATP translocase 2 && sp|Q09073|ADT2_RAT ADP/ATP translocase 2 OS=Rattus norvegicus OX=10116 GN=Slc25a5 PE=1 SV=3 && PF00153:Mitochondrial carrier protein	Mito_carr
121540136	31442	20501	19127	29628	282.114694822901	325.354333111225	176.361037813486	250.676409610141	19521.1842257027	30807.1040774584	-0.658219321370828	0.110214413649534	0.287200675298354	26423.0951768659	14840.142208402	0.832286250299034	0.043971440759001	0.145845744351571	26834.3836240857	24021.1417572371	0.159774687275277	0.697149590506846	0.858427051118758	19921.7835253474	28445.9866609608	-0.513876020967371	0.211673959021493	0.559004784872497	27490.7715467483	22094.8208892256	0.315234737650347	0.442851052621835	0.664132462707145	32159.4323996324	28967.0402043942	0.150828866814322	0.71329356514321	0.960167429276283	LOC121540136	NC_059217.1	6682486	6695130	+	2891	protein_coding	plasminogen activator inhibitor 1 RNA-binding protein-like%2C transcript variant X1 && sp|Q9CY58|PAIRB_MOUSE Plasminogen activator inhibitor 1 RNA-binding protein OS=Mus musculus OX=10090 GN=Serbp1 PE=1 SV=2 && PF04774:Hyaluronan / mRNA binding family|PF16174:Intracellular hyaluronan-binding protein 4 N-terminal	-
121551421	43205	48591	28999	32978	580.985667059691	1155.72165388182	400.732599792356	418.168492784387	29596.633257948	42332.579083921	-0.516333623007547	0.209412311119742	0.42766020900206	62627.3810211386	22499.5801328712	1.47688873433078	0.000421411190869566	0.00616093327159412	63602.2051641526	33007.8767928539	0.946262458832999	0.022216198487398	0.112941986047734	30203.9925812635	31662.3383048742	-0.0680285799845764	0.868398361763168	0.990058473747429	65157.9570908884	24593.0563864607	1.40568407288414	0.000772043579814099	0.00930794076685379	44190.8356450169	32242.3065383635	0.454790600160971	0.268619932569218	0.708338109736818	LOC121551421	NW_025533768.1	392701	404017	+	1929	protein_coding	60S ribosomal protein L3-like && sp|Q3SZ10|RL3L_BOVIN 60S ribosomal protein L3-like OS=Bos taurus OX=9913 GN=RPL3L PE=2 SV=3 && PF00297:Ribosomal protein L3	-
121569650	24399	8310	19202	27233	418.862228800653	252.328438759764	338.755129906224	440.849388952493	19597.7298777912	23906.3202238044	-0.286704103516569	0.485196079305793	0.703382417091734	10710.512451027	14898.3328328302	-0.476123880463154	0.247317868439241	0.458713869176155	10877.2276097865	18640.4076879207	-0.777120823287655	0.0598736442471509	0.209250953244817	19999.8999839368	26146.5352618043	-0.386625316281793	0.346863371874133	0.688727063399136	11143.2934753886	20308.7689441676	-0.865925304674293	0.0362666563054062	0.132824925035631	24955.7281526508	26625.4691984667	-0.0934357085096443	0.819981604107761	0.993905970847351	LOC121569650	NC_059198.1	29238416	29240997	+	1511	protein_coding	keratin%2C type I cytoskeletal 13 && sp|Q8JFQ6|K1C13_ONCMY Keratin, type I cytoskeletal 13 OS=Oncorhynchus mykiss OX=8022 GN=krt13 PE=2 SV=1 && PF00038:Intermediate filament protein	Filament
121540092	27306	30641	21538	22098	1242.64439955203	2466.3671101546	1007.24332167039	948.281624485263	21981.8717881767	26754.6204740633	-0.283472566001354	0.490084950763698	0.70620403510983	39492.2108217602	16710.7768149988	1.24078079994413	0.00288614016141247	0.0233415971040273	40106.9258249039	20861.3070120203	0.943015539898881	0.0226930820175753	0.113005415182115	22432.9672807991	21216.3962494144	0.0804399260445416	0.844718452918872	0.978932761924081	41087.9684646268	16479.3840848477	1.31804452901633	0.00158094389232992	0.0152612579210902	27929.0588705233	21605.0236387841	0.370398037330928	0.367396537603238	0.808287520614953	LOC121540092	NC_059217.1	35264998	35270283	-	570	protein_coding	60S ribosomal protein L27a && sp|P47830|RL27A_XENLA 60S ribosomal protein L27a OS=Xenopus laevis OX=8355 GN=rpl27a PE=2 SV=2 && PF00828:Ribosomal proteins 50S-L15, 50S-L18e, 60S-L27A	-
121531647	31639	30070	19622	24498	563.283245154856	946.898693798866	358.994338172675	411.273095547015	20026.3855294873	31000.1261446414	-0.630369042866165	0.125969034902428	0.314282089495341	38756.2675246042	15224.2003296271	1.34805354021568	0.00124289854541701	0.0133982702003683	39359.527245359	24171.646458592	0.70339224082049	0.0879971859893915	0.263847750022366	20437.3521520371	23520.6481734141	-0.202718818870541	0.621540005022647	0.869022112038622	40322.2880464799	18269.1647396589	1.14215895216859	0.00598014118569095	0.0390777197424239	32360.9274637607	23951.4831019271	0.434135810225323	0.290951784071176	0.731894258782424	LOC121531647	NC_059210.1	11762186	11766931	-	1457	protein_coding	actin%2C alpha cardiac muscle 1-like && sp|Q3ZC07|ACTC_BOVIN Actin, alpha cardiac muscle 1 OS=Bos taurus OX=9913 GN=ACTC1 PE=2 SV=1 && PF00022:Actin	Actin
121561708	27430	28701	24047	22564	1536.76851150017	2844.10534680568	1384.47077304311	1192.04958666204	24542.5790027131	26876.1165975693	-0.131037389253797	0.749592123450606	0.883088128646339	36991.8080258161	18657.4471708117	0.987447179764609	0.0171316598992698	0.0792197676527993	37567.6031553441	20956.0409357171	0.842116863096067	0.0415260495063289	0.163291835623628	25046.2232088071	21663.8051646578	0.209304856515256	0.610241338077932	0.862507080242981	38486.532367942	16826.8998286597	1.19357561329273	0.00411370152412806	0.0300422202577635	28055.8882509898	22060.6278512111	0.346827771551677	0.398590249954764	0.828792499086351	LOC121561708	NC_059196.1	20113710	20122941	+	463	protein_coding	60S ribosomal protein L35a && sp|Q90YT3|RL35A_ICTPU 60S ribosomal protein L35a OS=Ictalurus punctatus OX=7998 GN=rpl35a PE=3 SV=1 && PF01247:Ribosomal protein L35Ae	-
121543181	28678	23912	26804	25558	1195.97502989822	1763.8236377624	1148.71714784296	1005.06859406453	27356.3971734891	28098.9162922109	-0.0386362535192471	0.925077046491211	0.992095461394991	30819.4219485739	20796.5345246979	0.567491495072619	0.168021575846749	0.353956147664698	31299.1411632796	21909.4920387268	0.51456215797113	0.21103645797524	0.45184472774269	27917.78422655	24538.359439847	0.186144379429509	0.650265786127055	0.881782536475946	32064.7398591156	19059.6511955236	0.750459411148271	0.0689391347238869	0.20532485731974	29332.3645963302	24987.8360314818	0.231266138389949	0.573273941548237	0.906020063840788	LOC121543181	NW_025534231.1	33964	39187	-	622	protein_coding	40S ribosomal protein S27 && sp|P47904|RS27_XENLA 40S ribosomal protein S27 OS=Xenopus laevis OX=8355 GN=rps27 PE=3 SV=2 && PF01667:Ribosomal protein S27	-
121531618	30541	29513	24322	26496	405.851426055508	693.68640889283	332.14165888346	332.016542919888	24823.2463937046	29924.2975671443	-0.269624521889047	0.51146795483581	0.707561252523415	38038.3683713359	18870.8127937069	1.01129178412712	0.0146728011134265	0.0707676523303744	38630.4536747691	23332.7928439331	0.727374476916606	0.0777956472260927	0.241775749421333	25332.6502236346	25438.9379001431	-0.00604078064395697	0.988364647182637	1	39575.3808785144	19759.1571347657	1.00207485238084	0.0155808442046887	0.0749118617140959	31237.8737560813	25904.9106049933	0.270069272566327	0.510759734970922	0.872710304214064	LOC121531618	NC_059210.1	9701858	9711481	-	1952	protein_coding	phosphate carrier protein%2C mitochondrial%2C transcript variant X1 && sp|Q8VEM8|MPCP_MOUSE Phosphate carrier protein, mitochondrial OS=Mus musculus OX=10090 GN=Slc25a3 PE=1 SV=1 && PF00153:Mitochondrial carrier protein	Mito_carr
121534156	36238	29959	27105	28954	167.76726896046	245.32190679762	128.953361838772	126.400027677945	27663.6003905379	35506.2605962884	-0.360083213461595	0.380788208931179	0.608571224057399	38613.2032409188	21030.0728973912	0.876634416457778	0.0339558256986735	0.126494061421379	39214.2361029255	27685.2054511142	0.50225843941925	0.222046313865063	0.465192663240551	28231.2916136884	27798.8759123047	0.022268138095052	0.956815662072554	1	40173.4429914635	21592.190822017	0.895726327976148	0.0303026391497858	0.1172757412435	37064.8655344504	28308.0761718284	0.388836896824699	0.344017237345086	0.78562097355962	hdlbpa	NC_059211.1	54851198	54876186	-	5603	protein_coding	high density lipoprotein binding protein a%2C transcript variant X1 && sp|Q8VDJ3|VIGLN_MOUSE Vigilin OS=Mus musculus OX=10090 GN=Hdlbp PE=1 SV=1 && PF00013:KH domain	KH_1
121541466	27324	15654	27031	26125	688.799048526412	697.974563612145	700.245968862378	621.012219558769	27588.0753471438	26772.2570081206	0.0433056625420029	0.916044055929781	0.986848240334542	20175.9547890296	20972.6581479583	-0.055875469021874	0.891837243581681	0.965541302441341	20490.0037375505	20875.0587106215	-0.0268630382452666	0.947947761419662	1	28154.2167078803	25082.7389568917	0.166654964833623	0.684785870158764	0.903584618906536	20991.2041440391	19482.4868752152	0.107602907222197	0.793307223102765	0.902700901341751	27947.4695870426	25542.1870796492	0.12983479042476	0.751805052700549	0.9725586709155	btf3	NC_059218.1	11728289	11733732	-	1029	protein_coding	basic transcription factor 3%2C transcript variant X1 && sp|P20290|BTF3_HUMAN Transcription factor BTF3 OS=Homo sapiens OX=9606 GN=BTF3 PE=1 SV=1 && PF01849:NAC domain	-
121553586	27870	23405	20890	23289	357.535734091977	531.076562265102	275.398244992837	281.727285697746	21320.5173541314	27307.2318745263	-0.357038981787224	0.384892897557604	0.613204043904619	30165.9661663267	16208.0098199488	0.896207022680395	0.0302397197010236	0.116623831863417	30635.5140532359	21292.193568189	0.524875422818002	0.202083195345176	0.438736330262289	21758.0410785874	22359.8812666994	-0.0393640770834374	0.923703323145204	1	31384.8800132183	17367.5627348021	0.853666858847571	0.0388653747562977	0.139812723346058	28505.927988129	22769.4541473688	0.324160453432771	0.430057223375229	0.852115784641918	cct2	NC_059195.1	19591215	19604200	+	2022	protein_coding	chaperonin containing TCP1%2C subunit 2 (beta) && sp|Q3ZBH0|TCPB_BOVIN T-complex protein 1 subunit beta OS=Bos taurus OX=9913 GN=CCT2 PE=1 SV=3 && PF00118:TCP-1/cpn60 chaperonin family	-
121586316	20211	18490	24199	21392	893.127244302552	1445.20165768986	1098.91271371467	891.39975445168	24697.7115242793	19802.8866331314	0.318664595436065	0.437948771581728	0.66245246616143	23831.182793985	18775.3801696484	0.344003557002205	0.402487790788816	0.619615428584941	24202.1269804522	15440.8458132952	0.648374592838477	0.115646450252031	0.315839087797897	25204.5392315481	20538.562141771	0.295346337114407	0.472135048508358	0.793342543177349	24794.1282526093	15952.8902755502	0.636173222789513	0.122596257319785	0.294919556583872	20672.1681091524	20914.7734800428	-0.0168328264210574	0.967414633377553	1	LOC121586316	NC_059208.1	35562358	35569391	-	587	protein_coding	40S ribosomal protein S27 && sp|Q2KHT7|RS27_BOVIN 40S ribosomal protein S27 OS=Bos taurus OX=9913 GN=RPS27 PE=3 SV=3 && -	-
121567578	18393	7569	16660	23953	398.253305771695	289.875378231838	370.699549828784	489.060196347943	17003.3425763358	18021.5966933402	-0.0839081363785766	0.838164621445957	0.939211336667811	9755.4616920994	12926.0586021822	-0.406001659595109	0.323690537012045	0.540545813875862	9907.31106404533	14051.9242545005	-0.504202865945909	0.220695944626403	0.463398607377945	17352.2728141484	22997.3909656725	-0.406343507363153	0.322946144558619	0.666523879697047	10149.6521618041	17862.7353826318	-0.815521160457975	0.0484493922352002	0.159234488892546	18812.6857406996	23418.6412655051	-0.315949924873559	0.441874900116367	0.859327486153915	LOC121567578	NC_059192.1	10849452	10851895	+	1198	protein_coding	histone H3.3A && sp|C0HL66|H33A_DROME Histone H3.3A OS=Drosophila melanogaster OX=7227 GN=His3.3A PE=1 SV=1 && PF00125:Core histone H2A/H2B/H3/H4	Histone
121546381	48652	24359	28760	35295	438.0473692052	387.923275590015	266.102835974755	299.660258206693	29352.7077799591	47669.590251157	-0.699573402658075	0.0896963727091452	0.250724071500186	31395.5456855839	22314.146009704	0.492596704746827	0.231075869607185	0.442519742740506	31884.2325206545	37169.2935860584	-0.221269276484123	0.589905626814569	0.782093961769705	29955.061466559	33886.9015164999	-0.177927546569097	0.664691821269532	0.890634012003619	32664.142918515	26320.9404602054	0.311493043636268	0.448224332381546	0.669727869431093	49762.123027284	34507.6176117386	0.52813142783909	0.199214475265586	0.642811291226873	gatm	NC_059211.1	64715811	64730595	+	2881	protein_coding	glycine amidinotransferase (L-arginine_glycine amidinotransferase) && sp|Q6PH19|GATM_DANRE Glycine amidinotransferase, mitochondrial OS=Danio rerio OX=7955 GN=gatm PE=2 SV=1 && -	-
121587364	29283	31081	26898	24535	492.281231154968	924.184538215313	464.684239343345	388.937087480085	27452.3343907734	28691.6997980266	-0.0637044999753647	0.876713014650458	0.963149822901503	40059.3124868188	20869.4667739775	0.940737743732808	0.0230170909943286	0.0956751010381877	40682.8546777926	22371.7019083734	0.862740210469257	0.0368410080062863	0.159081615655519	28015.6901879819	23556.1720572424	0.250128317216474	0.542452486364724	0.814945388269714	41677.9848989252	18296.7571914203	1.18768958283976	0.00429504446473329	0.03074972247484	29951.1692348968	23987.6576853172	0.320318333071049	0.435518002018843	0.855881311480973	LOC121587364	NC_059220.1	45729102	45751389	+	1543	protein_coding	elongation factor 1-gamma && sp|Q6PE25|EF1G_DANRE Elongation factor 1-gamma OS=Danio rerio OX=7955 GN=eef1g PE=2 SV=1 && PF00647:Elongation factor 1 gamma, conserved domain|PF02798:Glutathione S-transferase, N-terminal domain|PF00043:Glutathione S-transferase, C-terminal domain	GST_N
121581964	28346	20033	19665	23514	171.715206497295	214.649049255579	122.419659553194	134.319501813939	20070.2717033514	27773.6202195979	-0.468652813757707	0.254477291010891	0.482021081514772	25819.9052240148	15257.5629542991	0.75895135219948	0.0659262075424228	0.193588936705424	26221.8047532677	21655.8495978625	0.276006072568003	0.501575596687881	0.719042698755395	20482.1389216283	22575.9048845743	-0.140417075605773	0.732376994958131	0.925674777798186	26863.2086120638	17535.3546711905	0.615358315743951	0.135198324200413	0.313646110715674	28992.789158307	22989.4347220385	0.334721301117671	0.415211318823292	0.840536784742702	tpm2	NC_059206.1	14328462	14363241	-	4282	protein_coding	tropomyosin 2 (beta)%2C transcript variant X4 && - && PF00261:Tropomyosin	-
121556974	17323	23385	21468	10912	193.352867981653	461.669189213791	246.240419584299	114.849062656865	21910.4291795607	16973.2027243761	0.368356275982018	0.370123589322167	0.598005827649223	30140.1888179146	16656.4655655337	0.855598680690612	0.0384364787085533	0.138510477579241	30609.3354690132	13234.462170926	1.20966132070165	0.00365419349132877	0.0341289598945737	22360.0585861158	10476.6620736136	1.09373500434435	0.00843884069639421	0.0965948736338681	31358.0610843861	8137.5147485667	1.94615538300214	4.64843095456451e-06	0.000216208352978109	17718.2709253835	10668.567157642	0.731864262414375	0.0761627268061069	0.399922192778078	LOC121556974	NW_025533488.1	959736	966935	+	2324	protein_coding	heat shock cognate 71 kDa protein && sp|P63017|HSP7C_MOUSE Heat shock cognate 71 kDa protein OS=Mus musculus OX=10090 GN=Hspa8 PE=1 SV=1 && PF00012:Hsp70 protein	HSP70
121546240	23869	10187	21233	27791	453.591815577497	342.407521396673	414.650876734626	498.00160712205	21670.5861363498	23387.0222765607	-0.109969617276347	0.788841968068394	0.90862029671038	13129.71659997	16474.134942329	-0.327368535081372	0.425768918304246	0.644103812279305	13334.0877396073	18235.4965624362	-0.451631215255388	0.272259455166741	0.519591798466741	22115.2936825359	26682.273834134	-0.270836228918461	0.509608946577567	0.793342543177349	13660.2499469247	20724.8929464	-0.601380952073102	0.144343230392214	0.320456691854827	24413.6348329149	27171.0210236473	-0.154381135077152	0.706888890558154	0.956829245113108	LOC121546240	NW_025535532.1	49784	70688	+	1365	protein_coding	troponin T%2C cardiac muscle-like%2C transcript variant X1 && sp|P09741|TNNT2_RABIT Troponin T, cardiac muscle OS=Oryctolagus cuniculus OX=9986 GN=TNNT2 PE=1 SV=3 && PF00992:Troponin	-
121571758	22379	21292	26363	22552	934.787104768116	1573.09336197549	1131.63692279803	888.285727460944	26906.3087392083	21927.1091795926	0.295227133723031	0.472292885415284	0.694468970447519	27442.589306575	20454.3736530769	0.424002481090823	0.302365693070865	0.515899304261272	27869.7466301019	17097.1615115382	0.70493611889236	0.0873677893057559	0.262701690239484	27458.4594500449	21652.2839050378	0.342729310699427	0.4041808442083	0.735321776539818	28551.4601820767	16817.9509253856	0.763555096844297	0.0643028456270457	0.195051503222511	22889.6366321478	22048.8955538953	0.0539876257292688	0.895449568348666	1	LOC121571758	NW_025533666.1	173414	180843	+	621	protein_coding	60S ribosomal protein L31 && sp|Q90YT7|RL31_ICTPU 60S ribosomal protein L31 OS=Ictalurus punctatus OX=7998 GN=rpl31 PE=2 SV=1 && PF01198:Ribosomal protein L31e	Ribosomal_L31e
121567065	43223	31675	20339	32567	311.095523015307	403.238028171939	150.434931849653	221.030493476649	20758.161963454	42350.2156179783	-1.02868635840763	0.0130809617943807	0.0699231278306353	40824.8997346473	15780.5026991558	1.37129681705393	0.00102823272347508	0.0116223853768865	41460.3586291919	33021.6284914546	0.328318489826013	0.424081540279653	0.673859299453235	21184.1454961511	31267.7351628897	-0.561687435457941	0.172387931939805	0.500620882619365	42474.5070852273	24286.5564493387	0.806433975942027	0.0508087679785236	0.164973316850702	44209.2463615362	31840.4753553005	0.473484535147681	0.249517471076956	0.70310270266725	LOC121567065	NC_059192.1	33580532	33635954	+	3604	protein_coding	myosin-binding protein C%2C fast-type%2C transcript variant X1 && sp|Q5XKE0|MYPC2_MOUSE Myosin-binding protein C, fast-type OS=Mus musculus OX=10090 GN=Mybpc2 PE=1 SV=1 && PF07679:Immunoglobulin I-set domain|PF18362:Tri-helix bundle domain|PF00041:Fibronectin type III domain	I-set
121543131	36065	29690	23095	27828	579.264677056677	843.465477825637	381.196864321518	421.471962533355	23570.9595255355	35336.7539078485	-0.58415665646992	0.155929019651912	0.349280680784338	38266.4979047803	17918.8141780955	1.09459910033494	0.00836455992832279	0.0485354102514856	38862.1341451361	27553.0363478954	0.496149984287178	0.227693793417	0.473297566319028	24054.6649611134	26717.7977179623	-0.151484031983724	0.712145651509172	0.915050060617994	39812.7283986758	20752.4853981609	0.939939112156623	0.0231319629311023	0.0964204688579989	36887.9180923479	27207.1956070374	0.439158196742063	0.285393851582782	0.72605965225346	tmod4	NW_025536590.1	11216	22955	+	1615	protein_coding	tropomodulin 4 (muscle) && sp|Q0VC48|TMOD4_BOVIN Tropomodulin-4 OS=Bos taurus OX=9913 GN=TMOD4 PE=2 SV=1 && PF03250:Tropomodulin	-
121534109	14850	3567	14777	21986	296.310293032474	125.889467975167	303.002910836102	413.677683454883	15081.5364045653	14550.1389063864	0.0517497124867337	0.899857352624144	0.977004128421838	4597.41427135532	11465.0859914666	-1.31833978858756	0.00160267695020144	0.0157382641967735	4668.97635716011	11345.1315795767	-1.28088372834988	0.00215156425299021	0.0234670612709863	15391.0289271645	21108.8644929611	-0.455756674810972	0.267826962257297	0.607501125923588	4783.18449776292	16395.8609876223	-1.77727320607673	2.65090378904286e-05	0.000805436113112569	15188.8430391437	21495.5221971708	-0.501021001459268	0.223361335670087	0.677250341743572	LOC121534109	NC_059211.1	21613447	21618135	+	1300	protein_coding	prothymosin alpha-A%2C transcript variant X1 && sp|Q6NV32|PTMAA_DANRE Prothymosin alpha-A OS=Danio rerio OX=7955 GN=ptmaa PE=2 SV=1 && PF03247:Prothymosin/parathymosin family	-
123491216	25223	19454	22667	27193	185.242093976868	252.707340804739	171.071329014691	188.3196547196	23134.1390042834	24713.6815606511	-0.0952862446916198	0.816492778681869	0.925745432374126	25073.6509874728	17586.7396813688	0.511678132324548	0.213657520066298	0.418589913537108	25463.9347400098	19269.9298905584	0.402098900357877	0.327968683226433	0.578730321694871	23608.8803707637	26108.131063071	-0.14516922868834	0.723647026546414	0.920457264723685	26086.8006223553	20278.9392665882	0.363332835503877	0.376604446079577	0.600171147174778	25798.5298422025	26586.3615407477	-0.0433974983274346	0.915872565370672	1	LOC123491216	NC_059198.1	34224223	34263092	-	3532	protein_coding	sarcoplasmic/endoplasmic reticulum calcium ATPase 1-like%2C transcript variant X1 && sp|P70083|AT2A1_MAKNI Sarcoplasmic/endoplasmic reticulum calcium ATPase 1 OS=Makaira nigricans OX=13604 GN=atp2a1 PE=2 SV=2 && PF13246:Cation transport ATPase (P-type)|PF00689:Cation transporting ATPase, C-terminus|PF00122:E1-E2 ATPase|PF00690:Cation transporter/ATPase, N-terminus|PF00702:haloacid dehalogenase-li…	E1-E2_ATPase
121573974	28776	31733	25031	28871	460.764537972034	898.722797355869	411.876549036415	435.919235886746	25546.8579581152	28194.9374220785	-0.142289798957676	0.728891916643743	0.870926502822262	40899.6540450413	19420.9081632791	1.07447100315506	0.00960737107005225	0.0539253257346991	41536.2765234362	21984.3623977771	0.917888280761155	0.0264949238322096	0.126560878866903	26071.1111454988	27719.1871999331	-0.0884328383939525	0.829464926519336	0.971698393925684	42552.2819788392	21530.2942410402	0.98286210557928	0.017636738656404	0.0821951427583214	29432.6007196022	28226.9277820614	0.0603424619140622	0.883171604601864	1	LOC121573974	NC_059200.1	38298017	38305842	-	1620	protein_coding	creatine kinase M-type && sp|P07310|KCRM_MOUSE Creatine kinase M-type OS=Mus musculus OX=10090 GN=Ckm PE=1 SV=1 && PF00217:ATP:guanido phosphotransferase, C-terminal catalytic domain|PF02807:ATP:guanido phosphotransferase, N-terminal domain	-
121575270	43940	45353	19513	27516	228.231272255339	416.665097831505	104.154823222913	134.770855193866	19915.1391817852	43052.7375579284	-1.11223472979206	0.00739384393504267	0.047185016448302	58454.028313324	15139.6299554585	1.94896157192325	4.48570280704234e-06	0.000230518589849961	59363.89237863	33569.4044857145	0.82243501551204	0.0464172327185777	0.175378132220726	20323.8228988872	26418.2449678425	-0.378361214293974	0.357235136589152	0.697382267628194	60815.972513094	20519.8139130419	1.5674248750833	0.00018911872823012	0.00346536087698026	44942.6065695563	26902.1558768289	0.740359156668669	0.0726738030533221	0.396986248602123	LOC121575270	NC_059192.1	83309819	83353421	-	4994	protein_coding	myomesin-2 && sp|P54296|MYOM2_HUMAN Myomesin-2 OS=Homo sapiens OX=9606 GN=MYOM2 PE=1 SV=2 && PF00041:Fibronectin type III domain|PF07679:Immunoglobulin I-set domain	I-set
121558121	40682	40633	20400	23451	451.938195473399	798.402051869171	232.888027283949	245.659578990613	20820.4190938194	39860.5248935526	-0.936957643483142	0.0235666138055998	0.103686863652223	52370.5740882101	15827.8310736902	1.72628276877768	4.27385681829261e-05	0.00124402996738474	53185.7465022541	31080.34703899	0.775033104272468	0.0603667480663674	0.210427063023236	21247.6802158037	22515.4182715693	-0.0836079129226769	0.838682605217954	0.976379399600824	54486.705308883	17488.3729290018	1.6394989623132	9.75637804481165e-05	0.00215277489010726	41610.2668795569	22927.840161131	0.859835370057991	0.0374714991198976	0.284708743579784	klhl41b	NC_059207.1	1090334	1094346	-	2335	protein_coding	kelch-like family member 41b%2C transcript variant X1 && sp|F1QEG2|KL41B_DANRE Kelch-like protein 41b OS=Danio rerio OX=7955 GN=klhl41b PE=2 SV=1 && PF00651:BTB/POZ domain|PF07707:BTB And C-terminal Kelch|PF13964:Kelch motif	BTB
121582750	13187	8516	25662	19439	222.120642987669	253.714082200016	444.194993590375	308.753877475847	26190.8620443537	12920.7191209766	1.01936982369852	0.013937388520663	0.0729140334094185	10976.0191397347	19910.4852834468	-0.859170879835878	0.0377255588037341	0.136526015643619	11146.8670273507	10074.62742528	0.145903952686121	0.722623595772678	0.874505074030317	26728.3309504302	18663.4771386152	0.51814859662852	0.207934809610707	0.554103695983423	11419.5284424459	14496.456267656	-0.344199704689921	0.402500907996118	0.627030391517155	13487.8973962739	19005.3420919098	-0.494735992574168	0.229245524641275	0.686563263729699	LOC121582750	NC_059192.1	46214809	46219273	+	1540	protein_coding	tumor-associated calcium signal transducer 2 && sp|Q8BGV3|TACD2_MOUSE Tumor-associated calcium signal transducer 2 OS=Mus musculus OX=10090 GN=Tacstd2 PE=1 SV=1 && PF00086:Thyroglobulin type-1 repeat	-
121530817	74298	53623	20197	38025	949.390151009098	1211.95002128186	265.212938333596	458.176073699015	20613.235528833	72797.7320530523	-1.82031641619006	1.68662048586959e-05	0.000522164044650042	69112.961881452	15670.3284502397	2.14091003640476	5.54591270426523e-07	4.56113847542678e-05	70188.7369543682	56762.4081587815	0.306302124948376	0.455669794724845	0.6997504135084	21036.245001222	36507.9880800464	-0.795331701531478	0.0540584584686864	0.277426814480032	71905.5995848424	28356.815954938	1.34240322733586	0.00129774628067506	0.0136609468274551	75993.3027969963	37176.7152510625	1.03147038866462	0.0128233452848135	0.149053783892936	LOC121530817	NW_025534987.1	62	6922	-	2030	protein_coding	myosin heavy chain%2C fast skeletal muscle-like && sp|Q90339|MYSS_CYPCA Myosin heavy chain, fast skeletal muscle OS=Cyprinus carpio OX=7962 PE=2 SV=2 && PF00063:Myosin head (motor domain)	Myosin_head
121535048	22726	25182	23398	20483	1572.01024202789	3080.97797014549	1663.22631838958	1336.04633097041	23880.2039599733	22267.1023639201	0.100900566631657	0.805892594393251	0.91893356216587	32456.2835727393	18153.9043007777	0.838211148414225	0.0424824591324802	0.142372382312927	32961.4812614121	17362.263701245	0.924818500892789	0.0254103094972371	0.123554935623229	24370.2554538142	19665.8267255558	0.309428317417722	0.451321712311213	0.77770392887107	33767.7418399573	15275.0108525254	1.14446287212403	0.0058865366293188	0.0386454378153304	23244.5543339371	20026.0519583773	0.2150132370614	0.600565463764911	0.919127023402312	LOC121535048	NC_059212.1	20494019	20495780	+	375	protein_coding	40S ribosomal protein S28 && sp|Q6PBK3|RS28_DANRE 40S ribosomal protein S28 OS=Danio rerio OX=7955 GN=rps28 PE=3 SV=1 && -	-
121579383	23686	21054	19146	20436	472.983739421276	743.626929251163	392.891635641057	384.809658802721	19540.5757908984	23207.7175136445	-0.248130435699765	0.545739357894962	0.735485540854762	27135.8388604682	14854.8838332572	0.869253754065979	0.0355014315611116	0.130359592084682	27558.2214778497	18095.6876266554	0.606830622110602	0.140646826923379	0.347945563794383	19941.5730281901	19620.7017920441	0.0234019268343746	0.954663945840354	1	28232.3149289696	15239.9609813677	0.889479525503872	0.031489483448841	0.120548890001351	24226.4592149683	19980.1004605574	0.278017897727161	0.49849294552798	0.872470208241685	LOC121579383	NC_059204.1	17848364	17854775	-	1299	protein_coding	malate dehydrogenase%2C mitochondrial && sp|Q5NVR2|MDHM_PONAB Malate dehydrogenase, mitochondrial OS=Pongo abelii OX=9601 GN=MDH2 PE=2 SV=1 && PF02866:lactate/malate dehydrogenase, alpha/beta C-terminal domain|PF00056:lactate/malate dehydrogenase, NAD binding domain	-
121545438	25524	19018	19798	19339	367.21181477071	483.948064713074	292.704549561498	262.359931069789	20206.0126597218	25008.6036023876	-0.307638355138119	0.453932468491669	0.678081660812163	24511.7047920788	15360.7543282844	0.674214330457631	0.101947674126168	0.256431175126822	24893.2416039453	19499.8888505018	0.352283315380925	0.391269388419379	0.645075045482967	20620.6654415267	18567.4666417818	0.151312434453982	0.712525587871848	0.915403570791052	25502.1479737991	14421.8820737025	0.822350363683655	0.0465267302242198	0.15457547180298	26106.3979351092	18907.5729476121	0.465436351116489	0.257755803542791	0.70310270266725	LOC121545438	NW_025533467.1	874102	884689	-	1803	protein_coding	nascent polypeptide-associated complex subunit alpha%2C transcript variant X2 && sp|E9PAV3|NACAM_HUMAN Nascent polypeptide-associated complex subunit alpha, muscle-specific form OS=Homo sapiens OX=9606 GN=NACA PE=1 SV=1 && PF01849:NAC domain	-
121572774	6571	3666	12161	12393	160.953025131472	158.827661515856	306.109781936031	286.24618749889	12411.6240597157	6438.3130474379	0.946923216349469	0.0222863335575005	0.100653147682686	4725.01214617719	9435.39701119843	-0.997756982731833	0.0162077885830937	0.0761065656199109	4798.56034926793	5020.11420392922	-0.0651304032799312	0.874739302946621	0.961536644902851	12666.3268515656	11898.5775317233	0.0902073836687869	0.826308753703895	0.971416089830171	4915.93819572874	9241.95856128654	-0.910727085119496	0.0279575252931859	0.110224996798648	6720.93625783208	12116.5281846929	-0.850230935634425	0.0398363403010847	0.286018968959353	LOC121572774	NC_059199.1	25345982	25348875	+	1059	protein_coding	lymphocyte antigen 6B && - && -	-
121537755	18653	14946	20891	19868	1122.62589775796	1591.02626412644	1292.06939192988	1127.55076151034	21321.5379628259	18276.346629724	0.222332136853602	0.588263449578272	0.770536369589291	19263.436655197	16208.7856949412	0.249083903053015	0.544267031437292	0.71245453473996	19563.28185602	14250.5599009747	0.457122583448902	0.266427595008058	0.513112445225037	21759.0826313686	19075.3621700305	0.189905636326111	0.6437587266602	0.8770913879691	20041.8140633188	14816.3795597157	0.43581296604117	0.289264414972957	0.505064661714606	19078.6183126455	19424.7717209467	-0.025941064966358	0.949742202769226	1	LOC121537755	NC_059215.1	46909963	46918428	+	431	protein_coding	40S ribosomal protein S21 && sp|Q90YQ2|RS21_ICTPU 40S ribosomal protein S21 OS=Ictalurus punctatus OX=7998 GN=rps21 PE=3 SV=1 && PF01249:Ribosomal protein S21e	Ribosomal_S21e
121548303	16762	10229	17571	17334	556.722071017768	600.913257820168	599.72109390259	542.883921971357	17933.1170970384	16423.5307462556	0.126860752356423	0.757426687061164	0.888860311189777	13183.8490316436	13632.8807202545	-0.0483230147418448	0.906509697668183	0.975452199690809	13389.062766484	12805.8675644856	0.0642443748583321	0.875845183257588	0.962326821697073	18301.1273978138	16642.4561802715	0.137062610281092	0.738594326878862	0.929101708928765	13716.5696974834	12926.6694849087	0.0855629646424432	0.835096195157514	0.927497501004194	17144.4702605309	16947.3016044439	0.0166873037971589	0.967730112637984	1	LOC121548303	NC_059223.1	2507903	2520787	-	781	protein_coding	cytochrome c oxidase subunit 4 isoform 1%2C mitochondrial && sp|Q9I8U0|COX41_THUOB Cytochrome c oxidase subunit 4 isoform 1, mitochondrial OS=Thunnus obesus OX=8241 PE=2 SV=1 && PF02936:Cytochrome c oxidase subunit IV	COX4
121577109	30227	15624	9403	25364	280.327830702216	256.288668647164	89.6144098979739	221.811725154031	9596.78528024504	29616.6380285887	-1.6257724031105	0.00011149283644796	0.00223104392119916	20137.2887664097	7295.53378174931	1.46476329920387	0.000471786339186875	0.00675144159289193	20450.7358612146	23092.9021016713	-0.175298819803201	0.669455658396085	0.839647753056091	9793.72428103422	24352.0990759904	-1.31410635901289	0.00163779170804479	0.0340619818549767	20950.9757507885	18914.977259262	0.147483916437786	0.719482763934513	0.852579000259435	30916.7090345774	24798.1638915444	0.318151817026083	0.43861435826921	0.855881311480973	LOC121577109	NC_059202.1	17659353	17666918	-	2797	protein_coding	nucleolin%2C transcript variant X1 && sp|P20397|NUCL_XENLA Nucleolin OS=Xenopus laevis OX=8355 GN=ncl PE=2 SV=3 && PF00076:RNA recognition motif. (a.k.a. RRM, RBD, or RNP domain)	RRM_1
121575534	12260	15105	21565	16148	114.767145783629	250.100088241655	207.451613172555	142.541536670908	22009.4282229286	12012.4376170226	0.873585593894263	0.0346398504125069	0.136671679998155	19468.3665750837	16731.7254397925	0.218540737273216	0.594669595854914	0.755227727608021	19771.4016006017	9366.41494717615	1.0778315815336	0.00942216473819845	0.0649635120405824	22461.0892058913	15503.7716878263	0.534804525201757	0.19382232793534	0.530524919859848	20255.0245475492	12042.219544578	0.750168104456719	0.0691355954330127	0.205779378527199	12539.7454955281	15787.7595530733	-0.332295817233854	0.418847148800288	0.843301037337533	LOC121575534	NC_059201.1	51019008	51024638	+	2771	protein_coding	intermediate filament protein ON3 && sp|P18520|ION3_CARAU Intermediate filament protein ON3 OS=Carassius auratus OX=7957 PE=2 SV=1 && PF16208:Keratin type II head|PF00038:Intermediate filament protein	Filament
121536445	36696	29914	18642	19792	405.919127796962	585.276765100594	211.911017220722	206.445802285516	19026.1890088632	35955.0124073026	-0.918202029195841	0.0264574523921328	0.112759238677322	38555.2042069923	14463.8428370988	1.41446437882664	0.000719097162396178	0.00905021486333885	39155.3342884255	28035.109782179	0.481970413013015	0.241193707964363	0.488374955360113	19416.6304264697	19002.3941924371	0.0311109405716524	0.939713629871688	1	40113.100401592	14759.7031723113	1.44239926073533	0.000567804055911131	0.00743798656739913	37533.315988109	19350.4671712805	0.955798631278777	0.0209544500000861	0.205796654134592	LOC121536445	NC_059214.1	50147081	50168722	-	2345	protein_coding	desmin%2C transcript variant X1 && sp|P23239|DESM_XENLA Desmin OS=Xenopus laevis OX=8355 GN=des PE=2 SV=1 && PF04732:Intermediate filament head (DNA binding) region|PF00038:Intermediate filament protein	Filament
121584751	22852	21928	16834	17555	992.918313372871	1685.21118342263	751.652093373798	719.259694342236	17180.9284891813	22390.5581023214	-0.382080296646851	0.35260145071343	0.578801466269355	28262.3089860859	13061.0608508598	1.11359675418275	0.00733498936314147	0.0440841942539284	28702.2256083879	17458.5255914554	0.717224046613386	0.0820377839382265	0.251344623168175	17533.5029980757	16854.6393782735	0.056967513313017	0.889764324516555	0.999594250655748	29404.3021189495	13091.4784535513	1.16738814454222	0.00499158745875696	0.0342390680963083	23373.4293495725	17163.3714133418	0.445533385729576	0.278621709794557	0.717141766969765	LOC121584751	NC_059207.1	40060406	40062520	+	597	protein_coding	cytochrome c oxidase subunit 6A%2C mitochondrial && sp|O13085|COX6A_ONCMY Cytochrome c oxidase subunit 6A, mitochondrial OS=Oncorhynchus mykiss OX=8022 PE=3 SV=1 && PF02046:Cytochrome c oxidase subunit VIa	-
121586618	25012	30908	17143	20286	937.574878274723	2049.24767134402	660.365856269593	717.0501783147	17496.2965757862	24506.9421892013	-0.486138199109212	0.237300293015738	0.463079850827803	39836.3384230572	13300.8062235104	1.58255969066874	0.000165264416934557	0.00313891872057333	40456.4099242705	19108.7294236211	1.08212922847349	0.00911563405129816	0.0633794556208183	17855.3428074639	19476.686046794	-0.125392079925248	0.760125291019319	0.937666622643257	41446.0011645307	15128.0996904387	1.45399185804886	0.000514230808341687	0.00691317562293782	25582.7153318926	19833.4467441109	0.367231695231127	0.371524593094352	0.811410361483344	LOC121586618	NC_059208.1	45843620	45848035	+	692	protein_coding	fatty acid-binding protein%2C heart && sp|O13008|FABPH_ONCMY Fatty acid-binding protein, heart OS=Oncorhynchus mykiss OX=8022 GN=fabp3 PE=2 SV=3 && PF00061:Lipocalin / cytosolic fatty-acid binding protein family	-
121545903	32892	23951	18369	21192	194.263668959654	250.20210572956	111.487727289062	118.023593960653	18747.5628352608	32227.8248765209	-0.781599948132202	0.058306624692003	0.191372711600155	30869.6877779775	14252.0289641787	1.11501394247866	0.00725911023802659	0.0436990035416092	31350.1894025136	25128.9174778672	0.319121936894935	0.437218090707809	0.684620039891733	19132.2865172045	20346.5411481043	-0.0887741968443671	0.828882155293316	0.971586804325532	32117.0367703384	15803.7418876465	1.02306382053108	0.0135875997468033	0.0675827464499757	33642.5178970232	20719.2351914475	0.699311380389455	0.0898651497066613	0.441582852279966	LOC121545903	NC_059221.1	11612298	11638787	+	4392	protein_coding	ATP-dependent 6-phosphofructokinase%2C muscle type && sp|Q0IIG5|PFKAM_BOVIN ATP-dependent 6-phosphofructokinase, muscle type OS=Bos taurus OX=9913 GN=PFKM PE=2 SV=1 && PF00365:Phosphofructokinase	PFK
121571763	28528	14397	13346	26341	164.117437426226	146.494530583106	78.8995933441096	142.89309549988	13621.0453627153	27951.9451750664	-1.0371047383984	0.0123887516849083	0.0683978868737661	18555.8484412454	10354.8088772806	0.84156109103628	0.0417581573009012	0.140497632074948	18844.6797190647	21794.8945503845	-0.209834986944047	0.609400245653164	0.79743712551038	13900.5668972786	25290.1216300515	-0.863424968866737	0.0367498056506448	0.224729498139751	19305.6344668212	19643.5671341449	-0.0250385115914136	0.951499663650384	1	29178.9419586691	25753.3684313321	0.180165407429745	0.660770072522677	0.942375050934029	LOC121571763	NC_059192.1	64489701	64541948	+	4509	protein_coding	reticulon-4%2C transcript variant X1 && sp|Q9NQC3|RTN4_HUMAN Reticulon-4 OS=Homo sapiens OX=9606 GN=RTN4 PE=1 SV=2 && PF02453:Reticulon	-
121537815	14691	19138	21491	15293	168.768370728904	388.868042374132	253.709404640343	165.663934803631	21933.9031795345	14394.3495222132	0.607655381362387	0.14018148373086	0.32771184332841	24666.3688825544	16674.3106903579	0.564911798107498	0.170012470948158	0.357425547144366	25050.3131092843	11223.6582419166	1.15827306411968	0.00533779823840042	0.0431577146500013	22384.0143000832	14682.8819398995	0.608328848116599	0.139738250031783	0.447347061693553	25663.0615467964	11404.6101862296	1.17006343639413	0.00489915298015689	0.0337750453494884	15026.2150432229	14951.8333693279	0.00715883466764209	0.98627059811179	1	LOC121537815	NC_059215.1	52482291	52488340	+	2258	protein_coding	keratin%2C type II cytoskeletal 8 && sp|P18520|ION3_CARAU Intermediate filament protein ON3 OS=Carassius auratus OX=7957 PE=2 SV=1 && PF00038:Intermediate filament protein|PF16208:Keratin type II head	Filament
121580871	13898	9052	21960	20508	277.314508590257	319.470553437403	450.290581441483	385.868367701844	22412.5686572617	13617.3622162421	0.718855246820767	0.0814088761923495	0.234145319115113	11666.8520773278	17038.1960617739	-0.546357107682135	0.184568531756857	0.378378128929457	11848.4530846851	10617.8195201196	0.158203654204524	0.700286905652142	0.860826244827259	22872.5025544617	19689.8293497641	0.216161879114339	0.59862711655305	0.853730807426979	12138.2757353507	15293.6544010135	-0.333372143132929	0.417399406821038	0.641969878947742	14215.1206987877	20050.4942444517	-0.496208087887569	0.227846427184811	0.684870029106072	LOC121580871	NC_059192.1	4649127	4665240	+	1300	protein_coding	cofilin-2 && sp|Q5XHH8|COF2_XENLA Cofilin-2 OS=Xenopus laevis OX=8355 GN=cfl2 PE=2 SV=1 && PF00241:Cofilin/tropomyosin-type actin-binding protein	Cofilin_ADF
121530973	24664	28034	31060	21521	261.132582630628	524.987092426677	337.939725241519	214.860006522189	31700.107777342	24165.9691974262	0.391508936223794	0.340761972798579	0.56614217213534	36132.133456281	24098.6584920614	0.58432510140248	0.155801941677803	0.336043486528133	36694.5473715296	18842.8632506625	0.961540474033781	0.0202092191621375	0.108618361042052	32350.6328632973	20662.415682686	0.646781463956389	0.116471379118822	0.417472887085341	37592.1210913991	16049.0909857479	1.22792955255765	0.00318225597881922	0.025177260538305	25226.7748125188	21040.8956761868	0.26175799450642	0.523899547285636	0.881058781962725	LOC121530973	NW_025533733.1	270840	276666	+	2450	protein_coding	cyclin-G1%2C transcript variant X1 && sp|Q5R5D0|CCNG1_PONAB Cyclin-G1 OS=Pongo abelii OX=9601 GN=CCNG1 PE=2 SV=1 && PF00134:Cyclin, N-terminal domain	-
121568926	17045	16998	14815	14183	317.174211177295	559.454397985532	283.297512801162	248.865417283699	15120.3195349569	16700.8162539349	-0.143429170449095	0.726959674560141	0.869328434834271	21908.1926023895	11494.5692411789	0.930506894590675	0.0245755657503799	0.100582981275597	22249.2045973856	13022.0748258455	0.772785019342175	0.0612272226475981	0.212797468051509	15430.6079328498	13617.1654250466	0.180366247299582	0.660626431607009	0.887583379958614	22793.4361616545	10576.8366332624	1.10769675606138	0.00765409829014148	0.0450802126788054	17433.9276369182	13866.5958676231	0.33028095195008	0.421613006629661	0.845800084121195	LOC121568926	NW_025534004.1	297497	301473	-	1394	protein_coding	60S ribosomal protein L3 && sp|P39023|RL3_HUMAN 60S ribosomal protein L3 OS=Homo sapiens OX=9606 GN=RPL3 PE=1 SV=2 && PF00297:Ribosomal protein L3	-
121535366	31265	22262	15423	20991	871.108775196171	1097.09475445255	441.593891483372	551.496383814497	15740.8496212216	30633.678159228	-0.960599856515614	0.0203450655086252	0.0959462688067264	28692.7907045705	11966.3012365721	1.26169901820117	0.00246312773788421	0.0206685380912631	29139.4079649083	23885.9167209944	0.286807530958468	0.484973937361744	0.719042698755395	16063.8720238144	20153.5600494692	-0.327213302365505	0.425865342950099	0.757349738015692	29852.1782304508	15653.847757803	0.931310292004704	0.0244230136856816	0.100580900730121	31978.3936871923	20522.7192114093	0.639872210529772	0.120396385224245	0.520320921816963	LOC121535366	NC_059212.1	52889134	52892873	-	931	protein_coding	myosin light chain 1%2C cardiac muscle && sp|P16409|MYL3_RAT Myosin light chain 3 OS=Rattus norvegicus OX=10116 GN=Myl3 PE=1 SV=2 && -	-
121541628	40383	41025	16031	16689	845.455802718577	1519.17192025131	344.899994428748	329.471785696926	16361.3797074863	39567.5624667115	-1.27401753089105	0.00223604105493211	0.0205024188623951	52875.810117076	12438.0332319595	2.08783590769209	1.00326990599546e-06	7.09988447428879e-05	53698.8467530046	30851.916045567	0.79952699613974	0.0527769154607105	0.192523321097264	16697.1361147789	16023.1884756956	0.0594383580568974	0.885021405838166	0.997674755171006	55012.3563139792	12445.6659338885	2.14409830841553	5.36028887765254e-07	4.13104160893977e-05	41304.4444218191	16316.6906237238	1.33994163242457	0.00132699742377874	0.0374399088204311	LOC121541628	NC_059218.1	22676777	22682742	-	1239	protein_coding	phosphoglycerate mutase 2-like && sp|Q32KV0|PGAM2_BOVIN Phosphoglycerate mutase 2 OS=Bos taurus OX=9913 GN=PGAM2 PE=2 SV=1 && PF00300:Histidine phosphatase superfamily (branch 1)	-
121538606	20127	22026	16730	14891	933.965588891176	1807.81284619414	797.788942635236	651.585298924544	17074.7851849518	19720.5828075305	-0.207833613193792	0.612834306006967	0.789618351175673	28388.617993306	12980.3698516502	1.1289705076121	0.00658015536487107	0.0415731542124036	28830.5006710796	15376.6712198201	0.90684424284347	0.0283657281448566	0.132268707716023	17425.1815088318	14296.9197426286	0.285466442931816	0.487207859853198	0.793342543177349	29535.7148702284	11104.8219265097	1.41126039877223	0.000739966163500948	0.00902425382129238	20586.2514320621	14558.801409251	0.499785620677762	0.224513815816161	0.678584571041811	LOC121538606	NC_059215.1	46037433	46046237	-	559	protein_coding	60S ribosomal protein L32 && sp|Q90YT6|RL32_ICTPU 60S ribosomal protein L32 OS=Ictalurus punctatus OX=7998 GN=rpl32 PE=2 SV=1 && PF01655:Ribosomal protein L32	-
121549082	14511	12260	26331	17042	136.232301561946	203.581929600197	254.033123263572	150.868612929867	26873.6492609838	14217.9841816397	0.918469071932621	0.0264396801632673	0.112713511756278	15801.5387632053	20429.5456533221	-0.370593093032291	0.367286826757496	0.586341232257484	16047.4979946443	11086.1412558857	0.533581335638219	0.194977424876101	0.428179509987671	27425.1297610468	16362.1055295178	0.745135115834965	0.0709392357545902	0.323696399888343	16440.0319208185	12708.9128385561	0.371364468484239	0.366372743754532	0.59011211654479	14842.1078780296	16661.8157030947	-0.166848647970289	0.684604767550261	0.951490558440646	LOC121549082	NC_059224.1	38424983	38432352	-	2763	protein_coding	heat shock protein HSP 90-beta && sp|O57521|HS90B_DANRE Heat shock protein HSP 90-beta OS=Danio rerio OX=7955 GN=hsp90ab1 PE=1 SV=2 && PF00183:Hsp90 protein|PF02518:Histidine kinase-, DNA gyrase B-, and HSP90-like ATPase	HATPase_c
121535552	16013	12984	13343	15063	387.47309783329	555.70379490438	331.78945592333	343.697135186994	13617.9835366317	15689.6549679806	-0.204299122233487	0.618981353757267	0.793975855415553	16734.6787758046	10352.4812523032	0.692853132578858	0.0930128902960201	0.240401331820121	16995.1627435948	12233.6441059692	0.474261453882947	0.249051779171213	0.497645365768788	13897.4422389351	14462.0577971823	-0.0574536494427441	0.888882352999982	0.999142024962507	17410.8771446547	11233.0895401217	0.632223546589227	0.125032007740271	0.298855900775082	16378.3798898097	14726.9643374431	0.153330991486549	0.708945317382327	0.957605665108634	eef1da	NC_059212.1	42717705	42750301	+	1072	protein_coding	eukaryotic translation elongation factor 1 delta a (guanine nucleotide exchange protein)%2C transcript variant X1 && sp|P29692|EF1D_HUMAN Elongation factor 1-delta OS=Homo sapiens OX=9606 GN=EEF1D PE=1 SV=5 && PF00736:EF-1 guanine nucleotide exchange domain|PF10587:Eukaryotic elongation factor 1 beta central acidic region	-
121577927	19329	15793	18666	18130	887.410524147921	1282.4659070245	880.656800872281	784.889605641896	19050.6836175316	18938.6964643218	0.00850541842023775	0.983611239821015	1	20355.1073605015	14482.4638369159	0.491076704339061	0.232656088876947	0.444447096468127	20671.9448979066	14767.0125818044	0.485289034269087	0.238176161836268	0.485432422286738	19441.6276932183	17406.6997350658	0.159504693143466	0.697728698355545	0.90958659731182	21177.5956994337	13520.2800687949	0.647404932680407	0.116226163433218	0.283737347278969	19770.042999705	17725.5439930534	0.157484761466938	0.701366111650693	0.955661119854434	LOC121577927	NC_059203.1	21107169	21112013	-	565	protein_coding	60S ribosomal protein L32 && sp|Q3SZQ6|RL32_BOVIN 60S ribosomal protein L32 OS=Bos taurus OX=9913 GN=RPL32 PE=2 SV=3 && PF01655:Ribosomal protein L32	-
121575601	26885	27983	18581	20668	316.562290987694	582.786410744001	224.832177058884	229.479120727534	18963.9318784979	26342.1215386113	-0.474110987024634	0.249027667636661	0.476460664789491	36066.4012178308	14416.5144625636	1.32292295520327	0.00152171307191748	0.0151786514375622	36627.7919817626	20539.6700614044	0.834519599219418	0.0433756125964252	0.168552705308319	19353.095706817	19843.4461446975	-0.03609851043096	0.930047140542513	1	37523.7328228777	15412.9731113374	1.28364847442983	0.00207433841017626	0.0186911743283495	27498.4526674877	20206.9248753279	0.444498054715683	0.279679875889664	0.717827649973135	LOC121575601	NC_059201.1	57454841	57472776	+	2203	protein_coding	adenosylhomocysteinase B && sp|O93477|SAHHB_XENLA Adenosylhomocysteinase B OS=Xenopus laevis OX=8355 GN=ahcy-b PE=2 SV=1 && PF00670:S-adenosyl-L-homocysteine hydrolase, NAD binding domain|PF05221:S-adenosyl-L-homocysteine hydrolase	-
121577882	20420	20086	20757	19332	1416.27559711915	2464.06124012148	1479.43831744094	1264.3415364365	21184.776397761	20007.666389686	0.0824742540300063	0.840853852439755	0.940428787106499	25888.2151973078	16104.8184459645	0.684795980212804	0.0967168586012232	0.247125988732041	26291.1780014587	15600.5183137269	0.752977040204507	0.0680565953180877	0.227509460713439	21619.5145586889	18560.7459070035	0.220077574315423	0.592043960394677	0.849791650797881	26934.2787734705	14416.6618801257	0.901697049339685	0.0292687063807856	0.114242631846554	20885.9369842935	18900.7291075113	0.14408879747526	0.725678260564465	0.964653808404731	rpl29	NC_059203.1	15598581	15600980	+	374	protein_coding	ribosomal protein L29 && sp|P47915|RL29_MOUSE 60S ribosomal protein L29 OS=Mus musculus OX=10090 GN=Rpl29 PE=1 SV=2 && -	-
121578306	26927	25414	16691	17294	335.483281053605	560.043732730031	213.700486853482	203.176722777156	17034.9814458658	26383.2734514117	-0.631119687508308	0.125560970853628	0.313833449557993	32755.3008143186	12950.1107269466	1.33875265235026	0.00134112539379596	0.0142161293920119	33265.1528383931	20571.7573581405	0.693340884475226	0.0926133368530991	0.271068551067379	17384.5609503653	16604.0519815381	0.0662702121693124	0.871885850916776	0.991755960870898	34078.8414144095	12896.8398073262	1.40184677168696	0.000799660076644408	0.00956444180598224	27541.4110060328	16908.1939467248	0.703875531418566	0.0878463090706657	0.436925392756922	LOC121578306	NC_059203.1	58949636	58965243	-	2082	protein_coding	adenosylhomocysteinase B && sp|O93477|SAHHB_XENLA Adenosylhomocysteinase B OS=Xenopus laevis OX=8355 GN=ahcy-b PE=2 SV=1 && PF05221:S-adenosyl-L-homocysteine hydrolase|PF00670:S-adenosyl-L-homocysteine hydrolase, NAD binding domain	-
121574908	18715	11297	19139	19732	873.129529628851	932.219060225381	917.589278550201	868.071577343796	19533.4315300368	18337.0946914771	0.0911794757774652	0.824326306928533	0.930679459820206	14560.3594370322	14849.4527083105	-0.0283677761279694	0.945099448577739	1	14786.999164178	14297.9268628261	0.0485184071423709	0.90609142677345	0.979783949473213	19934.2821587217	18944.7878943371	0.073449688382681	0.858097040517771	0.985337020834889	15148.7004973708	14714.9586559394	0.0419054087342236	0.918860848766526	0.982504199113862	19142.0330028788	19291.8056847019	-0.0112443332874606	0.978286693593912	1	LOC121574908	NC_059201.1	8732033	8734224	+	556	protein_coding	60S acidic ribosomal protein P2 && sp|Q6X9Z5|RLA2_HORSE 60S acidic ribosomal protein P2 OS=Equus caballus OX=9796 GN=RPLP2 PE=3 SV=1 && PF00428:60s Acidic ribosomal protein	-
121538186	19208	14591	20884	18797	965.597387458315	1297.37342271499	1078.86688391077	891.041765890474	21314.3937019643	18820.1397631586	0.179549308308098	0.661944867107275	0.823653251316399	18805.8887208572	16203.3545699947	0.214886943445898	0.600854737774115	0.759708361686141	19098.6119860404	14674.5706078692	0.380142859575452	0.355106488371276	0.608762408642131	21751.7917619002	18047.0897489447	0.269365838074855	0.511974214721445	0.795335823851158	19565.7780765133	14017.6899424722	0.481076071749955	0.242281060807566	0.459315192542474	19646.2820719917	18377.6641855188	0.0963019867631104	0.814624150228542	0.992072764056288	LOC121538186	NC_059215.1	38119664	38126087	-	516	protein_coding	60S ribosomal protein L22 && sp|Q98TF8|RL22_CHICK 60S ribosomal protein L22 OS=Gallus gallus OX=9031 GN=RPL22 PE=2 SV=1 && PF01776:Ribosomal L22e protein family	-
14842641	22045	33626	22529	14249	310.951037761012	838.924968999844	326.560810601403	189.522980960033	22993.2950044404	21599.8534920843	0.0901909692098558	0.826162781407788	0.931699165100029	43339.4800722083	17479.668932424	1.30999566866418	0.00168493242522398	0.0162622318032152	44014.079520063	16841.9911041541	1.38589347016483	0.000911488064320915	0.0125815837426932	23465.1460869594	13680.5323529568	0.778389012679189	0.0593870485031087	0.293261747600786	45090.6935927566	10626.0556012775	2.08520729778896	1.03425790145509e-06	6.79312814185892e-05	22548.0155589557	13931.1235028596	0.694683595093208	0.0920760443016446	0.444988777764476	ND5	NC_020762.1	11951	13789	+	1839	protein_coding	- && sp|Q9ZZM3|NU5M_SALSA NADH-ubiquinone oxidoreductase chain 5 OS=Salmo salar OX=8030 GN=MT-ND5 PE=3 SV=1 && PF00361:Proton-conducting membrane transporter	-
121580757	18512	20093	19403	15948	1312.00621662937	2518.798001131	1413.16111225848	1065.82122111239	19802.8722253886	18138.1937796082	0.126677801445672	0.757734886095907	0.888860311189777	25897.2372692522	15054.2837062974	0.78261612902937	0.0580134979958563	0.177907503715769	26300.3405059367	14142.8382619253	0.895000678754389	0.0304738464086161	0.139630978511207	20209.2520929562	15311.7506941592	0.400373271076522	0.330133134723081	0.670710604219201	26943.6653985619	11893.0711566615	1.17981258628097	0.00456083619297565	0.0321515576656381	18934.401033244	15592.2212644779	0.280180955918172	0.495258190982905	0.872470208241685	rps28	NC_059205.1	11774235	11778012	+	366	protein_coding	ribosomal protein S28 && sp|Q6PBK3|RS28_DANRE 40S ribosomal protein S28 OS=Danio rerio OX=7955 GN=rps28 PE=3 SV=1 && -	-
123483953	24371	23973	21710	19131	533.480606171007	928.183141643995	488.365923467408	394.892188424777	22157.4164836332	23878.8856152708	-0.107945462635127	0.792635468439419	0.911422304718882	30898.0428612308	16844.2273136845	0.87525375422415	0.0342546780008208	0.127118274581095	31378.9858451585	18619.0161567631	0.753015363214114	0.0680125537673173	0.227429494158867	22612.114359164	18367.7648083683	0.299917498575331	0.465355702427558	0.789421780005922	32146.5375920538	14266.7677502787	1.17199466692175	0.00482459409864119	0.033463143795026	24927.0892602874	18704.213127473	0.414348493935604	0.313503161880257	0.756908874931224	LOC123483953	NW_025533623.1	7310	12989	+	1185	protein_coding	ferritin%2C heavy subunit-like && sp|P49946|FRIH_SALSA Ferritin, heavy subunit OS=Salmo salar OX=8030 PE=2 SV=1 && PF00210:Ferritin-like domain	Ferritin
123484471	25257	21421	29196	22393	1229.18766052742	1843.92041785203	1460.15858276306	1027.64778979142	29797.6931707673	24746.9950138705	0.267945877964045	0.514097160762333	0.709975767768877	27608.8532038345	22652.4275063605	0.285461457566357	0.487037995409184	0.68494693948129	28038.5984983394	19295.9053212497	0.539113884556521	0.190203034382974	0.424052486768264	30409.1784791581	21499.6272150728	0.50019235197012	0.224007001739818	0.576323440286004	28724.4422730464	16699.3779570035	0.78247691066092	0.05804079145667	0.182045902908968	25833.3056400724	21893.4426144621	0.238731949759436	0.561005903023638	0.898703474725586	LOC123484471	NW_025533780.1	154187	158049	+	533	protein_coding	40S ribosomal protein S13 && sp|P47772|RS13_ICTPU 40S ribosomal protein S13 OS=Ictalurus punctatus OX=7998 GN=rps13 PE=2 SV=3 && PF08069:Ribosomal S13/S15 N-terminal domain|PF00312:Ribosomal protein S15	-
121543191	12057	6637	12750	12217	462.653872454356	450.458475637352	502.76769943419	442.055806384509	13012.7625807847	11813.5367051535	0.139484531620738	0.734284205366968	0.87466789882512	8554.23725567724	9892.38738177074	-0.209683568575906	0.610086210900737	0.768006995945665	8687.38903879837	9211.32634624995	-0.0844925121763581	0.837334964188716	0.941417326595567	13279.801439688	11729.5990572958	0.179077293646061	0.662973239981417	0.889204356640719	8899.89007765661	9110.70797990177	-0.0337832003307326	0.934767738647355	0.993183373324958	12332.1135258933	11944.4544907288	0.0460781853322153	0.910861659855918	1	LOC121543191	NC_059208.1	467494	470354	-	676	protein_coding	ictacalcin && sp|Q91061|S10I_ICTPU Ictacalcin OS=Ictalurus punctatus OX=7998 PE=2 SV=1 && -	-
121546166	15847	11852	19076	18899	1020.01286275347	1349.32397735667	1261.78728650005	1147.07813177503	19469.1331822824	15527.0069316739	0.326406261716177	0.42701723436113	0.65251240616528	15275.6808555466	14800.5725837909	0.0455792133301633	0.911758769853653	0.979072596307447	15513.4548764444	12106.8228855225	0.357691778814989	0.384269634862661	0.638135290309088	19868.6643335067	18145.0204557148	0.130919828014143	0.749885780952892	0.931880455437111	15892.9257725711	14093.7556203055	0.173322475809189	0.67308206407261	0.820028120928272	16208.592170798	18477.3887127024	-0.189001046565672	0.64539813954614	0.937205158038242	rps21	NC_059221.1	25518735	25524670	-	403	protein_coding	ribosomal protein S21 && sp|Q90YQ2|RS21_ICTPU 40S ribosomal protein S21 OS=Ictalurus punctatus OX=7998 GN=rps21 PE=3 SV=1 && PF01249:Ribosomal protein S21e	Ribosomal_S21e
121573600	15284	5357	15766	21949	299.215982431654	185.496367419556	317.182723274164	405.189405827605	16090.91840344	14975.3753386581	0.103653356435044	0.800813083373364	0.915484247206932	6904.48695646906	12232.4263589706	-0.825100722159753	0.0460109266300846	0.150065648162216	7011.95964760789	11676.7003125583	-0.735740896316807	0.074831585599268	0.236303953961573	16421.1246277631	21073.3406091327	-0.359864208789634	0.381249741064791	0.721397594800992	7183.47863126617	16368.2685358603	-1.18814127696191	0.00431565181337302	0.0308554127364453	15632.7458707766	21459.3476137806	-0.457032179859494	0.266487537170624	0.705251341837825	LOC121573600	NC_059200.1	5142548	5145919	+	1325	protein_coding	non-histone chromosomal protein HMG-14 && - && -	-
121566649	52571	37149	20318	18739	226.711861642339	283.361692001766	90.0428440423415	76.2026370997471	20736.7291808692	51509.4556384155	-1.31264391176697	0.00164917393070207	0.0161747775826494	47880.1599949165	15764.2093243161	1.60276528258755	0.000137217537779114	0.0027744383220056	48625.4371307819	40163.343964709	0.275829596477257	0.501702999242299	0.719042698755395	21162.2728877461	17991.4036607814	0.234184831802884	0.568550348838127	0.834533519507256	49814.8479064386	13974.4369099788	1.83377374298363	1.475122116645e-05	0.000518293114411551	53770.5451405766	18320.9580818262	1.55331446191444	0.000214977855282244	0.010854602915173	LOC121566649	NW_025535988.1	40980	59045	-	6015	protein_coding	myosin heavy chain%2C fast skeletal muscle-like && sp|Q90339|MYSS_CYPCA Myosin heavy chain, fast skeletal muscle OS=Cyprinus carpio OX=7962 PE=2 SV=2 && PF01576:Myosin tail|PF00063:Myosin head (motor domain)	Myosin_head
121579393	26510	18388	15559	17826	913.226253574089	1120.38983520756	550.79575466455	579.052775274883	15879.6524036755	25974.6937457503	-0.709923244043116	0.0851940875707278	0.241856815101256	23699.7183170803	12071.8202355408	0.973215869404241	0.0187986262433918	0.0849177261394314	24068.6162009135	20253.1763405465	0.249000691643215	0.544319119439515	0.745582247436449	16205.5232020564	17114.8278246921	-0.0787611801119402	0.847989331091504	0.981002527232537	24657.3517155609	13293.574519171	0.89127880011252	0.0311682390237378	0.119663561767334	27114.8960733349	17428.3257943885	0.637647701456475	0.121718759154331	0.523581896210496	LOC121579393	NC_059204.1	18537663	18544693	+	753	protein_coding	myosin regulatory light chain 2%2C ventricular/cardiac muscle isoform && sp|P02611|MLRB_CHICK Myosin regulatory light chain 2B, cardiac muscle isoform OS=Gallus gallus OX=9031 PE=1 SV=2 && PF13405:EF-hand domain	-
14842638	21721	20957	12253	15754	1614.42556171956	2755.07437603555	935.881551077922	1104.14125121726	12505.5200596111	21282.3958790523	-0.767089884948121	0.0631549227511784	0.201710349335856	27010.8187206683	9506.77751050753	1.50649302002332	0.000327289253202955	0.00507024609634629	27431.2553443686	16594.4605293257	0.725111695765275	0.0787709944123556	0.244291890696328	12762.1497074353	15125.4903303022	-0.245109054744147	0.550820685914832	0.820093302190809	28102.2431241317	11748.3972203818	1.25820869915359	0.00253047529852159	0.0211288183634761	22216.6226616076	15402.5491245403	0.528466490895972	0.199132626045162	0.6427583597039	ND3	NC_020762.1	9648	9996	+	349	protein_coding	- && sp|P25707|NU3M_ONCTS NADH-ubiquinone oxidoreductase chain 3 OS=Oncorhynchus tshawytscha OX=74940 GN=MT-ND3 PE=3 SV=1 && -	-
121583160	16962	16274	15867	14269	1016.13824893148	1724.39222665053	976.811592403111	806.05534666119	16193.9998815859	16619.4922357816	-0.0374169484759851	0.927530237389709	0.99359685371869	20975.0525898381	12310.7897332043	0.768741390218785	0.0625919079588172	0.187257054976231	21301.5398484892	12958.6642156234	0.717031500603118	0.0821848672935649	0.251492235494183	16526.3214586635	13699.7344523235	0.270614801260827	0.510141582193592	0.793573130685049	21822.590937883	10640.9704400699	1.03617957367805	0.0124783553543191	0.0645220113909461	17349.0337774124	13950.6773317191	0.314517263946933	0.444070951411114	0.861050148001686	LOC121583160	NC_059209.1	32701957	32706738	+	433	protein_coding	60S ribosomal protein L37 && sp|P79244|RL37_BOVIN 60S ribosomal protein L37 OS=Bos taurus OX=9913 GN=RPL37 PE=3 SV=4 && -	-
121582054	18852	13406	16961	18158	936.807943744296	1178.3067164083	866.133488734104	850.857301827555	17310.5457933846	18471.3283118024	-0.0936360257007763	0.819686997293691	0.927694271061857	17278.5808273416	13159.5969748943	0.39286217948883	0.339331903177495	0.555538303710999	17547.5308707391	14402.5925688525	0.284933239805959	0.488017605676574	0.719042698755395	17665.780201287	17433.5826741791	0.0190876903515296	0.963061880624957	1	17976.7565430709	13541.1608431023	0.408773614809719	0.320173602284584	0.541590569362953	19282.1590119426	17752.9193534567	0.119209212087005	0.771620275582041	0.979435524017179	LOC121582054	NC_059206.1	6593915	6601503	+	522	protein_coding	60S ribosomal protein L35 && sp|Q8JHJ1|RL35_DANRE 60S ribosomal protein L35 OS=Danio rerio OX=7955 GN=rpl35 PE=2 SV=3 && PF00831:Ribosomal L29 protein	-
123484813	18103	13203	18413	18572	409.40276377239	528.127578307052	427.92239432346	396.054068102041	18792.4696178194	17737.4525335276	0.083355007177445	0.839205452331175	0.939938960400256	17016.9407409392	14286.1674638435	0.25234685046462	0.539066497035915	0.71084628429517	17281.8182408574	13830.3691103554	0.321408619288511	0.434171791703407	0.683390302225327	19178.1148395769	17831.0661310695	0.10506670699135	0.798099637629597	0.957377550641684	17704.5444153974	13849.8980060749	0.35423710652941	0.388798634019333	0.613905586067167	18516.0686412214	18157.6836108491	0.0281971578190378	0.945373103533509	1	LOC123484813	NW_025533929.1	231245	235696	-	1147	protein_coding	ATP synthase subunit gamma%2C mitochondrial-like%2C transcript variant X2 && sp|P35435|ATPG_RAT ATP synthase subunit gamma, mitochondrial OS=Rattus norvegicus OX=10116 GN=Atp5f1c PE=1 SV=2 && PF00231:ATP synthase	-
121542037	22274	22566	15040	14759	271.640400466249	486.762076415873	188.488225554003	169.726112606851	15349.9564912226	21824.2293975915	-0.507692937088268	0.217281817319795	0.436289695717434	29084.6064004362	11669.1411144748	1.31754491851563	0.00159046853807466	0.0157004718748466	29537.322445094	17016.943269696	0.795559867741421	0.0540135397626482	0.195616603464726	15664.9573086179	14170.1858868082	0.144680280134432	0.724696596215876	0.921160590801374	30259.8259487029	11006.3839904815	1.45904897781242	0.000493485824965486	0.00690839732770709	22782.240785785	14429.746138778	0.658858845415627	0.109943516724076	0.494560579231848	cct8	NC_059218.1	42861614	42880384	+	2127	protein_coding	chaperonin containing TCP1%2C subunit 8 (theta)%2C transcript variant X2 && sp|Q6EE31|TCPQ_CHICK T-complex protein 1 subunit theta OS=Gallus gallus OX=9031 GN=CCT8 PE=1 SV=3 && PF00118:TCP-1/cpn60 chaperonin family	-
121535683	16739	12550	15902	17708	214.421395638417	284.346796251628	209.329579570199	213.89651426227	16229.7211858939	16400.9951749601	-0.0151453273607927	0.97073523144755	1	16175.3103152149	12337.9453579386	0.390683517062825	0.342044083299031	0.559162012152928	16427.0874659108	12788.2959496047	0.361245160025107	0.379543817883921	0.633012707173085	16562.7758060052	17001.5354384286	-0.0377208716198771	0.926937414862746	1	16828.9063889318	13205.5769703035	0.349786499673721	0.39479785975479	0.621168716061772	17120.9454560895	17312.9582041172	-0.0160900811458397	0.968889660637539	1	acadm	NW_025533692.1	26151	35804	-	2025	protein_coding	acyl-CoA dehydrogenase medium chain && sp|Q3SZB4|ACADM_BOVIN Medium-chain specific acyl-CoA dehydrogenase, mitochondrial OS=Bos taurus OX=9913 GN=ACADM PE=2 SV=1 && PF00441:Acyl-CoA dehydrogenase, C-terminal domain|PF02770:Acyl-CoA dehydrogenase, middle domain|PF02771:Acyl-CoA dehydrogenase, N-terminal domain	-
121545616	16998	13345	18671	18537	662.044576824884	919.33541412194	747.303866702912	680.80767365638	19055.7866610041	16654.7653038963	0.194292501627469	0.636169150748382	0.806827449768565	17199.9599146789	14486.3432118778	0.247705940962625	0.546543717313753	0.714058077346463	17467.6861888536	12986.1676128282	0.427705012917486	0.298360945159421	0.550442668124788	19446.8354571242	17797.4624571778	0.127862461972442	0.755545640048451	0.935602600460816	17894.9588101248	13823.7970381909	0.372391913740464	0.365007861024778	0.589205251487194	17385.8552104511	18123.4644103449	-0.0599446118797757	0.884029187670195	1	LOC121545616	NC_059221.1	31044442	31049936	+	666	protein_coding	40S ribosomal protein S10 && sp|Q90YR4|RS10_ICTPU 40S ribosomal protein S10 OS=Ictalurus punctatus OX=7998 GN=rps10 PE=2 SV=1 && PF03501:Plectin/S10 domain	-
121569664	22585	23675	14911	16184	791.684262315038	1467.87106305007	537.129407142971	534.950221255293	15218.2979696302	22128.9495138043	-0.540124525054635	0.189459135327302	0.399677495546487	30513.9603698904	11569.0532404519	1.39918577356387	0.000818227126631388	0.0100195780536793	30988.9249402415	17254.5420622	0.844769195149958	0.0409175939177369	0.161915478423372	15530.5969998442	15538.3354666864	-0.000719303620265756	0.998783433806279	1	31746.9355524537	12069.0662544029	1.39529055596526	0.000844869014156723	0.00998835169256003	23100.3370545357	15822.9564450205	0.545890837013047	0.184786481048328	0.619960675813726	LOC121569664	NW_025534622.1	97232	101973	-	740	protein_coding	ATP synthase F(0) complex subunit C3%2C mitochondrial && sp|P56384|AT5G3_MOUSE ATP synthase F(0) complex subunit C3, mitochondrial OS=Mus musculus OX=10090 GN=Atp5mc3 PE=1 SV=1 && PF00137:ATP synthase subunit C	-
121569090	18927	21260	6990	3988	1010.20415278898	2007.04279160346	383.393535717649	200.714201415069	7134.05650038161	18544.8138703746	-1.37820617113527	0.000978652033957496	0.0110646813663994	27401.3455491153	5423.34742428165	2.3369591390799	5.84468077668754e-08	7.05368528182557e-06	27827.8608953454	14459.8913130275	0.944464212374681	0.0225157498001602	0.112941986047734	7280.45742000888	3828.895272728	0.927076637023799	0.0253491023229904	0.182330899279883	28508.5498959447	2973.99755387391	3.26085545981277	3.22714235963202e-13	1.68261608980665e-10	19358.8703307732	3899.03160641792	2.31176925345985	7.97066991964682e-08	4.25593920359542e-05	LOC121569090	NC_059198.1	27975366	27976143	-	486	protein_coding	hemoglobin embryonic subunit alpha-like && sp|Q9PVU6|HBAE_ORYLA Hemoglobin embryonic subunit alpha OS=Oryzias latipes OX=8090 PE=2 SV=3 && PF00042:Globin	-
121568891	17036	13581	15953	14975	708.184925940127	998.56605958015	681.493401424557	587.004543586152	16281.7722293142	16691.9979869063	-0.0358989368096841	0.930468501564412	0.995732608148516	17504.1326259637	12377.5149825516	0.499965564142256	0.224415388273212	0.433132984696932	17776.5934827053	13015.1989765443	0.449773649200143	0.274205072254956	0.521038938167708	16615.894997846	14377.5685599688	0.208741961517611	0.611351450897565	0.863404697670578	18211.4221703748	11167.4642494366	0.705530955023127	0.0872107345976827	0.232763803884938	17424.7222786586	14640.9274904611	0.25112640247362	0.541018838017841	0.88912770150711	LOC121568891	NC_059198.1	7854983	7860485	-	624	protein_coding	cytochrome c oxidase subunit NDUFA4 && sp|Q6PBH5|NDUA4_DANRE Cytochrome c oxidase subunit NDUFA4 OS=Danio rerio OX=7955 GN=ndufa4 PE=3 SV=1 && -	-
121541229	6845	3309	36574	20195	274.855588136209	235.014084382371	1509.18966396354	764.663853255813	37327.7441188938	6706.78028809026	2.47653359392863	1.0813006174633e-08	1.37058816975414e-06	4264.88647631294	28376.8331997271	-2.73410868331668	4.24229231639842e-10	1.33874175750523e-07	4331.27262009292	5229.4456161531	-0.271874197644645	0.509344109569325	0.719042698755395	38093.7548987818	19389.3164946756	0.974287610937363	0.0186385780851	0.155246616686798	4437.22031511482	15060.2371739418	-1.76300024090012	3.05786669187124e-05	0.000904995683236147	7001.1882759599	19744.4768228	-1.49576134156816	0.000361193392337713	0.0156319523273533	LOC121541229	NC_059218.1	35490149	35490794	-	646	protein_coding	syncollin-like && - && PF15138:Syncollin	-
121558795	18151	18728	15106	15130	418.143935954104	763.102104576791	357.61437638236	328.669768533233	15417.3166650605	17784.4832910138	-0.206066110520968	0.615897819516334	0.792069121219349	24137.9332400957	11720.3488639748	1.04227521711691	0.0119739983147309	0.0627526480753067	24513.6521327088	13867.0403066277	0.821916509228885	0.0466469866201273	0.176075949495692	15733.6997921766	14526.3848300608	0.115180653628153	0.779201697835928	0.946775918670506	25113.2735057217	11283.054250075	1.15427964778483	0.00549386889116586	0.0366255035328505	18565.1638852729	14792.4696641226	0.327732306852101	0.425166886586855	0.849007673335696	LOC121558795	NW_025534881.1	11953	22362	+	1126	protein_coding	translationally-controlled tumor protein homolog && sp|Q98SJ7|TCTP_LABRO Translationally-controlled tumor protein homolog OS=Labeo rohita OX=84645 GN=tpt1 PE=2 SV=1 && PF00838:Translationally controlled tumour protein	-
121548753	17494	17424	13735	12584	227.919508028659	401.519131719189	183.891342483077	154.598996657869	14018.0621448814	17140.7497979209	-0.290141271101437	0.480126034387202	0.7016190271255	22457.2501235844	10656.6242493452	1.07541807221469	0.00957142293118704	0.0537635105732776	22806.8084413466	13365.1033076476	0.770984423228648	0.0618211270559815	0.214194220605647	14305.7309291624	12081.9575806758	0.243735917284081	0.553078392103972	0.822161874536909	23364.6793458039	9384.39527176521	1.31597749486325	0.00161306114481605	0.0153502504121262	17893.1727323172	12303.2672503017	0.540362782970182	0.189347795797595	0.628501083634319	LOC121548753	NC_059224.1	19087080	19095699	-	1991	protein_coding	T-complex protein 1 subunit alpha && sp|Q9W790|TCPA_PALPA T-complex protein 1 subunit alpha OS=Paleosuchus palpebrosus OX=84099 GN=TCP1 PE=2 SV=1 && PF00118:TCP-1/cpn60 chaperonin family	-
121536849	17468	12875	18643	17577	582.407853885784	759.271820535127	638.763485769735	552.617173461426	19027.2096175577	17115.2748042825	0.152778214221221	0.709892855224192	0.857637557127631	16594.1922269472	14464.6187120912	0.198144584621393	0.629550988961089	0.783036537008136	16852.4894595686	13345.2397429999	0.336629435169127	0.412779596953847	0.662656638744377	19417.6719792509	16875.7616875768	0.202415682215109	0.622124303620356	0.869254037850538	17264.7139825036	13107.8847762216	0.397383633753985	0.333821195546035	0.55547087217972	17866.5794751226	17184.8806250873	0.0561229179593515	0.891386675346194	1	LOC121536849	NC_059214.1	31565958	31578185	+	778	protein_coding	ATP synthase subunit O%2C mitochondrial && sp|Q06647|ATPO_RAT ATP synthase subunit O, mitochondrial OS=Rattus norvegicus OX=10116 GN=Atp5po PE=1 SV=1 && PF00213:ATP synthase delta (OSCP) subunit	-
121582136	16718	17137	17169	15252	992.353762274456	1799.21474211391	1047.29117332111	853.698623325103	17522.8324018436	16380.4192185599	0.0972627034675008	0.812839979041018	0.924109342908193	22087.3451738594	13320.9789733127	0.729511093169145	0.0770373776933369	0.210745929781772	22431.1457577393	12772.2523012352	0.812480594207949	0.0492047985510971	0.182982377887855	17882.4231797749	14643.5176361978	0.288277248865983	0.48292401155514	0.793342543177349	22979.8277170462	11374.0347667061	1.01461169474614	0.0143870148737535	0.0704553338547347	17099.466286817	14911.7480201658	0.197500020682718	0.630653585268147	0.933715836797595	LOC121582136	NC_059206.1	2918716	2921344	+	437	protein_coding	60S ribosomal protein L37 && sp|P79244|RL37_BOVIN 60S ribosomal protein L37 OS=Bos taurus OX=9913 GN=RPL37 PE=3 SV=4 && PF01907:Ribosomal protein L37e	-
121540370	14126	15419	12076	10398	126.527311773112	244.279651672119	111.154852430297	87.823446637266	12324.872320682	13840.7583143019	-0.167349063187489	0.683791881451139	0.839765207897786	19873.0709451734	9369.44763683652	1.08476442329986	0.00898348220233167	0.0510923009253358	20182.4053729191	10792.0077024284	0.903122851740558	0.0290537577231926	0.134776518911049	12577.7948651642	9983.16811988676	0.333304779393213	0.417575932126664	0.748888888593298	20676.0817302418	7754.20339152474	1.41489244333552	0.00072016505801683	0.0088646840265884	14448.3231080327	10166.0337559508	0.507139422828377	0.217972578164612	0.668759279822665	LOC121540370	NC_059217.1	41651370	41662469	+	2896	protein_coding	elongation factor 2-like%2C transcript variant X1 && sp|A0SXL6|EF2_CALJA Elongation factor 2 OS=Callithrix jacchus OX=9483 GN=EEF2 PE=2 SV=1 && PF00679:Elongation factor G C-terminus|PF14492:Elongation Factor G, domain II|PF00009:Elongation factor Tu GTP binding domain|PF03144:Elongation factor Tu domain 2|PF03764:Elongation factor G, domain IV	GTP_EFTU
121543731	21195	15527	15276	19889	304.76179604882	394.894114382075	225.723614562511	269.67186335127	15590.820143128	20767.0171615991	-0.413594584619013	0.314454915812823	0.53870260819743	20012.2686266053	11852.2476126865	0.755714013164032	0.0671299472621125	0.196163660968552	20323.7697277285	16192.6053368559	0.327827112813626	0.424992154487471	0.674807686685142	15910.7637649792	19095.5243743655	-0.263230125830125	0.52167758218522	0.801682737150344	20820.9039459445	14832.0401404458	0.489308250376297	0.234326770621549	0.45009880855323	21678.6206122093	19445.3032412492	0.156850008371927	0.702483372417514	0.955661119854434	LOC121543731	NC_059219.1	34545699	34557590	-	1804	protein_coding	L-lactate dehydrogenase B chain && sp|P20373|LDHB_FUNHE L-lactate dehydrogenase B chain OS=Fundulus heteroclitus OX=8078 GN=ldhb PE=2 SV=2 && PF02866:lactate/malate dehydrogenase, alpha/beta C-terminal domain|PF00056:lactate/malate dehydrogenase, NAD binding domain	-
121548235	17481	16713	16053	15873	872.02024116173	1474.62200607582	822.918340605661	746.646260060875	16383.8330987656	17128.0123011017	-0.0640846293454418	0.876086633798252	0.962709994878855	21540.8653875046	12455.1024817925	0.790329608328148	0.0556472925646234	0.172922349414675	21876.1597721992	13355.1715253238	0.711952083183081	0.0843484550620719	0.256236525638292	16720.0502759651	15239.7428215341	0.133738965410482	0.744741549194808	0.929521183839273	22411.2664257785	11837.1405111926	0.920892240883252	0.0260675152464671	0.10521314598844	17879.8761037199	15518.8944062546	0.204309096694182	0.618905024121349	0.929206290958808	LOC121548235	NC_059206.1	63863398	63869709	+	520	protein_coding	40S ribosomal protein S17 && sp|Q90YQ6|RS17_ICTPU 40S ribosomal protein S17 OS=Ictalurus punctatus OX=7998 GN=rps17 PE=2 SV=3 && PF00833:Ribosomal S17	-
121569347	17907	7421	17029	15244	406.032171513048	297.622697276715	396.795739742042	325.93585414821	17379.9471846116	17545.4102737921	-0.0136701699074628	0.973588652655067	1	9564.70931379111	13212.3564743773	-0.466095426565141	0.257449808364747	0.470791989001702	9713.58954073154	13680.628392243	-0.494058800889639	0.230094687800494	0.476778188317199	17736.6057904081	14635.8367964511	0.277221953052493	0.499846505219279	0.793342543177349	9951.19208836616	11368.0688311893	-0.192050604157052	0.640356311625672	0.793765063501983	18315.5963946775	14903.926488622	0.297377630873878	0.469225796479315	0.872470208241685	LOC121569347	NC_059192.1	46157339	46161522	-	1144	protein_coding	calmodulin-1 && sp|P0DP23|CALM1_HUMAN Calmodulin-1 OS=Homo sapiens OX=9606 GN=CALM1 PE=1 SV=1 && PF13499:EF-hand domain pair	-
121532092	18853	18055	17773	14992	474.79581189916	804.24785114334	459.9677637694	356.025881406539	18139.2800533303	18472.30811925	-0.0262470362397445	0.949157690992666	1	23270.5254660085	13789.6074687171	0.754913773916004	0.0673826723005193	0.196767194828071	23632.7427735952	14403.3565521082	0.71437374322146	0.0832893827074341	0.253953856612088	18511.5210596145	14393.8903444305	0.362963480540551	0.377226317244367	0.716890887867831	24210.8165504905	11180.1418624098	1.1147004734941	0.0072844862724086	0.0434098643632895	19283.181829527	14657.5482449917	0.39569604100893	0.335818626231822	0.777202602704583	ppib	NC_059210.1	22920664	22924403	+	1030	protein_coding	peptidylprolyl isomerase B (cyclophilin B) && sp|P80311|PPIB_BOVIN Peptidyl-prolyl cis-trans isomerase B OS=Bos taurus OX=9913 GN=PPIB PE=1 SV=4 && PF00160:Cyclophilin type peptidyl-prolyl cis-trans isomerase/CLD	Pro_isomerase
121586124	9811	4104	26114	12006	282.456856423957	208.983598120617	772.596058866577	325.936328759868	26652.1771742742	9612.88917777249	1.47119904423145	0.000445302471307546	0.00627834188854806	5289.53607709992	20261.1807799845	-1.93748868347131	5.16200713756542e-06	0.000256069276074423	5371.8713445326	7495.41995361415	-0.480586132817041	0.243542597712556	0.492044747052702	27199.1128075284	11527.0169089765	1.23853077972562	0.00294281984990707	0.0502142665562916	5503.27273809886	8953.35643062627	-0.702137602343252	0.0891241641546777	0.236238048374098	10034.8652313137	11738.1615962604	-0.226183130458646	0.582119625230736	0.910402442476334	LOC121586124	NW_025535275.1	54058	55521	+	901	protein_coding	trypsin-3 && sp|P35033|TRY3_SALSA Trypsin-3 (Fragment) OS=Salmo salar OX=8030 PE=1 SV=1 && PF00089:Trypsin	Trypsin
121554846	10601	4422	28402	11189	3.13345710603796	2.31186069947973	8.62712489895072	3.11862946751139	28987.3298673229	10386.9370614019	1.48064069873958	0.000410064778765018	0.0058728396065475	5699.3959172703	22036.382762449	-1.95099113522844	4.4698833362087e-06	0.000230261148596327	5788.11083414507	8098.96672576403	-0.484646701861809	0.239510182555212	0.486877025780364	29582.1855708927	10742.6111498437	1.46137264002427	0.000484091618786843	0.0155665042777495	5929.69370709695	8344.08526587651	-0.492798506625635	0.231711285029991	0.44665948699948	10842.8911229958	10939.3876873471	-0.0127828572347359	0.975420754908051	1	ttn.1	NC_059231.1	13289530	13460380	+	87758	protein_coding	titin%2C tandem duplicate 1 && sp|A2ASS6|TITIN_MOUSE Titin OS=Mus musculus OX=10090 GN=Ttn PE=1 SV=1 && PF09042:Titin Z|PF18362:Tri-helix bundle domain|PF07679:Immunoglobulin I-set domain|PF00069:Protein kinase domain|PF00041:Fibronectin type III domain	Pkinase
121545406	26736	12771	9386	20319	461.424965685737	389.848228813679	166.465963538396	330.675920518818	9579.43493243829	26196.1302289145	-1.45132966003569	0.000528277148527072	0.00702576098178019	16460.1500151931	7282.34390687472	1.17648349286628	0.004691331058742	0.0327800698318069	16716.3608215984	20425.8365563169	-0.289136099851373	0.481588910001057	0.719042698755395	9776.01788375392	19508.369510749	-0.996765940028966	0.0161825292175351	0.141899334512314	17125.255552561	15152.7091744431	0.176544012574273	0.667337145587126	0.814835444791194	27346.052847411	19865.7105617291	0.461049492189128	0.262234895766819	0.70310270266725	LOC121545406	NC_059221.1	32440299	32444341	+	1503	protein_coding	cellular nucleic acid-binding protein%2C transcript variant X1 && - && PF00098:Zinc knuckle|PF13696:Zinc knuckle	zf-CCHC
121555739	15506	10106	15957	14221	599.433342354494	691.013313531079	633.917300557324	518.402202115034	16285.8546640922	15192.892592032	0.100221750603145	0.807275659521235	0.91997668823788	13025.318338885	12380.6184825212	0.0732296807844436	0.85863637335105	0.945383822568401	13228.0644734877	11846.3045953264	0.159158133303595	0.698509539343661	0.859332470126135	16620.0612089707	13653.6494138434	0.283636071622065	0.490023718095574	0.793342543177349	13551.6332851326	10605.174826968	0.35368885685374	0.389684072101752	0.615142685844109	15859.8113745151	13903.7481424562	0.189899791820835	0.643890587589051	0.936451729618951	LOC121555739	NW_025533751.1	378331	385419	+	671	protein_coding	cytochrome c oxidase subunit 5A%2C mitochondrial-like && sp|B0VYY2|COX5A_NYCCO Cytochrome c oxidase subunit 5A, mitochondrial OS=Nycticebus coucang OX=9470 GN=COX5A PE=2 SV=1 && PF02284:Cytochrome c oxidase subunit Va	-
121586425	23936	24680	15800	20053	469.305202502876	855.884087912455	318.347264483079	370.747926726992	16125.6190990535	23452.6693755519	-0.540394354559056	0.189218930511334	0.399282953967902	31809.2721275974	12258.8061087127	1.37561681500078	0.000993915342238263	0.011339791486351	32304.3987974266	18286.6834405635	0.820930337898672	0.0468688220378333	0.176719351648589	16456.5374223236	19252.9815891722	-0.226420035377673	0.581469130905642	0.843967333344155	33094.5867262711	14954.3418185287	1.14602120604496	0.00582162585662705	0.0383444673741314	24482.1636110702	19605.6446378974	0.320459901325458	0.435380168888101	0.855881311480973	LOC121586425	NC_059208.1	41896352	41905535	+	1323	protein_coding	glyceraldehyde-3-phosphate dehydrogenase%2C transcript variant X1 && sp|Q4KYY3|G3P_SPECI Glyceraldehyde-3-phosphate dehydrogenase OS=Spermophilus citellus OX=9997 GN=GAPDH PE=2 SV=3 && PF00044:Glyceraldehyde 3-phosphate dehydrogenase, NAD binding domain|PF02800:Glyceraldehyde 3-phosphate dehydrogenase, C-terminal domain	-
121569309	15339	14424	21052	17459	610.257447715669	1015.00401253823	860.695723726486	654.984451767022	21485.8559626427	15029.2647482777	0.515608937365337	0.210236171231871	0.428818343528309	18590.6478616038	16333.7015687116	0.186720440434631	0.6493821891018	0.796458327914637	18880.0208077676	11718.7193916225	0.688035390786775	0.0952476788831473	0.275902737427376	21926.7726291403	16762.4693013133	0.387455741175112	0.345893338477115	0.687600579429335	19341.8400207475	13019.8872273537	0.570999266849758	0.165570481815977	0.352908961266487	15689.000837919	17069.513034816	-0.121667828978532	0.7670835243426	0.9777613937043	rpl22l1	NC_059198.1	75376248	75379674	-	652	protein_coding	ribosomal protein L22-like 1 && sp|Q6P5R6|RL22L_HUMAN 60S ribosomal protein L22-like 1 OS=Homo sapiens OX=9606 GN=RPL22L1 PE=1 SV=2 && PF01776:Ribosomal L22e protein family	-
121566543	21212	20913	19786	17453	188.113249107515	328.03494299781	180.316726257866	145.949778330414	20193.7653553876	20783.6738882088	-0.041540743808831	0.919504250733728	0.988896049501467	26954.1085541611	15351.443828376	0.812122890068381	0.049273224796466	0.158377691472691	27373.6624590782	16205.5930522019	0.756289151931499	0.066859438678732	0.224325075453103	20608.1668081524	16756.7086715033	0.298474830536186	0.467537971946282	0.791089900765276	28043.2414807	13015.4127757163	1.10742110615836	0.00765983164155409	0.0450993544845607	21696.0085111442	17063.6468861581	0.346501092561335	0.399125511486415	0.82903211031625	LOC121566543	NC_059206.1	18981760	18998017	-	2925	protein_coding	tropomyosin alpha-1 chain%2C transcript variant X5 && - && PF00261:Tropomyosin	-
121553760	17907	7823	13197	20123	101.730355718556	78.6080574562005	77.044774637718	107.799325005605	13468.9746672326	17545.4102737921	-0.381450868177225	0.353502897985879	0.579887500840397	10082.8340170282	10239.203503404	-0.022208135546856	0.957155737719687	1	10239.7790837801	13680.628392243	-0.417951363416276	0.309662615537711	0.563037819660444	13745.375532881	19320.1889369556	-0.491159712056203	0.232607157896878	0.589113175446055	10490.2525581019	15006.5437542957	-0.516543341785884	0.209626259015561	0.416538353560056	18315.5963946775	19674.0830389057	-0.103223325572129	0.801563684568107	0.988726374531079	LOC121553760	NW_025533527.1	83720	107626	-	4566	protein_coding	reticulon-4%2C transcript variant X1 && sp|Q9NQC3|RTN4_HUMAN Reticulon-4 OS=Homo sapiens OX=9606 GN=RTN4 PE=1 SV=2 && PF02453:Reticulon	-
123487355	18856	17695	15833	15452	250.700925228586	416.124166923774	216.326548917325	193.72543802205	16159.2991859725	18475.2475415929	-0.193227950910964	0.638032027437855	0.807328550494715	22806.5331945784	12284.4099834623	0.892608298252425	0.0309312418324226	0.11834151455275	23161.5282575743	14405.6485018752	0.685087684567312	0.0966031464118714	0.278616705710046	16490.908664103	14835.5386298649	0.152611739014323	0.710245668878359	0.913520032086178	23728.075831494	11523.1831546253	1.04204369587439	0.0119935667334599	0.0626731383140573	19286.2502822802	15107.2863087613	0.352325232956247	0.3913166981342	0.827090854402017	LOC123487355	NW_025535130.1	11192	17491	-	1951	protein_coding	T-complex protein 1 subunit delta && sp|P53451|TCPD_TAKRU T-complex protein 1 subunit delta OS=Takifugu rubripes OX=31033 GN=cct4 PE=2 SV=1 && PF00118:TCP-1/cpn60 chaperonin family	-
121542819	8888	3171	25472	11236	258.465646737511	163.102654324467	761.20576943917	308.110215402504	25996.946392396	8708.52690360742	1.57782742519164	0.000173324155121378	0.00309569832926088	4087.02277195226	19763.069034902	-2.27366082009788	1.25252116610556e-07	1.30464319604961e-05	4150.640388598	6790.26340837637	-0.710130491181129	0.0857908567372861	0.259681719051065	26530.435922004	10787.7360833556	1.29824570123345	0.0018547305581032	0.0371014081590704	4252.1697057431	8379.13513704418	-0.978595494427693	0.0183664195791559	0.0843210129455908	9090.80460090533	10985.3391851671	-0.273096649703545	0.506530796843564	0.872470208241685	LOC121542819	NW_025535094.1	48032	49486	-	892	protein_coding	trypsin-3 && sp|P35033|TRY3_SALSA Trypsin-3 (Fragment) OS=Salmo salar OX=8030 PE=1 SV=1 && PF00089:Trypsin	Trypsin
121550442	34421	35385	16398	17238	427.823534027772	777.90469384033	209.446116710451	202.033621509063	16735.9430983731	33725.9504639461	-1.01090404410607	0.0147187175673234	0.075655503557191	45606.5978650127	12722.7793541728	1.84181589081268	1.36085874194623e-05	0.00054081440414546	46316.4860023967	26297.0478756861	0.816620200680707	0.0479835910556094	0.179854579061585	17079.3859854762	16550.2861033114	0.0453990307200908	0.912084306612796	1	47449.418383496	12855.0782587107	1.88403894978888	8.83630206857549e-06	0.000351396935275093	35206.4059835821	16853.4432259181	1.06278877372931	0.0104111682373501	0.135906598132812	LOC121550442	NC_059226.1	4852978	4872898	+	2087	protein_coding	phosphoglycerate kinase && sp|P51903|PGK_CHICK Phosphoglycerate kinase OS=Gallus gallus OX=9031 GN=PGK PE=2 SV=2 && PF00162:Phosphoglycerate kinase	-
121545543	21107	10548	16186	16674	906.469525447338	801.240371480424	714.342479747599	675.246092946018	16519.574055136	20680.7941062076	-0.324113167849583	0.430241696765269	0.65551612179792	13594.9977388759	12558.2938557828	0.114429651896567	0.780658307032645	0.893617508090647	13806.6111849019	16125.3748103589	-0.223976097860959	0.585650845603416	0.779462353277984	16858.5767958636	16008.7869011705	0.0746175938547363	0.855905728449711	0.984062856426687	14144.3316124376	12434.4798047949	0.185870787687691	0.650990698941542	0.802676929475596	21588.6126647815	16302.0252520792	0.405216327995681	0.32430776666734	0.766302232736042	LOC121545543	NC_059221.1	26896852	26900004	-	604	protein_coding	troponin C%2C slow skeletal and cardiac muscles && sp|P63315|TNNC1_BOVIN Troponin C, slow skeletal and cardiac muscles OS=Bos taurus OX=9913 GN=TNNC1 PE=1 SV=1 && PF13833:EF-hand domain pair|PF13499:EF-hand domain pair	-
123492161	14118	9008	8958	12679	397.196939177911	448.257017896761	258.990608892457	336.36693835151	9142.61441118611	13832.9198547209	-0.597420794204051	0.147131894237996	0.33740884256414	11610.1419108098	6950.26941002522	0.740227810772932	0.0730464386416028	0.207220484244143	11790.8601993824	10785.8958363825	0.128515783697279	0.754530517270702	0.892675462485206	9330.23329340266	12173.1675526679	-0.383715981320803	0.350886001055636	0.69281055866623	12079.2740919043	9455.24075603417	0.353337029805642	0.390234045124523	0.615793295860131	14440.1405673574	12396.1479373847	0.220190441726635	0.592029101403951	0.914969750363691	LOC123492161	NC_059204.1	5085261	5093612	-	922	protein_coding	40S ribosomal protein S3 && sp|E2RH47|RS3_CANLF 40S ribosomal protein S3 OS=Canis lupus familiaris OX=9615 GN=RPS3 PE=1 SV=1 && PF07650:KH domain|PF00189:Ribosomal protein S3, C-terminal domain	-
121582660	22862	21820	12025	16518	651.683109120579	1100.12743450605	352.247218438318	443.992149244828	12272.8212772618	22400.3561767977	-0.868048407859862	0.0357848925160907	0.139584009495803	28123.1113046597	9329.87801221927	1.59180943308363	0.000152350137951543	0.00300065676237247	28560.8612535848	17466.1654240118	0.70946976632689	0.0853666560436633	0.258834310037766	12524.6756733234	15859.0105261103	-0.340527196031557	0.407439115628894	0.738657836230436	29259.4799032543	12318.1440622216	1.2481071936067	0.00273353786680799	0.0223905168209662	23383.6575254166	16149.5053869748	0.534006886380948	0.194470937817004	0.632674834713721	LOC121582660	NC_059206.1	32134043	32136071	+	910	protein_coding	cytochrome c oxidase subunit 5B%2C mitochondrial && sp|P19536|COX5B_MOUSE Cytochrome c oxidase subunit 5B, mitochondrial OS=Mus musculus OX=10090 GN=Cox5b PE=1 SV=1 && PF01215:Cytochrome c oxidase subunit Vb	-
121535964	13581	8938	17089	13886	84.4405563557634	98.2937019212992	109.188331505395	81.412685853157	17441.1837062825	13306.7632553432	0.390334727035828	0.342436530898542	0.567945781098472	11519.9211913489	13258.9089739211	-0.202834301575911	0.62160651158062	0.778022591044638	11699.2351545824	10375.6368280479	0.173206492714238	0.673440028223144	0.842632009847676	17799.0989572795	13332.0142494507	0.416905409531645	0.310677212649846	0.655583865951168	11985.4078409665	10355.3512771929	0.21089383535619	0.607859177741838	0.771200332058731	13890.8875245305	13576.2215090588	0.0330560728457146	0.936018076637272	1	LOC121535964	NC_059220.1	61640685	61653929	-	4172	protein_coding	ribose-phosphate pyrophosphokinase 2-like && sp|Q5XGI0|PRPS2_XENTR Ribose-phosphate pyrophosphokinase 2 OS=Xenopus tropicalis OX=8364 GN=prps2 PE=2 SV=1 && PF13793:N-terminal domain of ribose phosphate pyrophosphokinase|PF14572:Phosphoribosyl synthetase-associated domain	-
121569307	16356	12548	10862	14793	65.3122615594666	88.6253850204478	44.5725685773184	55.7018298671066	11085.8533655416	16025.7289225178	-0.531665512082678	0.196584852113646	0.409000580645397	16172.7325803734	8427.53539592158	0.940365476375529	0.0231611930394781	0.0960024465720809	16424.4696074882	12495.690362674	0.394408288074929	0.337467386377329	0.58921879899167	11313.3497887959	14202.8294557316	-0.328149749076172	0.424727267240307	0.756433390670489	16826.2244960483	11031.7392164282	0.609040612153003	0.139380045214766	0.313646110715674	16729.2063212615	14462.9876478393	0.21000135845619	0.609201974532318	0.92328087791813	LOC121569307	NC_059198.1	75388866	75461833	-	6496	protein_coding	eukaryotic translation initiation factor 5A-1%2C transcript variant X13 && sp|Q9UKE5|TNIK_HUMAN TRAF2 and NCK-interacting protein kinase OS=Homo sapiens OX=9606 GN=TNIK PE=1 SV=1 && PF00069:Protein kinase domain|PF00780:CNH domain	Pkinase
121554946	31247	26117	12947	15527	389.493203516874	575.812183743648	165.844451912913	182.504969378424	13213.822493604	30616.0416251707	-1.21223241035251	0.00358594340737052	0.0286180265688286	33661.3746109996	10045.2347552876	1.74456687997548	3.59069469313299e-05	0.00108921998500227	34185.3300738131	23872.1650223935	0.518043456522118	0.207958545602552	0.447607045325087	13484.9873375829	14907.54650249	-0.144688090707277	0.724705803305766	0.921160590801374	35021.5267628561	11579.1138000948	1.59670331665094	0.00014537762441694	0.00291283286681297	31959.9829706729	15180.6131669845	1.07403007608039	0.00964704942611715	0.130035772573689	LOC121554946	NW_025535292.1	23805	43510	-	2081	protein_coding	desmin%2C transcript variant X2 && sp|P23239|DESM_XENLA Desmin OS=Xenopus laevis OX=8355 GN=des PE=2 SV=1 && PF04732:Intermediate filament head (DNA binding) region|PF00038:Intermediate filament protein	Filament
121558461	11031	9780	16852	16901	47.8494926429691	75.0355917649186	75.1197521031507	69.130617982896	17199.2994456826	10808.2542638836	0.670209714280171	0.104092900588587	0.275923429543756	12605.1475597003	13075.0266007229	-0.0528052158560916	0.89787783252025	0.969950369764271	12801.3535505827	8427.47952578026	0.603109886321308	0.143377135281946	0.352775791543846	17552.2509481372	16226.7307289825	0.113282272883603	0.782714105656128	0.949458584010439	13114.4847450761	12603.7632250772	0.0573004577880166	0.88919923430527	0.96335619676811	11282.7026842911	16523.9612096349	-0.550442221890655	0.181311604175742	0.613409352445034	LOC121558461	NW_025534835.1	104282	132785	+	5980	protein_coding	myosin heavy chain%2C fast skeletal muscle-like && sp|Q90339|MYSS_CYPCA Myosin heavy chain, fast skeletal muscle OS=Cyprinus carpio OX=7962 PE=2 SV=2 && PF01576:Myosin tail|PF00063:Myosin head (motor domain)	Myosin_head
121537740	28107	27139	16587	20575	363.633388855903	621.025031029308	220.524754522638	251.00633838422	16928.8381416363	27539.4462396145	-0.702012720666463	0.0886829643387373	0.248619730664144	34978.5971148493	12869.4197277369	1.4425137421637	0.000567764533075586	0.00760000979555329	35523.0557275787	21473.2575997702	0.726209034034071	0.0782799729103251	0.242951650019171	17276.2394611214	19754.1563826424	-0.193366243841392	0.6377673318203	0.873561345560997	36391.9740261706	15343.6191109616	1.24597184831185	0.0027751614194516	0.0226572950735074	28748.3357556336	20115.9995711311	0.515132091865851	0.210559275926067	0.661732584941265	eno1a	NC_059215.1	47909046	47930129	-	2005	protein_coding	enolase 1a%2C (alpha)%2C transcript variant X1 && sp|P51913|ENOA_CHICK Alpha-enolase OS=Gallus gallus OX=9031 GN=ENO1 PE=2 SV=2 && PF03952:Enolase, N-terminal domain|PF00113:Enolase, C-terminal TIM barrel domain	-
121569886	27482	20368	15109	20901	108.060130536367	141.654880925081	61.0510470585596	77.4960920564982	15420.3784911441	26927.0665848461	-0.804214151441985	0.0515025173717971	0.176059261970989	26251.6758099233	11722.676488952	1.16309563630861	0.00515311785993441	0.035035609171549	26660.296039003	20995.7680650092	0.344589716061095	0.401649736152527	0.652967578307287	15736.8244505202	20067.1506023192	-0.350689419456526	0.393500212671469	0.73130047610068	27312.4256700112	15586.7309832461	0.809230826526565	0.0500749606687547	0.163180232555827	28109.074765379	20434.7269815414	0.460010359862818	0.263298796735434	0.70310270266725	LOC121569886	NC_059198.1	17425729	17469326	+	6597	protein_coding	M-protein%2C striated muscle%2C transcript variant X7 && sp|P52179|MYOM1_HUMAN Myomesin-1 OS=Homo sapiens OX=9606 GN=MYOM1 PE=1 SV=2 && PF07679:Immunoglobulin I-set domain|PF00041:Fibronectin type III domain	I-set
121585102	13409	13149	14725	13253	844.233947084792	1464.28343875433	952.712727382043	786.821472498809	15028.4647524506	13138.2363743507	0.193923932570939	0.636909937986643	0.807328550494715	16947.3419002212	11424.7404918603	0.56888820506606	0.167184267506156	0.353152725322156	17211.1360634503	10244.2317080583	0.748518712336047	0.0697855021711114	0.231470485060364	15336.8681825425	12724.2678044935	0.269418152162694	0.512050345865226	0.795425794288452	17632.1333075432	9883.29662939975	0.835129660480257	0.0433344628978264	0.147718737295172	13714.9629000124	12957.3428256539	0.081979648253918	0.8419201501244	0.999774612569662	LOC121585102	NC_059207.1	52017647	52019858	+	412	protein_coding	60S ribosomal protein L37 && sp|P79244|RL37_BOVIN 60S ribosomal protein L37 OS=Bos taurus OX=9913 GN=RPL37 PE=3 SV=4 && -	-
121583039	15156	12661	15254	17276	302.88205327856	447.530828572753	313.265760133317	325.557514649556	15568.3667518487	14849.9599853614	0.0681576739181588	0.86829641999559	0.957608714148323	16318.3745989145	11835.1783628532	0.463407434290531	0.260022258510861	0.470791989001702	16572.3786083604	11578.9104558267	0.517271937005671	0.208885829829189	0.448970730585891	15887.849603793	16586.7700921081	-0.0621092379008551	0.879890412489713	0.995375751152044	16977.7514439675	12883.4164524141	0.398122132272793	0.332935005299485	0.554384105934359	15501.8252199724	16890.5955007513	-0.123781482644907	0.763159360726976	0.976516613741682	LOC121583039	NW_025534851.1	3558	25520	+	1298	protein_coding	troponin T%2C fast skeletal muscle isoforms%2C transcript variant X1 && sp|P12620|TNNT3_CHICK Troponin T, fast skeletal muscle isoforms OS=Gallus gallus OX=9031 GN=TNNT3 PE=1 SV=3 && PF00992:Troponin	-
121575365	13707	9428	17370	14824	697.165477332139	848.16244512104	907.890604979653	710.975199315406	17727.974749441	13430.2189937446	0.400541325395065	0.329993095627316	0.554560325517086	12151.4662275681	13476.9298467838	-0.149364939677076	0.716248366137725	0.845955444807301	12340.6104681751	10471.8987182723	0.236882451811809	0.564372792774926	0.763097690453635	18091.7752887943	14232.5927097501	0.346132168028171	0.399706474427318	0.732484885026317	12642.4715975219	11054.857216556	0.193590145920294	0.637579802607906	0.792949013970823	14019.7625401659	14493.2960825716	-0.0479237801390743	0.90725161188118	1	LOC121575365	NC_059201.1	22772283	22783262	+	510	protein_coding	60S ribosomal protein L22 && sp|P35268|RL22_HUMAN 60S ribosomal protein L22 OS=Homo sapiens OX=9606 GN=RPL22 PE=1 SV=2 && PF01776:Ribosomal L22e protein family	-
121534008	14255	8738	13025	14968	111.510647190264	120.900239066283	104.70492009622	110.410016316701	13293.4299717762	13967.1534750463	-0.0713243382757238	0.862264785137784	0.954164639221978	11262.1477071732	10105.7530047001	0.156297600421886	0.703754556775942	0.83741145273986	11437.4493122943	10890.5615424183	0.0706803601847281	0.863562651372221	0.956111214621195	13566.2284545159	14370.8478251904	-0.0831254465312044	0.839724293604654	0.97673939055005	11717.2185525704	11162.2440558593	0.0699960459075149	0.864863530758578	0.947458813944653	14580.2665764212	14634.0836503603	-0.00531564114193529	0.989859826540618	1	p4hb	NW_025535125.1	81680	97078	+	3316	protein_coding	prolyl 4-hydroxylase%2C beta polypeptide && sp|P09103|PDIA1_MOUSE Protein disulfide-isomerase OS=Mus musculus OX=10090 GN=P4hb PE=1 SV=2 && PF00085:Thioredoxin|PF13848:Thioredoxin-like domain	-
121581054	20750	15419	14057	17537	553.752210344251	727.812624735037	385.50521685143	441.314562464402	14346.698144515	20331.0028474038	-0.502959231210003	0.221606631933722	0.442343375453554	19873.0709451734	10906.4559969129	0.865620980731674	0.0363108372529001	0.132691223936186	20182.4053729191	15852.632788092	0.348369663593518	0.396623214892469	0.650042246869252	14641.1109247063	16837.3574888434	-0.20163973334619	0.623520223963388	0.869464623804647	20676.0817302418	13078.0550986393	0.660805606054981	0.108930246762414	0.27093351657933	21223.466787148	17145.7729673682	0.307805082434463	0.453747859937506	0.867404484119605	LOC121581054	NC_059205.1	28608059	28614930	-	972	protein_coding	myosin light chain 1%2C cardiac muscle-like && sp|P16409|MYL3_RAT Myosin light chain 3 OS=Rattus norvegicus OX=10116 GN=Myl3 PE=1 SV=2 && -	-
121586394	30305	21844	12965	20242	207.359597193315	264.367475916942	91.1638412723437	130.604715518972	13232.1934501053	29693.0630095038	-1.16606640842939	0.00504124897674957	0.0362736320866163	28154.0441227544	10059.200505152	1.48481143177006	0.000395356514234233	0.00587682422170509	28592.2755546522	23152.492795609	0.304453942040949	0.458565843282508	0.702286281679007	13503.7352876444	19434.4414281873	-0.52525366265006	0.201919256956287	0.545092118741786	29291.6626178533	15095.2870450996	0.956382902806879	0.0208927274017778	0.0929778802740944	30996.4888061611	19790.4283206199	0.647298445061209	0.116191489325944	0.509063533751346	LOC121586394	NC_059208.1	40578367	40593890	-	3791	protein_coding	kelch-like protein 31 && sp|Q9H511|KLH31_HUMAN Kelch-like protein 31 OS=Homo sapiens OX=9606 GN=KLHL31 PE=2 SV=1 && PF01344:Kelch motif|PF00651:BTB/POZ domain|PF07707:BTB And C-terminal Kelch	BACK
121558731	11292	2248	12344	16671	210.878478938631	74.2546580214298	236.895901393717	293.574700987455	12598.3954508119	11063.9840077155	0.187366622649137	0.648432180235797	0.814322483687196	2897.39813960072	9577.38213482388	-1.72484623984703	4.50040264074972e-05	0.00128848221304583	2942.49872317921	8626.87915555315	-1.55177397882008	0.000225499151556181	0.00495833829676436	12856.9310105238	16005.9065862655	-0.316056020869205	0.441894844274726	0.769619274111145	3014.47613589418	12432.2425789762	-2.04408003853217	1.68989106586923e-06	9.95385904949167e-05	11549.6580738215	16299.0921777502	-0.49693732580467	0.227263884543058	0.684081748442061	LOC121558731	NC_059196.1	4221644	4225136	-	1389	protein_coding	non-histone chromosomal protein HMG-14%2C transcript variant X1 && - && PF01101:HMG14 and HMG17	-
121538757	20053	12982	17630	20126	352.178220846892	403.265204347175	318.182065380687	333.300675994186	17993.3330100147	19648.0770564059	-0.126925092299844	0.757280233378126	0.888860311189777	16732.1010409632	13678.6573448055	0.290685593014167	0.479312726388356	0.68494693948129	16992.5448851723	15320.1364589016	0.149467610845881	0.715942003633224	0.869843426888064	18362.5790119041	19323.0692518606	-0.0735556047381984	0.857903891979517	0.985195405799252	17408.1952517712	15008.7809801143	0.213953837914801	0.602468765078771	0.767659175005936	20510.562930816	19677.0161132347	0.0598549824077514	0.884172797747359	1	LOC121538757	NC_059194.1	1701449	1719319	-	1477	protein_coding	SPARC%2C transcript variant X1 && sp|P13213|SPRC_BOVIN SPARC OS=Bos taurus OX=9913 GN=SPARC PE=1 SV=2 && PF09289:Follistatin/Osteonectin-like EGF domain|PF10591:Secreted protein acidic and rich in cysteine Ca binding region|PF00050:Kazal-type serine protease inhibitor domain	-
121536189	22668	14498	12862	17544	975.123288071221	1103.11407113353	568.584573795447	711.656676296811	13127.0707545703	22210.2735319576	-0.758676821651388	0.0660599081933366	0.207432430936476	18686.0240507341	9979.28538092766	0.904938480236588	0.0287483902979905	0.112299552858518	18976.8815693975	17317.952672418	0.131970060693554	0.747959828669509	0.887843480075406	13396.4553511816	16844.0782236218	-0.330388068547242	0.421484224912894	0.752749282596136	19441.0700574342	13083.2752922162	0.571375088663949	0.165291995027807	0.352588071625362	23185.2309140415	17152.616807469	0.43477439337499	0.290352623896961	0.73107590229193	tmsb4x	NC_059214.1	47454693	47456298	+	603	protein_coding	thymosin beta 4 X-linked%2C transcript variant X1 && sp|P26352|TYB12_ONCMY Thymosin beta-12 OS=Oncorhynchus mykiss OX=8022 PE=1 SV=2 && -	-
121572818	13440	6807	15929	15305	445.816514666131	399.372943033166	542.982257517492	478.724663245367	16257.2776206458	13168.6104052272	0.303979634314237	0.459492202890072	0.682887100156347	8773.34471726573	12358.8939827337	-0.494351171268776	0.229886924426554	0.440777836735229	8909.90700478746	10267.9151889867	-0.204665388054916	0.61863554230325	0.804756875179153	16590.8977310974	14694.4031995196	0.175123153811309	0.669867398383527	0.893784207791856	9127.85097284637	11413.5590895048	-0.322405005752734	0.433061390282892	0.658250195998466	13746.6702451291	14963.5656666436	-0.122371102374413	0.765823553047892	0.977297942215591	LOC121572818	NC_059231.1	23160468	23167093	+	782	protein_coding	ATP synthase subunit O%2C mitochondrial && sp|Q06647|ATPO_RAT ATP synthase subunit O, mitochondrial OS=Rattus norvegicus OX=10116 GN=Atp5po PE=1 SV=1 && PF00213:ATP synthase delta (OSCP) subunit	-
121566100	27954	29879	11850	17275	138.328153862916	261.516251644089	60.2594569216588	80.608392571382	12094.2147557218	27389.5357001272	-1.17929967782889	0.00457932450983714	0.0337998878566754	38510.0938472717	9194.09988853194	2.06643807882709	1.27370244020424e-06	8.59940908994947e-05	39109.5217660365	21356.3681616608	0.872847582246191	0.0347222353021371	0.152383003882714	12342.4039366147	16585.8099871397	-0.42632301541321	0.299952987299704	0.641857307442352	40066.1672761363	12882.6707104745	1.63694028299854	0.000100120395614304	0.00219428368862424	28591.8446652193	16889.6178093083	0.759462394505744	0.0657318812905507	0.37989487771711	LOC121566100	NW_025534725.1	125834	148211	+	5242	protein_coding	myomesin-2%2C transcript variant X3 && sp|P54296|MYOM2_HUMAN Myomesin-2 OS=Homo sapiens OX=9606 GN=MYOM2 PE=1 SV=2 && PF00041:Fibronectin type III domain|PF07679:Immunoglobulin I-set domain	I-set
121548425	11454	5538	14046	14441	370.00302110454	316.422273965069	466.273784272389	439.88681435359	14335.4714488753	11222.7128142318	0.353164017586543	0.390350585810567	0.617302918574936	7137.77195974134	10897.921371996	-0.61050620068122	0.138720977495254	0.312197263394566	7248.87583498406	8750.64444299684	-0.271636277944674	0.509045491955874	0.719042698755395	14629.6538441131	13864.8725068774	0.0774599135200968	0.850517508743438	0.981686878609163	7426.18993739099	10769.2380536845	-0.536223232323579	0.19310107008132	0.391984498569785	11715.3545224955	14118.8402599112	-0.269218782285952	0.512412082142095	0.874310768083349	LOC121548425	NC_059217.1	50871420	50873815	-	803	protein_coding	probable ribosome biogenesis protein RLP24%2C transcript variant X1 && sp|Q7ZTZ2|RLP24_DANRE Probable ribosome biogenesis protein RLP24 OS=Danio rerio OX=7955 GN=rsl24d1 PE=2 SV=1 && PF01246:Ribosomal protein L24e	-
121532222	14824	9946	13683	13465	710.774400702952	843.491733903626	674.19874764931	608.791127040178	13964.9904927666	14524.663912748	-0.0566900386939071	0.890350241145277	0.971509341145855	12819.0995515557	10616.2787497378	0.272008669646567	0.508111791206739	0.68494693948129	13018.6357996701	11325.2680149279	0.201025703923732	0.624700756171027	0.808537682159139	14251.5701845404	12927.8100577809	0.140640952574407	0.732123120923926	0.925674777798186	13337.0818544309	10041.3939206051	0.409473085057996	0.319519805432866	0.540701203784358	15162.2497819491	13164.6134115652	0.203816490113019	0.619823848215003	0.929420279438062	LOC121532222	NC_059210.1	50829752	50840129	+	541	protein_coding	40S ribosomal protein S17 && sp|Q90YQ6|RS17_ICTPU 40S ribosomal protein S17 OS=Ictalurus punctatus OX=7998 GN=rps17 PE=2 SV=3 && PF00833:Ribosomal S17	-
121546297	20512	20175	13048	17099	319.947996699273	556.609911244385	209.148896935088	251.499823459885	13316.90397175	20097.8086748679	-0.59377523763205	0.14943227212349	0.340767705919258	26002.9243977433	10123.5981295268	1.36093718611299	0.00112242438062895	0.0124395222329746	26407.6727012511	15670.8047732469	0.752870144610676	0.0680944670789502	0.227599193819439	13590.1841684833	16416.8315127128	-0.272609083493733	0.507040440277872	0.793342543177349	27053.6230067759	12751.4201291114	1.08515278513675	0.00894281670973161	0.0505125020866785	20980.036202059	16717.5441153444	0.327651759286213	0.425226488838976	0.849007673335696	LOC121546297	NW_025533468.1	1320301	1326547	+	1663	protein_coding	phosphate carrier protein%2C mitochondrial%2C transcript variant X1 && sp|P16036|MPCP_RAT Phosphate carrier protein, mitochondrial OS=Rattus norvegicus OX=10116 GN=Slc25a3 PE=1 SV=1 && PF00153:Mitochondrial carrier protein	Mito_carr
121575234	12990	6982	13408	17369	284.59094995219	270.556382318258	301.867375216826	358.824703139798	13684.3231017752	12727.6970537933	0.104551307353393	0.79918168925894	0.91432054406668	8998.89651595505	10402.913126813	-0.209171435437014	0.61092035127209	0.768707453202938	9138.96961682972	9924.12272389442	-0.118913510035504	0.772475917723879	0.903565144240603	13965.1431697126	16676.0598541632	-0.25594664231168	0.533312558052838	0.810379733629734	9362.5166002412	12952.7704527933	-0.468294083735491	0.255245095158069	0.474169354438757	13286.4023321456	16981.5208049481	-0.354012573693345	0.389122354817856	0.825310352949332	LOC121575234	NC_059201.1	17440516	17441699	-	1184	protein_coding	histone H1.10 && sp|Q92522|H1X_HUMAN Histone H1.10 OS=Homo sapiens OX=9606 GN=H1-10 PE=1 SV=1 && PF00538:linker histone H1 and H5 family	-
121585211	18289	10356	10141	17803	242.913333162731	243.287300547458	138.414764784771	222.971918174794	10349.9944967967	17919.6967187867	-0.791909238167843	0.05521456191872	0.185105731839158	13347.5351940846	7868.12952628711	0.762465570392744	0.0648693609977882	0.191329584410674	13555.296776325	13972.4699959106	-0.0437347879836668	0.915364764936627	0.985033148138415	10562.3902335554	17092.7454104204	-0.694442030069683	0.0922756867743857	0.364475950786422	13886.8698956007	13276.4224545613	0.0648491586069762	0.874672553791962	0.953512969832889	18706.3127119212	17405.8388912	0.103952840183427	0.800202975505464	0.987756837249847	LOC121585211	NC_059207.1	55286543	55288495	+	1953	protein_coding	glycine-rich RNA-binding%2C abscisic acid-inducible protein-like && sp|Q14011|CIRBP_HUMAN Cold-inducible RNA-binding protein OS=Homo sapiens OX=9606 GN=CIRBP PE=1 SV=1 && PF00076:RNA recognition motif. (a.k.a. RRM, RBD, or RNP domain)	RRM_1
121568802	7024	3754	4915	6930	257.344494639248	243.271174408067	185.052153769588	239.419322969589	5016.29345926376	6882.16582121708	-0.456232009539412	0.268182077666355	0.486797998613005	4838.43247934397	3813.40681353334	0.34343526676213	0.404703397012885	0.621639593277192	4913.74612002116	5366.19861902104	-0.127087056477818	0.757822508105334	0.894629003410297	5119.23539901725	6653.52408966541	-0.378183918320831	0.358463595836462	0.698673356031777	5033.94148279836	5167.97034373298	-0.0379225793431995	0.927086331130526	0.987947813145314	7184.27262356895	6775.39983169305	0.0845337159350332	0.837380881656141	0.99870342139892	LOC121568802	NC_059198.1	4235930	4237996	-	708	protein_coding	parvalbumin beta 1 && sp|Q91482|PRVB1_SALSA Parvalbumin beta 1 OS=Salmo salar OX=8030 PE=1 SV=1 && PF13499:EF-hand domain pair	-
121531910	11888	7802	15349	12891	219.324482024659	254.595232232906	291.003789863275	224.26448806495	15665.3245778275	11647.9492465038	0.427494349596997	0.298658321309108	0.522141674632673	10055.7678011879	11908.8864871331	-0.244018322446671	0.552764755939181	0.719929200015927	10212.2915703377	9082.21317601959	0.169181915061406	0.680687475018999	0.846267994186255	15986.7971180062	12376.7098059554	0.369249096398667	0.369116396081189	0.709069803980001	10462.0926828178	9613.33804724372	0.12205349405073	0.766574420315433	0.884604008229458	12159.2573541285	12603.418523296	-0.051759901620986	0.899892685127618	1	LOC121531910	NC_059210.1	41561186	41572897	-	1406	protein_coding	electron transfer flavoprotein subunit alpha%2C mitochondrial && sp|P13804|ETFA_HUMAN Electron transfer flavoprotein subunit alpha, mitochondrial OS=Homo sapiens OX=9606 GN=ETFA PE=1 SV=1 && PF00766:Electron transfer flavoprotein FAD-binding domain|PF01012:Electron transfer flavoprotein domain	-
121547569	12690	8731	15984	12457	906.814871238876	1103.5372675903	1173.7692435895	839.394387166579	16313.4110988441	12433.754819504	0.39179264478544	0.340677117519971	0.56608535486757	11253.125635227	12401.5671073163	-0.140200507227706	0.733017229834884	0.859472026006628	11428.2868078142	9694.92774716295	0.237298167960453	0.563740546798402	0.762517610443536	16648.1831340629	11960.0242496969	0.477139478542146	0.246216144627076	0.60097532051099	11707.8319274764	9289.68604542615	0.333761527736054	0.416992845694107	0.64153797137442	12979.5570568234	12179.1004370435	0.0918322258788511	0.823219195580636	0.994671772082212	LOC121547569	NC_059222.1	11505687	11507832	-	363	protein_coding	60S ribosomal protein L38 && sp|Q32PB9|RL38_BOVIN 60S ribosomal protein L38 OS=Bos taurus OX=9913 GN=RPL38 PE=3 SV=4 && -	-
121585981	16699	15523	15362	14437	107.352104412219	176.506929296611	101.486459392602	87.5170436932276	15678.5924908562	16361.8028770549	-0.061535501987092	0.880996012703934	0.965891098242242	20007.1131569226	11918.9728620346	0.747243159377542	0.0702174465197951	0.202944617139506	20318.5340108837	12757.736619377	0.671414768354886	0.103417054046024	0.291904572191732	16000.3373041617	13861.032087004	0.207065235474241	0.614232319413505	0.865738071271994	20815.5401601777	10766.255085926	0.951131901323152	0.0216254414513495	0.0947777699263237	17080.0327527132	14114.9294941393	0.275086249394526	0.503169829939896	0.872470208241685	LOC121585981	NC_059208.1	4194379	4231620	+	4035	protein_coding	tropomyosin alpha-3 chain%2C transcript variant X7 && sp|Q63610|TPM3_RAT Tropomyosin alpha-3 chain OS=Rattus norvegicus OX=10116 GN=Tpm3 PE=1 SV=2 && PF00261:Tropomyosin	-
121538412	29331	19886	10241	15852	272.700731723837	327.018914743214	97.8457671149384	138.975767726495	10452.0553662481	28738.7305555128	-1.4591990114093	0.000493437365792874	0.00682928058330625	25630.4417131831	7945.71702554451	1.68958908358689	6.12106922446247e-05	0.00156502417737061	26029.3921592283	22408.3731046428	0.21609992588915	0.598692176398946	0.788508520874204	10666.5455116748	15219.5806171991	-0.512831321234976	0.212853598185515	0.560325453875512	26666.0894851433	11821.4799304613	1.1735833325313	0.00477383993684477	0.0331710401534658	30000.2644789483	15498.3628859521	0.952853500786923	0.021361754211516	0.205796654134592	LOC121538412	NC_059215.1	24318796	24346647	+	2790	protein_coding	AMP deaminase 1 && sp|P23109|AMPD1_HUMAN AMP deaminase 1 OS=Homo sapiens OX=9606 GN=AMPD1 PE=1 SV=2 && -	-
123487111	20353	25199	16712	16678	463.927169309789	1015.94614235208	391.462391125144	358.47669662843	17056.4142284506	19942.0192906948	-0.225495859767302	0.582996349843716	0.767485494145979	32478.1943188895	12966.404101787	1.3246817286907	0.00150141889248172	0.015046682582335	32983.7330580012	15549.3314355981	1.08489325947761	0.00895063656679602	0.0626015130098357	17406.4335587704	16012.6273210439	0.120409104070574	0.769417004865099	0.943418368294748	33790.5379294646	12437.4627725532	1.44191463959062	0.000570777917294729	0.00745212956957473	20817.4082061382	16305.9360178511	0.352390509370287	0.391195546192045	0.827090854402017	LOC123487111	NW_025534920.1	126206	132476	+	1138	protein_coding	60S ribosomal protein L4-B-like && sp|P02385|RL4B_XENLA 60S ribosomal protein L4-B OS=Xenopus laevis OX=8355 GN=rpl4-b PE=2 SV=2 && PF14374:60S ribosomal protein L4 C-terminal domain|PF00573:Ribosomal protein L4/L1 family	-
121581139	28001	14296	19344	23332	332.875960020708	300.600317096669	236.317246039071	261.551035007448	19742.6563124123	27435.5866501657	-0.474729966373836	0.248399993297018	0.475596585172847	18425.6728317565	15008.5070817474	0.295930968134594	0.471383475551782	0.68494693948129	18712.4778687318	21392.2753746748	-0.193091494356623	0.638232216419071	0.816791583457552	20147.8004788659	22401.1657803377	-0.152951028951408	0.709530772061533	0.913114162276996	19170.198876208	17399.6296382008	0.139803874818229	0.733546645297574	0.863141520975495	28639.9170916864	22811.4948794168	0.328264501194212	0.424251908810182	0.848027353146268	LOC121581139	NC_059205.1	14235147	14252669	-	2182	protein_coding	calsequestrin-1 && sp|P07221|CASQ1_RABIT Calsequestrin-1 OS=Oryctolagus cuniculus OX=9986 GN=CASQ1 PE=1 SV=1 && PF01216:Calsequestrin	Calsequestrin
121530824	19204	12062	14917	17890	274.762544645362	305.246829084499	219.324710735444	241.363590602389	15224.4216217973	18816.2205333681	-0.305587485916195	0.457055399310174	0.680915541731537	15546.3430139009	11573.7084904065	0.425715600110827	0.300667543349074	0.513738366091415	15788.3300108126	14671.5146748466	0.105835612776468	0.796711631189571	0.916804887559646	15536.8463165313	17176.2745426655	-0.144722959161789	0.724586655680898	0.921160590801374	16174.5245253463	13341.3020033025	0.277816715648281	0.498975201196193	0.689496410004486	19642.190801654	17490.898046739	0.167350062583983	0.683645682361438	0.950747057875371	LOC121530824	NC_059193.1	15870245	15887195	-	1813	protein_coding	SPARC && sp|P13213|SPRC_BOVIN SPARC OS=Bos taurus OX=9913 GN=SPARC PE=1 SV=2 && PF10591:Secreted protein acidic and rich in cysteine Ca binding region|PF00050:Kazal-type serine protease inhibitor domain|PF09289:Follistatin/Osteonectin-like EGF domain	-
121535171	11953	9366	12902	12737	118.750018051118	164.579948752758	131.72070465303	119.321718194025	13167.8951023509	11711.6367305998	0.169079938098397	0.680723737780483	0.837215574883351	12071.5564474759	10010.3203806265	0.270114978442368	0.511105742123323	0.685820870765625	12259.4568570684	9131.87208764677	0.424901479248675	0.301741504686369	0.553143616479337	13438.1174624293	12228.8536408315	0.13603978356425	0.740594077022547	0.929521183839273	12559.3329181221	9498.49378853506	0.402978227020225	0.327273018016132	0.547325897575376	12225.740497115	12452.8540410774	-0.0265547511258758	0.948651847283947	1	LOC121535171	NC_059212.1	27727211	27736098	-	2611	protein_coding	GTP-binding protein 4 && sp|Q9BZE4|GTPB4_HUMAN GTP-binding protein 4 OS=Homo sapiens OX=9606 GN=GTPBP4 PE=1 SV=3 && PF06858:Nucleolar GTP-binding protein 1 (NOG1)|PF17835:NOG1 N-terminal helical domain|PF08155:NOGCT (NUC087) domain	-
121580251	12040	10126	13444	12358	546.001825544993	812.21599046598	626.522041821834	528.45910332768	13721.0650147777	11796.8799785438	0.217984586638988	0.59577038489053	0.776276028868044	13051.0956873011	10430.8446265414	0.323306316288052	0.431629960164875	0.649763235439717	13254.2430577148	9198.33863090138	0.526997361436125	0.200619016888671	0.436775231578267	14002.6390698355	11864.9738578315	0.238986751836328	0.56084440414043	0.827597096577407	13578.4522139702	9215.85759339763	0.559116317180688	0.174663951255479	0.366683715112817	12314.7256269584	12082.3089841887	0.0274875697262616	0.946844235766674	1	LOC121580251	NC_059204.1	45597573	45598841	-	572	protein_coding	cytochrome c oxidase subunit 8B%2C mitochondrial && sp|Q863G0|COX8B_ATEBE Cytochrome c oxidase subunit 8B, mitochondrial OS=Ateles belzebuth OX=9507 GN=COX8B PE=3 SV=1 && -	-
121567302	14601	14733	14834	13471	804.128269980384	1435.15868281944	839.539718097162	699.581232833067	15139.7111001526	14306.1668519264	0.0816994740780499	0.84242095699438	0.941109744931589	18988.9078945934	11509.310866035	0.722345312837008	0.0799939958052583	0.216539853176745	19284.4799340325	11154.8997489012	0.789751624944988	0.055847965936787	0.199667121460765	15450.3974356924	12933.570687591	0.256520354571526	0.53243057314787	0.809969631361129	19756.1924712358	10045.868372243	0.975689052730564	0.0185223239902996	0.0848522951602477	14934.1614606262	13170.4795602231	0.181306350496651	0.658985032161359	0.941632047581248	LOC121567302	NC_059197.1	10746201	10757673	+	471	protein_coding	60S ribosomal protein L35a && sp|Q90YT3|RL35A_ICTPU 60S ribosomal protein L35a OS=Ictalurus punctatus OX=7998 GN=rpl35a PE=3 SV=1 && PF01247:Ribosomal protein L35Ae	-
121549906	19554	22964	13786	13520	242.690603352314	504.116477781614	175.831170690467	158.230291055226	14070.1131883016	19159.1531400386	-0.445396759498885	0.278853334000242	0.498258687701218	29597.5756338387	10696.1938739602	1.46836734787567	0.000455601683546337	0.00657504841546106	30058.276271126	14938.9088143282	1.00867849681871	0.0149384738081781	0.0874029899363659	14358.8501210032	12980.6158310395	0.145579337430818	0.723091932122429	0.920260506292908	30793.5226324664	10082.4097272855	1.61077051109149	0.000127896534246426	0.00262716650332166	20000.1769561967	13218.386440929	0.597461719185825	0.146938596017171	0.551053117686416	LOC121549906	NW_025538392.1	3391	8318	+	2090	protein_coding	T-complex protein 1 subunit epsilon && sp|P48643|TCPE_HUMAN T-complex protein 1 subunit epsilon OS=Homo sapiens OX=9606 GN=CCT5 PE=1 SV=1 && PF00118:TCP-1/cpn60 chaperonin family	-
121571210	30109	25201	9836	16912	257.676036662438	381.470957213259	86.5040544425267	136.479761548352	10038.7088449698	29501.0207497685	-1.5551796301155	0.000212399159396304	0.00357102401649232	32480.7720537308	7631.48765354856	2.08952756773871	9.90359785002172e-07	7.04362396672162e-05	32986.3509164235	23002.7520775092	0.520058052397231	0.206213617663463	0.44473325571375	10244.7166352913	16237.2918836342	-0.664425249649683	0.107114431318295	0.396698582546629	33793.2198223478	12611.9663864125	1.42192834263508	0.000675931997553617	0.00842829526208501	30796.0165596173	16534.7158155077	0.89724019968727	0.0300534834357169	0.250559203077794	LOC121571210	NC_059199.1	16759417	16792318	-	3031	protein_coding	alpha-actinin-3 && sp|Q0III9|ACTN3_BOVIN Alpha-actinin-3 OS=Bos taurus OX=9913 GN=ACTN3 PE=2 SV=1 && PF08726:Ca2+ insensitive EF hand|PF00435:Spectrin repeat|PF00307:Calponin homology (CH) domain	CH
121581212	15262	11441	9142	12774	189.511969864275	251.278416605579	116.655886027153	149.571101950392	9330.40641097677	14953.8195748102	-0.680495366681581	0.0989898433121418	0.266349476934805	14745.9563456207	7093.03040867248	1.05582638811761	0.0109691880013998	0.0591081896326376	14975.4849706049	11659.8926809326	0.36103997326538	0.379865928683492	0.633473838296844	9521.87900514248	12264.37752466	-0.365152499025947	0.374612880099298	0.714973568539168	15341.7967849916	9526.0862403028	0.687499154763638	0.0955758116483668	0.246832584439887	15610.2438839196	12489.0286244676	0.321828527484801	0.433626956274371	0.855418057964483	LOC121581212	NC_059205.1	17498076	17506337	+	2089	protein_coding	cold-inducible RNA-binding protein B%2C transcript variant X5 && sp|Q9DED4|CIRBB_XENLA Cold-inducible RNA-binding protein B OS=Xenopus laevis OX=8355 GN=cirbp-b PE=1 SV=1 && PF00076:RNA recognition motif. (a.k.a. RRM, RBD, or RNP domain)	RRM_1
121539233	27125	21617	17221	19729	361.197246526096	509.138702132218	235.653174100028	247.728139905201	17575.9040539584	26577.2753260424	-0.596591068446444	0.147436377604452	0.337927805132952	27861.471218275	13361.3244729172	1.06019833255664	0.0106047330406625	0.057640065960488	28295.1486237232	20723.0260427532	0.449315088208864	0.27451152950018	0.521334430587678	17936.5839243968	18941.9075794321	-0.0786764776389051	0.848124049072828	0.981002527232537	28987.2677756048	14712.7214301208	0.978345934823755	0.018177297782695	0.083725795316453	27743.9288877455	19288.872610373	0.524400194563421	0.20251960795864	0.649607837618177	LOC121539233	NC_059216.1	10719591	10726787	+	1948	protein_coding	adenylosuccinate synthetase isozyme 1 C && sp|B5DGM4|PUA1C_SALSA Adenylosuccinate synthetase isozyme 1 C OS=Salmo salar OX=8030 GN=adss1c PE=2 SV=1 && PF00709:Adenylosuccinate synthetase	-
121562429	38638	30032	12914	16914	167.489154387518	230.262020696406	57.5271788777047	69.1375463845145	13180.1424066851	37857.7984705985	-1.52221589509382	0.000284330381092984	0.00450168939999343	38707.2905626219	10019.6308805361	1.94975943893148	4.46458259124409e-06	0.000230261148596327	39309.7879353367	29518.7652645513	0.413252821006789	0.314649657351411	0.567480364368442	13450.6160958036	16239.2120935709	-0.271807750160953	0.508293910356707	0.793342543177349	40271.3320816995	12613.4578702916	1.67477649246434	7.01442721734626e-05	0.00170645336791581	39519.6277370282	16536.6711983936	1.25689393224067	0.00255205984735432	0.055336948446491	LOC121562429	NW_025536061.1	43162	68379	+	5984	protein_coding	myosin heavy chain%2C fast skeletal muscle-like && sp|Q90339|MYSS_CYPCA Myosin heavy chain, fast skeletal muscle OS=Cyprinus carpio OX=7962 PE=2 SV=2 && PF01576:Myosin tail|PF00063:Myosin head (motor domain)	Myosin_head
121574257	21869	20501	10456	13597	418.343351798483	693.657357687723	205.546347858865	245.268982531551	10671.4862355687	21427.4073813015	-1.005688050579	0.0152618132125433	0.0777748239650953	26423.0951768659	8112.53014894613	1.70355605271752	5.35375592859789e-05	0.00141779464600085	26834.3836240857	16707.5300511609	0.683577253713604	0.0972986068910146	0.28032866342799	10890.4793596314	13054.5439136014	-0.261482684843173	0.524640815164766	0.803719176166111	27490.7715467483	10139.831856638	1.43889838198606	0.000586530431124205	0.00758561740784464	22367.9996640999	13293.6686820382	0.75069111309965	0.068925434796068	0.392151456324287	LOC121574257	NC_059192.1	15580697	15590634	+	1356	protein_coding	voltage-dependent anion-selective channel protein 2 && sp|P82013|VDAC2_MELGA Voltage-dependent anion-selective channel protein 2 OS=Meleagris gallopavo OX=9103 GN=VDAC2 PE=1 SV=1 && PF01459:Eukaryotic porin	-
121536773	11692	6093	11994	13871	361.916534475735	333.592901412144	381.525794564205	404.876877136366	12241.1824077318	11455.9069867681	0.0956498083105291	0.816016023125293	0.925450914274043	7853.09337855928	9305.82588745187	-0.244877023111944	0.551564769449811	0.718783833718786	7975.33154759392	8932.47245788123	-0.163520598584965	0.690944540284622	0.854048010381159	12492.3875371064	13317.6126749256	-0.0922861267339317	0.822351827325566	0.969490668314349	8170.41521300229	10344.1651480984	-0.340339476280385	0.408046412366772	0.632172565425014	11958.7851075846	13561.5561374141	-0.181450545617145	0.658780285491678	0.941524018171809	LOC121536773	NC_059214.1	21879759	21881893	-	838	protein_coding	ATP synthase F(0) complex subunit C3%2C mitochondrial%2C transcript variant X2 && sp|P56384|AT5G3_MOUSE ATP synthase F(0) complex subunit C3, mitochondrial OS=Mus musculus OX=10090 GN=Atp5mc3 PE=1 SV=1 && PF00137:ATP synthase subunit C	-
121547684	24599	26631	12810	18039	123.37369529007	236.242809893121	66.022884298748	85.3125972538967	13073.9991024556	24102.2817133303	-0.882463208240062	0.0328568564533769	0.132112833318428	34323.8524651866	9938.93988131913	1.78803137805004	2.34049875228892e-05	0.000791977187013602	34858.1196883297	18793.2043390466	0.891276820462095	0.0311328356810952	0.141728920607783	13342.2946065596	17319.3301829473	-0.376373886561806	0.359936980350421	0.700442965956224	35710.7732338386	13452.4175522958	1.40848246235897	0.000756358155371866	0.00918702156336498	25160.2916695323	17636.5740717425	0.512574984814086	0.212861790356306	0.663068353751856	LOC121547684	NC_059222.1	38111830	38148478	-	5172	protein_coding	myomesin-2%2C transcript variant X1 && sp|P54296|MYOM2_HUMAN Myomesin-2 OS=Homo sapiens OX=9606 GN=MYOM2 PE=1 SV=2 && PF00041:Fibronectin type III domain|PF07679:Immunoglobulin I-set domain	I-set
121586286	11234	9794	11860	13656	173.973557726714	268.271742072384	188.744261878171	199.419635530286	12104.4208426669	11007.1551757528	0.137090491279096	0.738713232427706	0.877816051928927	12623.1917035917	9201.85863845696	0.456068683042807	0.267768713271632	0.474656661716626	12819.678559542	8582.568126715	0.57886584517767	0.160050486982813	0.377873330973895	12352.8194644266	13111.1901067333	-0.0859582088777277	0.834367707853761	0.974302032916374	13133.2579952627	10183.8306310767	0.366934558205432	0.372238631374439	0.596386726814745	11490.3346539259	13351.3524771739	-0.216563330580171	0.598186417662642	0.917927987249069	LOC121586286	NC_059208.1	34136973	34143070	-	1675	protein_coding	NADH dehydrogenase [ubiquinone] flavoprotein 1%2C mitochondrial-like && sp|P25708|NDUV1_BOVIN NADH dehydrogenase [ubiquinone] flavoprotein 1, mitochondrial OS=Bos taurus OX=9913 GN=NDUFV1 PE=1 SV=2 && PF01512:Respiratory-chain NADH dehydrogenase 51 Kd subunit|PF10589:NADH-ubiquinone oxidoreductase-F iron-sulfur binding region	-
121555165	25646	20167	14708	18381	32.7643585435524	45.5710814190572	19.3097164300127	22.1435247403737	15011.1144046438	25128.1401109984	-0.743268234852847	0.0716608955549276	0.220624205381363	25992.6134583783	11411.550616989	1.18759455588444	0.00430833725783427	0.0306861223807755	26397.2012675619	19593.094807688	0.430034524523154	0.29557679462571	0.546931836436574	15319.1617852622	17647.6860821177	-0.204140722536603	0.619202054679492	0.867927009969827	27042.8954352429	13707.4612956217	0.980278244593747	0.0179590885569237	0.0830740621056473	26231.1816804069	17970.9445452405	0.545613148068183	0.184967848885204	0.62008214040028	LOC121555165	NC_059231.1	18557952	18659768	+	20304	protein_coding	nebulin%2C transcript variant X2 && sp|P20929|NEBU_HUMAN Nebulin OS=Homo sapiens OX=9606 GN=NEB PE=1 SV=5 && PF14604:Variant SH3 domain|PF00880:Nebulin repeat	-
121582550	20291	15032	7933	14421	332.495806781162	435.67786257574	133.585837954607	222.830011880693	8096.49049930879	19881.2712289417	-1.29602863883515	0.0018925933284954	0.018058181332794	19374.2792533747	6154.99754250621	1.65428689057066	8.58223094503516e-05	0.0019454718588063	19675.8497681837	15501.9644737475	0.34396877627532	0.402613431068006	0.652976469993663	8262.64169267744	13845.6704075106	-0.744752060807439	0.0712715466253495	0.324466836742677	20157.1354573051	10754.3232148921	0.906361497457738	0.0284910687089004	0.11189616749273	20753.993515905	14099.2864310517	0.55776239541855	0.175510753131686	0.602904489808854	LOC121582550	NW_025533903.1	311877	317179	+	1583	protein_coding	intracellular hyaluronan-binding protein 4%2C transcript variant X1 && sp|Q5JVS0|HABP4_HUMAN Intracellular hyaluronan-binding protein 4 OS=Homo sapiens OX=9606 GN=HABP4 PE=1 SV=1 && PF16174:Intracellular hyaluronan-binding protein 4 N-terminal|PF04774:Hyaluronan / mRNA binding family	-
121575625	12845	7321	14634	15418	743.737588414317	749.759597876405	870.740843686884	841.800634551492	14935.5893612498	12585.6249738868	0.246974693998494	0.547798396420628	0.73708838179774	9435.82257168943	11354.1358675491	-0.267000669709369	0.516065169213073	0.690128495322771	9582.69661957189	9813.34515180789	-0.0343196813342263	0.933697129321643	0.995750592283278	15242.086879454	14802.8950609415	0.0421800810944551	0.918333498438355	1	9817.09744414933	11497.8279286791	-0.227997197698246	0.579149950939095	0.748332258773468	13138.0937824065	15074.0447997	-0.198309242707275	0.629313501771796	0.933225835614672	LOC121575625	NC_059201.1	60254703	60257792	+	448	protein_coding	cytochrome c oxidase subunit 6C-1 && sp|P80977|CX6C1_THUOB Cytochrome c oxidase subunit 6C-1 OS=Thunnus obesus OX=8241 PE=1 SV=2 && PF02937:Cytochrome c oxidase subunit VIc	-
121545921	13130	14317	16075	13052	149.445911263322	288.228778293321	188.022808746234	140.085105452224	16406.2864900449	12864.8700964617	0.350808470410175	0.393434575324168	0.619934477388229	18452.7390475909	12472.1717316255	0.5651136803908	0.169964483584736	0.357359931382733	18739.9653821673	10031.0803797015	0.901628395842046	0.0293277662228189	0.135742465801075	16742.9644371513	12531.2867058578	0.418016129018607	0.309425434810755	0.654080254008909	19198.358751484	9733.40249952913	0.979952805190209	0.0180277570163817	0.0832276193783177	13429.5967939627	12760.8268456154	0.0736930579230956	0.857744204078573	1	LOC121545921	NC_059221.1	10869814	10877163	+	2279	protein_coding	keratin%2C type II cytoskeletal 8-like && sp|P18520|ION3_CARAU Intermediate filament protein ON3 OS=Carassius auratus OX=7957 PE=2 SV=1 && PF16208:Keratin type II head|PF00038:Intermediate filament protein	Filament
121560329	3854	3718	14209	7285	30.0484826250948	51.2727044724905	113.845165557902	53.5594337304118	14501.8306660812	3776.1762121944	1.94120090886987	4.9891724330395e-06	0.000202866415873252	4792.03325214027	11024.388995764	-1.20197800468867	0.00391794662253147	0.0294222390292765	4866.6246683504	2944.37169508406	0.724921011175159	0.0797480084637247	0.246216973758562	14799.4269474474	6994.36135343009	1.08126246153019	0.00922750900035232	0.102011864057566	4985.66741081655	5432.70873249987	-0.123896116964289	0.763723084971263	0.88259179224494	3941.94088099369	7122.48029395208	-0.853454239679209	0.0393106748239547	0.286018968959353	LOC121560329	NW_025534558.1	124747	137662	-	3327	protein_coding	sodium/potassium-transporting ATPase subunit alpha-1 && sp|Q9YH26|AT1A1_OREMO Sodium/potassium-transporting ATPase subunit alpha-1 OS=Oreochromis mossambicus OX=8127 GN=atp1a1 PE=2 SV=2 && PF13246:Cation transport ATPase (P-type)|PF00689:Cation transporting ATPase, C-terminus|PF00122:E1-E2 ATPase|PF00690:Cation transporter/ATPase, N-terminus	E1-E2_ATPase
121579800	10551	4490	14333	16161	202.582492695089	152.482720972151	282.804054439234	292.598504916582	14628.3861442009	10337.9466890203	0.500815425953116	0.223730249180933	0.445354426172093	5787.03890195292	11120.5974948263	-0.942331043758066	0.0229790904206756	0.0955544372964003	5877.11802059414	8060.76756297082	-0.455810218230184	0.268507222741636	0.516082061053081	14928.5794923153	15516.2530524146	-0.0557035052086813	0.892232034458114	1	6020.87806523679	12051.9141897925	-1.00121152302585	0.0158032794234625	0.0757227025063641	10791.7502437754	15800.469541832	-0.550033696575684	0.181655759159964	0.613990141500001	LOC121579800	NC_059204.1	25283793	25287007	+	1351	protein_coding	non-histone chromosomal protein HMG-14%2C transcript variant X2 && - && -	-
121549790	13803	8379	7556	12565	198.472614808298	213.100907091351	111.65014608761	170.366884358626	7711.72102147683	13524.2805087172	-0.810417532906881	0.0499058265246812	0.172058496488984	10799.4443030703	5862.49267022953	0.881349488304797	0.0332299309311126	0.124655571908266	10967.5437253788	10545.2411108239	0.0566416343557365	0.89052921947364	0.970479081982934	7869.97629416644	12063.7155862774	-0.616236204231092	0.134976071150345	0.447347061693553	11235.8187798889	9370.22617491137	0.261939477600636	0.52401541595922	0.702006124098517	14117.953028269	12284.6911128852	0.200667023139921	0.625275737452387	0.931188453126108	LOC121549790	NC_059225.1	17697223	17705145	+	1804	protein_coding	eukaryotic translation initiation factor 5A-1 && sp|P10160|IF5A1_RABIT Eukaryotic translation initiation factor 5A-1 OS=Oryctolagus cuniculus OX=9986 GN=EIF5A PE=1 SV=2 && PF01287:Eukaryotic elongation factor 5A hypusine, DNA-binding OB fold	-
121569461	19286	20265	13703	13025	681.568858874997	1266.71872159639	497.649391557875	434.0511323096	13985.4026666569	18896.5647440738	-0.434199151154475	0.291077529522304	0.512683131969949	26118.9224655993	10631.7962495868	1.29669639287047	0.00187701305735749	0.0176942468723696	26525.4763302546	14734.161301811	0.848205125284642	0.0401342100164012	0.161915478423372	14272.4012401643	12505.3638717126	0.190678521814096	0.642581457672054	0.876389752439979	27174.308186523	9713.26746715835	1.48419860094253	0.000397571034038526	0.00583007551407954	19726.0618435754	12734.429176655	0.631363300519516	0.125501220051026	0.531292894265337	LOC121569461	NW_025534783.1	55553	60004	+	734	protein_coding	ATP synthase F(0) complex subunit C3%2C mitochondrial && sp|P56384|AT5G3_MOUSE ATP synthase F(0) complex subunit C3, mitochondrial OS=Mus musculus OX=10090 GN=Atp5mc3 PE=1 SV=1 && PF00137:ATP synthase subunit C	-
121553593	11742	4250	11014	11339	181.191574640856	115.998095197583	174.655086561458	164.993282689368	11240.9858871077	11504.8973591496	-0.0334796059979528	0.935253580481581	0.998480561225658	5477.71072070814	8545.46839478729	-0.641584582316644	0.120046514924984	0.288922751756068	5562.97500958384	8970.67162067177	-0.689357381775713	0.0950317562703605	0.275470616996089	11471.6658115373	10886.6268950946	0.0755161576414141	0.85431781746963	0.983143162738202	5699.05091884465	8455.94655683675	-0.569245546347952	0.167456646560913	0.355797140515398	12009.9259868049	11086.0414037938	0.115481235677717	0.77875094384745	0.980713569084824	calm2a	NC_059228.1	10053475	10059149	-	1681	protein_coding	calmodulin 2a (phosphorylase kinase%2C delta) && sp|P0DP23|CALM1_HUMAN Calmodulin-1 OS=Homo sapiens OX=9606 GN=CALM1 PE=1 SV=1 && PF13499:EF-hand domain pair	-
121582564	27030	29754	9804	8250	567.731151562486	1105.37093831854	211.611967234795	163.397802836388	10006.0493667453	26484.1936185176	-1.40424823715396	0.000785867318839927	0.00959676907187705	38348.985419698	7606.65965378551	2.33383056960072	6.02807259236712e-08	7.21404194071108e-06	38945.9056146474	20650.4476334693	0.915292313673958	0.0269223423894899	0.1272798981451	10211.3869462931	7920.86264788593	0.366443163203347	0.373068661025108	0.713648251692852	39898.5489709376	6152.3497046655	2.69709707709552	6.70262069643269e-10	1.60753477774077e-07	27646.7612172268	8065.95253642967	1.77717739449412	2.61567297863635e-05	0.00269231534832363	LOC121582564	NC_059206.1	59438442	59441861	-	1235	protein_coding	phosphoglycerate mutase 2 && sp|Q32KV0|PGAM2_BOVIN Phosphoglycerate mutase 2 OS=Bos taurus OX=9913 GN=PGAM2 PE=2 SV=1 && -	-
121545513	12764	8479	13851	11945	625.885312398903	735.391497596842	697.958076086937	552.318644045966	14136.452753445	12506.2605706287	0.176767636265549	0.667025976183755	0.827373575763395	10928.3310451613	10746.6257484693	0.0241833591257844	0.953279794276691	1	11098.4366465264	9751.4625080903	0.186657504011542	0.649747626752145	0.825398875044308	14426.5510517807	11468.4505059078	0.331051963872893	0.42063550411036	0.751705682809287	11369.9134240913	8907.86617230456	0.352058207455216	0.391993333236055	0.617772014424895	13055.2455580695	11678.5224182387	0.160769769778462	0.695616175263504	0.955661119854434	LOC121545513	NC_059221.1	2563915	2568128	-	529	protein_coding	60S ribosomal protein L22 && sp|Q90YU6|RL22_ICTPU 60S ribosomal protein L22 OS=Ictalurus punctatus OX=7998 GN=rpl22 PE=2 SV=3 && PF01776:Ribosomal L22e protein family	-
121533559	14179	13482	11475	12369	485.862476671575	817.124221929247	404.073802292948	399.666669509604	11711.4864952789	13892.6881090263	-0.246399542478268	0.548772573272041	0.737985654912337	17376.5347513147	8903.14676634118	0.96473854616183	0.0198718003720609	0.0884709415247713	17647.0094907931	10832.4988149824	0.704046692899071	0.0878808534354105	0.263802355297568	11951.8216436673	11875.5350124832	0.00923709073998118	0.98228255840554	1	18078.668472643	9224.06075473415	0.970799717712349	0.0191179696238189	0.0866082693809746	14502.5324400063	12093.0635900615	0.262122181275701	0.523561729191093	0.880768069633221	atp5f1d	NC_059211.1	47641861	47646531	+	757	protein_coding	ATP synthase F1 subunit delta && sp|P30049|ATPD_HUMAN ATP synthase subunit delta, mitochondrial OS=Homo sapiens OX=9606 GN=ATP5F1D PE=1 SV=2 && PF02823:ATP synthase, Delta/Epsilon chain, beta-sandwich domain	-
121543571	14864	10790	13068	13159	327.862700378221	420.962843279875	296.214070177088	273.69999320678	13337.3161456403	14563.8562106533	-0.126923234188363	0.757387976775923	0.888860311189777	13906.9036547045	10139.1156293761	0.455859574129694	0.267924314380286	0.474757160021168	14123.3720540431	11355.8273451568	0.314643608075468	0.444001232626729	0.68976399543139	13611.0152241072	12634.0179374698	0.107459379546907	0.793717769154035	0.956350851040738	14468.8406513645	9813.19688707237	0.560142571861699	0.173844099131183	0.365669795366705	15203.1624853254	12865.439830014	0.240868132220431	0.557722668826291	0.896720549436809	LOC121543571	NW_025533795.1	58301	62942	+	1176	protein_coding	ATP synthase subunit gamma%2C mitochondrial%2C transcript variant X1 && sp|P35435|ATPG_RAT ATP synthase subunit gamma, mitochondrial OS=Rattus norvegicus OX=10116 GN=Atp5f1c PE=1 SV=2 && PF00231:ATP synthase	-
121577025	13500	11565	11272	11941	621.99803155533	942.468586013519	533.699093152649	518.789914878432	11504.3029302925	13227.3988520851	-0.20135417467254	0.624129309541986	0.797198491722453	14905.7759057936	8745.64414285972	0.769221231646216	0.0625205221040461	0.187109187402639	15137.7921928053	10313.754184332	0.5535746351539	0.178889897438136	0.406135862647381	11740.3864290851	11464.6100860345	0.0342913883160513	0.933672531220053	1	15508.0741437755	8904.88320454575	0.80033657325329	0.0527335755606195	0.169631890978113	13808.0393001935	11674.6116524668	0.242131098788367	0.555713381817688	0.896304744270754	LOC121577025	NC_059202.1	45042312	45048088	+	563	protein_coding	40S ribosomal protein S17%2C transcript variant X1 && sp|Q90YQ6|RS17_ICTPU 40S ribosomal protein S17 OS=Ictalurus punctatus OX=7998 GN=rps17 PE=2 SV=3 && PF00833:Ribosomal S17	-
121537729	15216	14362	12208	14653	386.579120913131	645.384931789077	318.72979113074	351.042766880666	12459.5926683579	14908.7484322192	-0.258900232577048	0.528660556976536	0.72194555973497	18510.7380815216	9471.8631358455	0.966628531867506	0.019627801123386	0.0876410841063295	18798.8671966722	11624.7494511697	0.693435956842089	0.0927029287796048	0.271292297850943	12715.2798322817	14068.4147601646	-0.145895935560483	0.722526957271108	0.919821166294649	19258.7013413612	10927.3353448827	0.817556990179131	0.0478517010573038	0.15773039909117	15563.1942750369	14326.1108458224	0.119489821948934	0.771167930988865	0.979435524017179	LOC121537729	NC_059215.1	48268895	48275218	+	1021	protein_coding	ATP synthase F(0) complex subunit B1%2C mitochondrial && sp|Q5RFH9|AT5F1_PONAB ATP synthase F(0) complex subunit B1, mitochondrial OS=Pongo abelii OX=9601 GN=ATP5PB PE=2 SV=1 && PF05405:Mitochondrial ATP synthase B chain precursor (ATP-synt_B)	-
121579458	16251	6997	8696	13687	236.956037560993	180.453606824175	130.300914153274	188.187832685419	8875.21493322333	15922.8491405166	-0.843235985371113	0.0413990055747478	0.150863267680408	9018.22952727106	6746.99016194671	0.418585767832417	0.309216161880248	0.524539628240983	9158.60355500453	12415.4721208258	-0.438940963857839	0.286147723826562	0.535595866565527	9057.3464647296	13140.9533607517	-0.536904333979637	0.192347595538986	0.528961939175666	9382.63079687476	10206.9486312055	-0.121493145917262	0.767662817626559	0.885568481348731	16621.8104748987	13381.6609119062	0.312817345563502	0.446554760570881	0.861511228073878	LOC121579458	NC_059204.1	40054143	40058747	+	1779	protein_coding	nucleophosmin && sp|P07222|NPM_XENLA Nucleophosmin OS=Xenopus laevis OX=8355 GN=npm1 PE=1 SV=1 && PF03066:Nucleoplasmin/nucleophosmin domain|PF16276:Nucleophosmin C-terminal domain	-
121533169	14537	12564	11829	12784	188.447915730922	288.078256684947	157.581352179846	156.271181176295	12072.781973137	14243.4591752781	-0.238539504567215	0.561571072397204	0.749229449091717	16193.3544591049	9177.80651368939	0.819167222938472	0.047458664408594	0.153786721011251	16445.4124748684	11106.0048205346	0.566335342989592	0.169099483396823	0.391401148491597	12320.5313282096	12273.9785743433	0.00546064843798134	0.989613422136224	1	16847.6796391165	9533.54365969948	0.821451895991749	0.0468422691757761	0.15540373559313	14868.7011352242	12498.8055388973	0.250485696390064	0.542129582019399	0.88912770150711	cct4	NC_059211.1	2037983	2044437	+	2001	protein_coding	chaperonin containing TCP1%2C subunit 4 (delta) && sp|P53451|TCPD_TAKRU T-complex protein 1 subunit delta OS=Takifugu rubripes OX=31033 GN=cct4 PE=2 SV=1 && PF00118:TCP-1/cpn60 chaperonin family	-
121555988	10405	10322	20237	13011	412.063760115533	723.023138297661	823.585536897111	485.87952508716	20654.0598766136	10194.894801666	1.0185691894938	0.01402939030626	0.0733066171672483	13303.7137017776	15701.3634499344	-0.239063158376728	0.560684477115142	0.726181257229784	13510.7931831393	7949.22600761386	0.765210713264998	0.0639171018125905	0.217189743620059	21077.9071124696	12491.9224021559	0.754729612321229	0.0674746375207542	0.314307261555218	13841.2777165773	9702.82708000312	0.51248859263934	0.21320298105371	0.420875081744477	10642.4188764519	12720.7414964533	-0.257354378392635	0.531216046190019	0.885346165722861	LOC121555988	NW_025533477.1	976129	977648	+	655	protein_coding	serine protease inhibitor Kazal-type 1 && sp|Q9PSM2|ISK1_STRCA Pancreatic secretory trypsin inhibitor OS=Struthio camelus OX=8801 GN=SPINK1 PE=1 SV=1 && -	-
121537841	23318	22361	16269	17282	217.810621805878	369.44090802049	156.166853117445	152.221971534304	16604.2845767807	22847.1483729168	-0.460455835459758	0.262911746229473	0.482021081514772	28820.388579211	12622.6914801525	1.19105909100302	0.00419703285900929	0.0301165561494886	29268.9919568109	17814.541788582	0.716310985182371	0.0824203664044271	0.252067681529716	16945.0256767025	16592.5307219181	0.0303270648557877	0.941260046541739	1	29984.9319281711	12887.8909040515	1.21821010664979	0.00342793932497448	0.0265832099727593	23850.0623439064	16896.4616494091	0.497268493351727	0.226789636322957	0.683328356152318	pfkma	NC_059215.1	53335189	53358009	+	2777	protein_coding	phosphofructokinase%2C muscle a && sp|Q0IIG5|PFKAM_BOVIN ATP-dependent 6-phosphofructokinase, muscle type OS=Bos taurus OX=9913 GN=PFKM PE=2 SV=1 && PF00365:Phosphofructokinase	PFK
121567489	10782	7015	5817	4990	210.761869045592	242.541686805332	116.85088891904	91.9790340160915	5936.88250171601	10564.2822094233	-0.831404628857398	0.0444202514342011	0.158518537627186	9041.42914085024	4513.24605748942	1.00235615294957	0.0157118278540754	0.0743397701287562	9182.16428081426	8237.24769507434	0.156662173131092	0.703226122424899	0.862464194386094	6058.71600766228	4790.9204510464	0.338699519834377	0.410840924094692	0.742053206273033	9406.76783283497	3721.23097909733	1.3378784474766	0.00137163964282638	0.0141843806908436	11028.0211057736	4878.67843229884	1.17659022576199	0.00471352950491044	0.0825176747261288	LOC121567489	NC_059197.1	48361470	48364037	+	1327	protein_coding	apolipoprotein A-I && sp|Q91488|APOA1_SALTR Apolipoprotein A-I OS=Salmo trutta OX=8032 GN=apoa1 PE=2 SV=1 && PF01442:Apolipoprotein A1/A4/E domain	-
121573498	15791	11618	20483	16687	117.333877078018	152.690200177214	156.403906344204	116.919685524667	20905.1296154641	15472.1377146066	0.434181141971185	0.291050306108907	0.512656073228139	14974.0858790931	15892.2286980565	-0.0858568863768009	0.834505671951961	0.929745557730463	15207.1654410037	12064.039823203	0.334030370570314	0.416445283025386	0.66642235610349	21334.1290966426	16021.2682657589	0.413171523033048	0.314934082226813	0.658772825382279	15579.144305191	12444.1744500094	0.32413756276508	0.430343226255879	0.655250584939414	16151.3143860712	16314.7352408379	-0.0145242237776877	0.971942972762411	1	LOC121573498	NC_059200.1	23200698	23208847	+	3491	protein_coding	uncharacterized LOC121573498 && - && -	-
121570059	11364	8866	12507	12531	78.4818583604476	108.300829875876	88.7628924590747	81.6054883069781	12764.7546680177	11134.5301439449	0.197122647602426	0.631449800211186	0.803165049571187	11427.122737046	9703.84975859869	0.235824511842966	0.566162108918138	0.731334847699696	11604.992251359	8681.88594997271	0.418653635539051	0.308922026965397	0.562027921933631	13026.7041138582	12031.0720173539	0.11470498498111	0.780164002055211	0.947602404365459	11888.8596971444	9344.87094896237	0.347352992613024	0.398304718528649	0.622991627009208	11623.3009398989	12251.4496038239	-0.0759322796222156	0.853499591434257	1	LOC121570059	NW_025533777.1	310806	335609	-	3756	protein_coding	tropomyosin alpha-3 chain%2C transcript variant X3 && - && PF00261:Tropomyosin	-
123487223	9431	16510	16136	8306	134.63762874261	416.890296924866	236.725388252361	111.814009485727	16468.5436204103	9240.56234767211	0.833651441970551	0.0437222492337656	0.156908566807626	21279.2253011124	12519.5001061624	0.765259124309596	0.0637730465636086	0.188815020481121	21610.4471423291	7205.1063163629	1.5846155177992	0.000163172490822948	0.00407196885786386	16806.499156804	7974.62852611331	1.07551723953557	0.00958721116704558	0.104858700973479	22139.0542981188	6194.11125330496	1.83759747829192	1.43253365728638e-05	0.000509689923742003	9646.19454923876	8120.70325723662	0.248351107785272	0.545864221343524	0.889899231937601	LOC123487223	NW_025534996.1	118305	128039	-	1817	protein_coding	actin%2C cytoplasmic 1-like && sp|Q7ZVF9|ACTB2_DANRE Actin, cytoplasmic 2 OS=Danio rerio OX=7955 GN=actbb PE=1 SV=2 && PF00022:Actin	Actin
121571300	10190	5408	7451	10918	89.6016082132325	84.1093560702501	67.3281105710944	90.5274517119297	7604.5571085528	9984.23620042514	-0.392782758295144	0.33981075419348	0.565083111284425	6970.21919496116	5781.02579598477	0.269863670540997	0.511995997569532	0.686667605414983	7078.71503742222	7784.96960759965	-0.137210612348364	0.738808185980739	0.884931696079086	7760.61325214079	10482.4227034237	-0.433724704519867	0.291980530166422	0.632733154250773	7251.86689984415	8141.98920020522	-0.167035707591448	0.684733421907609	0.828819655711331	10422.5130958042	10674.4333062998	-0.0344564046512592	0.933386800529478	1	LOC121571300	NC_059199.1	54661490	54671312	+	2950	protein_coding	eukaryotic initiation factor 4A-I && sp|Q3SZ54|IF4A1_BOVIN Eukaryotic initiation factor 4A-I OS=Bos taurus OX=9913 GN=EIF4A1 PE=2 SV=1 && PF00270:DEAD/DEAH box helicase|PF00271:Helicase conserved C-terminal domain	DEAD
121557212	5446	6305	23364	11335	231.585539836762	474.22549336976	1020.98942102171	454.517815700112	23845.5032643598	5336.02966884487	2.15985184915203	4.55670495852732e-07	2.98868677424016e-05	8126.3332718547	18127.5245510378	-1.1574994179471	0.00538851332053896	0.0359167868786833	8252.82454049747	4160.63304039517	0.988052805190123	0.0172528125901969	0.0968127914646646	24334.8426592538	10882.7864752212	1.16096564728781	0.00523715302390395	0.0721759805393866	8454.69585879591	8452.96358907782	0.000287112571410964	0.999757282096951	1	5570.26647537272	11082.1306380219	-0.992401667994037	0.0167249742169617	0.178071784310004	LOC121557212	NW_025533606.1	385935	387401	+	610	protein_coding	fatty acid-binding protein 10-A%2C liver basic && sp|Q9I8L5|FA10A_DANRE Fatty acid-binding protein 10-A, liver basic OS=Danio rerio OX=7955 GN=fabp10a PE=1 SV=1 && PF14651:Lipocalin / cytosolic fatty-acid binding protein family	-
121541455	12744	15517	10315	10773	796.565151389818	1715.49439942571	662.559698009477	634.962072141997	10527.5804096422	12486.6644216761	-0.246211989479426	0.549141284775081	0.738228842741769	19999.3799523986	8003.13177499464	1.32130048253901	0.00154845225795583	0.015403987873193	20310.6804356165	9736.18284297482	1.06079633545982	0.0105805138889649	0.0709239839573427	10743.6204174831	10343.2074830144	0.054795014132333	0.894098301081254	1	20807.4944815276	8033.85661894024	1.3729196248113	0.00101976790502115	0.0113396150428537	13034.7892063814	10532.6680470679	0.307492565185366	0.454459375123427	0.868265796035974	LOC121541455	NC_059218.1	12798021	12815562	+	415	protein_coding	60S ribosomal protein L37 && sp|P79244|RL37_BOVIN 60S ribosomal protein L37 OS=Bos taurus OX=9913 GN=RPL37 PE=3 SV=4 && PF01907:Ribosomal protein L37e	-
121558098	7403	7185	12555	8645	55.3722660887076	95.055516237532	96.5031540648138	60.9740623123242	12813.7438853544	7253.51284387089	0.820928983278233	0.0470615440982652	0.16474780275041	9260.53660242911	9741.09175823774	-0.072993299365767	0.859232936999961	0.945772084390311	9404.68224679247	5655.74827311901	0.733640017591824	0.0757133760309327	0.237540285484504	13076.6986473555	8300.10411038237	0.655788130951443	0.111804642433849	0.407186767739906	9634.72872801171	6446.91777095307	0.579616554447367	0.159705329912659	0.343709885603143	7571.9204880596	8452.14065640715	-0.158655717850795	0.699697306822408	0.955661119854434	LOC121558098	NC_059219.1	23102565	23116486	+	3468	protein_coding	sodium/potassium-transporting ATPase subunit alpha-1%2C transcript variant X2 && sp|P25489|AT1A1_CATCO Sodium/potassium-transporting ATPase subunit alpha-1 OS=Catostomus commersonii OX=7971 GN=atp1a1 PE=2 SV=1 && PF00690:Cation transporter/ATPase, N-terminus|PF00122:E1-E2 ATPase|PF00702:haloacid dehalogenase-like hydrolase|PF00689:Cation transporting ATPase, C-terminus|PF13246:Cation transport AT…	E1-E2_ATPase
121574713	10905	7880	10127	9996	484.369133016796	619.074636766255	462.244595851054	418.670751324902	10335.7059750735	10684.798525482	-0.0479226691193468	0.907352355647883	0.982008935778062	10156.299460023	7857.26727639103	0.370263382578504	0.368121797933475	0.587345973392828	10314.3880488376	8331.21763554392	0.308047901863143	0.453819057623298	0.698334146610073	10547.8084946187	9597.20592261369	0.136254259083671	0.740322723241876	0.929521183839273	10566.6865053013	7454.41513172469	0.503341131122461	0.221629265108542	0.431976590055799	11153.8276686557	9773.00179587313	0.190662417456212	0.642749282116635	0.935731434221277	LOC121574713	NC_059201.1	2891971	2896845	-	584	protein_coding	60S ribosomal protein L32 && sp|Q3SZQ6|RL32_BOVIN 60S ribosomal protein L32 OS=Bos taurus OX=9913 GN=RPL32 PE=2 SV=3 && PF01655:Ribosomal protein L32	-
121536759	9095	3792	11706	12400	229.494998602723	169.240716438294	303.542344865629	295.044682541734	11947.2471037117	8911.34704526747	0.422957173857982	0.303973277029849	0.527214556437931	4887.40944139102	9082.37388961129	-0.893993069554428	0.0309166444719629	0.118306915278412	4963.4854301166	6948.40794236312	-0.485330507231017	0.239036448353012	0.486129511009438	12192.4203361229	11905.2982665017	0.0343796077594701	0.933490172999526	1	5084.89744766629	9247.17875486432	-0.86279071906232	0.037164964705426	0.135076416041674	9302.52784087774	12123.3720247938	-0.382092330369875	0.352923538716267	0.794282501570288	LOC121536759	NC_059214.1	22396519	22398838	-	1028	protein_coding	cytochrome c && sp|P81459|CYC_THUAA Cytochrome c OS=Thunnus alalunga OX=8235 GN=cyc PE=1 SV=1 && PF00034:Cytochrome c	-
121533555	9628	5209	10994	9598	115.463096108618	110.491146275419	135.488705309573	108.53840809511	11220.5737132175	9433.58441485574	0.250264968016881	0.542660268456949	0.733313626656677	6713.73457809503	8529.95089493659	-0.345424765482973	0.401271739719987	0.618751931626253	6818.23812421971	7355.6110177813	-0.109453687861937	0.790352277584465	0.912537073294061	11450.8347559134	9215.08414521366	0.313378749591626	0.445973568054767	0.773127793158935	6985.01855773924	7157.6098396717	-0.0352235470714603	0.932095267145273	0.991602050941227	9847.68961336709	9383.88060156727	0.0695991616829317	0.865702437134358	1	bsg	NC_059211.1	47503825	47515725	-	2163	protein_coding	basigin%2C transcript variant X1 && sp|P17790|BASI_CHICK Basigin OS=Gallus gallus OX=9031 GN=BSG PE=1 SV=2 && PF13927:Immunoglobulin domain	-
121535376	12794	11348	16016	15783	55.6364658687993	87.2847797253374	71.5727149879826	64.7199733775486	16346.0705770686	12535.6547940576	0.382902812422789	0.351713255699015	0.578180582325277	14626.0916754907	12426.3951070734	0.235129799146122	0.567156771958977	0.732270966147301	14853.7545539543	9774.38200576351	0.60373873268207	0.142886690932061	0.351673892787169	16681.512823061	15153.3333743839	0.138613235071441	0.735778779984855	0.92728627164274	15217.0887659033	11770.0237366299	0.370566505372743	0.367444114046323	0.591194608119104	13085.9300856018	15430.9021763867	-0.237804236042233	0.562734674357826	0.900190029205292	LOC121535376	NC_059212.1	47371027	47395235	-	5965	protein_coding	myosin heavy chain%2C fast skeletal muscle && sp|Q90339|MYSS_CYPCA Myosin heavy chain, fast skeletal muscle OS=Cyprinus carpio OX=7962 PE=2 SV=2 && PF00063:Myosin head (motor domain)|PF01576:Myosin tail	Myosin_head
121573279	16578	12541	13680	14556	171.462139987328	229.421585520061	145.399343237439	141.962531841708	13961.9286666831	16243.2461758917	-0.218340249820137	0.59508725111492	0.775794186546228	16163.7105084284	10613.9511247605	0.606786246956139	0.140855740842419	0.313944557464097	16415.3071030094	12665.2946454382	0.374153437152431	0.362793270828436	0.617452809553381	14248.4455261968	13975.284578236	0.0279259277568236	0.945955146031938	1	16816.8378709559	10854.9983767403	0.631536021875662	0.125453347133699	0.299624405792004	16956.2718249999	14231.2747758536	0.252751713563709	0.538418683863184	0.888373150755138	LOC121573279	NC_059209.1	53968317	53989261	-	2508	protein_coding	voltage-dependent anion-selective channel protein 2-like%2C transcript variant X2 && sp|P82013|VDAC2_MELGA Voltage-dependent anion-selective channel protein 2 OS=Meleagris gallopavo OX=9103 GN=VDAC2 PE=1 SV=1 && PF01459:Eukaryotic porin	-
121553276	18737	15441	12060	16354	85.3284217256165	124.375569825555	56.4392464708526	70.2284744098797	12308.5425815698	18358.650455325	-0.576795571295682	0.161372292840656	0.358040891815188	19901.4260284281	9357.03363695661	1.0887341269169	0.00874072951300893	0.0501646987354448	20211.2018155654	14314.7344944508	0.497646814634496	0.226498440781457	0.4715781439001	12561.1300206651	15701.5533113033	-0.321938868181346	0.433470561614623	0.76390461619062	20705.582551959	12195.8423841312	0.763620050336163	0.0643433414936115	0.195106288616716	19164.5349897357	15989.1639903266	0.261342304177407	0.524660184287863	0.881331724882629	LOC121553276	NC_059228.1	13030007	13102891	-	5696	protein_coding	LIM domain-binding protein 3 && sp|O75112|LDB3_HUMAN LIM domain-binding protein 3 OS=Homo sapiens OX=9606 GN=LDB3 PE=1 SV=2 && PF15936:Domain of unknown function (DUF4749)|PF00595:PDZ domain|PF00412:LIM domain	PDZ
121579717	11293	6228	13402	13364	574.384601700726	560.28380443507	700.492221527767	640.952007801611	13678.1994496081	11064.9638151631	0.305876082609972	0.456800118718161	0.68071958391157	8027.090480423	10398.2578768583	-0.373394763461611	0.364128127276186	0.583684632510068	8152.03699118937	8627.64313880898	-0.0818126121902312	0.842471525390297	0.943312121429961	13958.8938530254	12830.8394559789	0.121567190586613	0.767343334622158	0.942251525118958	8351.44298273081	9966.07398470086	-0.255004453054067	0.535191986766555	0.712508422935612	11550.6808914059	13065.8665758244	-0.177823549115775	0.665199953185115	0.944144988865882	atp5l	NC_059204.1	51734686	51738208	+	510	protein_coding	ATP synthase%2C H+ transporting%2C mitochondrial F0 complex%2C subunit g && sp|Q5RFH0|ATP5L_PONAB ATP synthase subunit g, mitochondrial OS=Pongo abelii OX=9601 GN=ATP5MG PE=3 SV=1 && PF04718:Mitochondrial ATP synthase g subunit	-
121535946	5280	2720	7097	6584	121.851603303192	111.027927702285	168.310950897347	143.279062906864	7243.26163069467	5173.38163253654	0.485521091906061	0.238715193214388	0.464922058037476	3505.74356399566	5506.36604851936	-0.651376814364504	0.114995258710202	0.280312869003376	3560.31331294815	4033.81181978403	-0.180151388784881	0.662355370256456	0.835219396309943	7391.90356759702	6321.32777061517	0.225712743321385	0.583283342757897	0.845532366603102	3647.40285886563	4909.9436324001	-0.428842266590917	0.298507810709781	0.516717778904262	5400.47875636091	6437.11859242058	-0.25332329223964	0.538280948388979	0.888335314900004	LOC121535946	NC_059192.1	19490960	19493964	-	1124	protein_coding	retinol-binding protein 4-B && sp|P24775|RET4B_ONCMY Retinol-binding protein 4-B OS=Oncorhynchus mykiss OX=8022 GN=rbp4b PE=1 SV=2 && PF00061:Lipocalin / cytosolic fatty-acid binding protein family	-
121540510	8336	6180	11345	11605	89.1313626380406	116.876532836207	124.657261880435	117.007464831328	11578.807364992	8167.67319251375	0.503482597385716	0.22143559152467	0.442178658293456	7965.22484420523	8802.28301731383	-0.144168043377232	0.7259734510222	0.854291659819567	8089.2083890226	6368.54465105837	0.345019901752371	0.401818485424577	0.652976469993663	11816.4197821122	11142.0148166727	0.0847810643576247	0.836643736497857	0.974954020968056	8287.0775534946	8654.31391280335	-0.0625636622271636	0.879281890952442	0.957018919416123	8526.2092943122	11346.1073276261	-0.412216346831422	0.316420444345133	0.760876812691212	LOC121540510	NC_059217.1	3099417	3114633	-	2426	protein_coding	gelsolin-like && sp|O93510|GELS_CHICK Gelsolin OS=Gallus gallus OX=9031 GN=GSN PE=2 SV=1 && PF00626:Gelsolin repeat	-
121574979	12023	8868	11505	12184	153.55591858411	200.329728375435	151.001262788561	146.736848828122	11742.1047561143	11780.223251934	-0.0046762172399216	0.991151097791114	1	11429.7004718878	8926.42301611663	0.356623142756874	0.385890132399611	0.606317452994329	11607.6101097819	9185.3509155528	0.337653950202544	0.411596166756409	0.661620660015266	11983.0682271031	11697.9155933407	0.0347446710911588	0.932788442693454	1	11891.5415900283	9086.09849589199	0.388191572668291	0.345322282490516	0.568111719700128	12297.3377280235	11912.1906731105	0.0459063416068714	0.91119443711047	1	LOC121574979	NC_059201.1	29840233	29845415	-	2031	protein_coding	cytochrome b-c1 complex subunit 1%2C mitochondrial && sp|Q9CZ13|QCR1_MOUSE Cytochrome b-c1 complex subunit 1, mitochondrial OS=Mus musculus OX=10090 GN=Uqcrc1 PE=1 SV=2 && PF05193:Peptidase M16 inactive domain|PF00675:Insulinase (Peptidase family M16)	-
121552814	12102	8925	8872	10741	119.361711312432	155.697671428513	89.9227674602541	99.8960208931014	9054.84206345787	11857.6280402969	-0.389049838375573	0.344266297245037	0.5700468046394	11503.1659148776	6883.54416065657	0.740790349488478	0.0728350976551522	0.207220484244143	11682.2190748337	9245.70559276081	0.337448812034869	0.411874972737281	0.661899535659726	9240.65975421991	10312.4841240275	-0.158323117954474	0.70015886134888	0.90958659731182	11967.9755372209	8009.9928768678	0.579291853890195	0.15978745601231	0.343830604088457	12378.1403171917	10501.3819208926	0.237212308359889	0.563829324004499	0.900882981036188	LOC121552814	NC_059227.1	19254273	19298508	-	2630	protein_coding	beta-taxilin%2C transcript variant X1 && sp|Q8VBT1|TXLNB_MOUSE Beta-taxilin OS=Mus musculus OX=10090 GN=Txlnb PE=1 SV=2 && PF04487:CITED|PF09728:Myosin-like coiled-coil protein	-
121578300	13033	13208	9950	10993	237.076499630239	424.959141381476	185.997640455092	188.56275893806	10155.0582361444	12769.8287740415	-0.33053746829861	0.421439177508322	0.64703106487558	17023.3850780427	7719.93740270393	1.1408389655101	0.00606823983513377	0.0392139302806683	17288.3628869136	9956.97400389238	0.796009558790144	0.0539819343409688	0.195536457268779	10363.4536523474	10554.4305760491	-0.0263445064677956	0.949110656974796	1	17711.2491476061	8197.91984568663	1.11131877980214	0.0074759085094664	0.0443192088826916	13330.3834882752	10747.7601645232	0.310678543822715	0.449791273360153	0.864256400200275	LOC121578300	NC_059203.1	57987298	57993777	+	1426	protein_coding	cytochrome c1%2C heme protein%2C mitochondrial && sp|P00125|CY1_BOVIN Cytochrome c1, heme protein, mitochondrial OS=Bos taurus OX=9913 GN=CYC1 PE=1 SV=2 && PF02167:Cytochrome C1 family	-
121569889	9402	5081	10939	11631	137.090681505659	131.039699338807	163.910039089542	159.919097096815	11164.4402350192	9212.14793169076	0.27729752488928	0.500006330695889	0.70620403510983	6548.75954814379	8487.2777703471	-0.374082660160255	0.363450205861124	0.58279530525804	6650.69518506624	7182.95080194065	-0.111079125258692	0.787327245318161	0.911437508941185	11393.5493529478	11166.9775458495	0.0289772979121056	0.943978194450026	1	6813.37741305901	8673.70320323599	-0.348282098549082	0.397391597851275	0.622991627009208	9616.53283929093	11371.5273051436	-0.24183492408366	0.556322100375079	0.896304744270754	LOC121569889	NC_059198.1	17414736	17419559	-	1779	protein_coding	myosin regulatory light polypeptide 9 && sp|P24032|MLRN_CHICK Myosin regulatory light chain 2, smooth muscle minor isoform OS=Gallus gallus OX=9031 PE=2 SV=2 && PF13405:EF-hand domain	-
121585929	8830	10672	7931	8419	89.6465200925041	191.63929002377	82.7448408569953	80.5988465192786	8094.44928191976	8651.6980716447	-0.0960495457232518	0.815437174645921	0.925155287810606	13754.8172990528	6153.4457925207	1.16044793245294	0.00528159394703022	0.0354005658014462	13968.9184071068	6745.95237952915	1.05010604480826	0.0114056493050727	0.0750652141793909	8260.55858711505	8083.12038753637	0.0313253237450334	0.939546315730127	1	14310.608971227	6278.3800925226	1.18859756514986	0.0042985770644695	0.0307697974853797	9031.48118100967	8231.18239029348	0.133860353137262	0.744823409052821	0.970423069506638	LOC121585929	NC_059192.1	12243154	12262832	+	2555	protein_coding	glutamate dehydrogenase%2C mitochondrial && sp|P82264|DHE3_CHAAC Glutamate dehydrogenase, mitochondrial OS=Chaenocephalus aceratus OX=36190 GN=glud1 PE=1 SV=1 && PF00208:Glutamate/Leucine/Phenylalanine/Valine dehydrogenase|PF02812:Glu/Leu/Phe/Val dehydrogenase, dimerisation domain	-
121568957	13545	10050	8695	11993	82.4189947779036	108.163409925224	54.3698498082133	68.8131949766418	8874.19432452881	13271.4901872285	-0.580636054899683	0.158775490197922	0.354096951283462	12953.1417633199	6746.21428695403	0.941132898168841	0.0230888582745161	0.0957678454104699	13154.7644376517	10348.1334308408	0.346205673031293	0.399788659897908	0.650967671570854	9056.3049119484	11514.5355443881	-0.346458506908883	0.399547449833631	0.732379159554775	13476.5402843872	8943.66178541018	0.591499645072585	0.151158700201011	0.330668465015504	13854.0660914919	11725.4516075017	0.240663180732946	0.558108045689521	0.896956935813579	LOC121568957	NC_059192.1	42526026	42542119	-	4263	protein_coding	eukaryotic translation initiation factor 3 subunit A%2C transcript variant X1 && sp|Q6PCR7|EIF3A_DANRE Eukaryotic translation initiation factor 3 subunit A OS=Danio rerio OX=7955 GN=eif3a PE=2 SV=1 && PF01399:PCI domain	-
121574113	13420	11970	10621	11977	157.373292059977	248.278246184963	127.992395040485	132.440907635799	10839.8866701636	13149.0142562746	-0.278602469608324	0.49788384189279	0.70620403510983	15427.7672111935	8240.54952271789	0.904701407231691	0.0288218962355251	0.112483549232855	15667.9085233753	10252.6355238716	0.61180676774165	0.137635345261106	0.346521796147093	11062.3355685283	11499.1738648947	-0.0558744604856265	0.891997802285147	1	16051.1574527022	8931.72991437499	0.845651214077121	0.0408180793572759	0.141542577043759	13726.2138934409	11709.808544414	0.229213560578929	0.576978530886502	0.90777955526143	LOC121574113	NC_059200.1	55517266	55542875	+	2212	protein_coding	eukaryotic initiation factor 4A-I && sp|Q3SZ54|IF4A1_BOVIN Eukaryotic initiation factor 4A-I OS=Bos taurus OX=9913 GN=EIF4A1 PE=2 SV=1 && PF00271:Helicase conserved C-terminal domain|PF00270:DEAD/DEAH box helicase	DEAD
121585130	6645	5242	12164	10342	70.9336566310852	98.9738317364566	133.436308110715	104.101618406953	12414.6858857993	6510.81879856301	0.931123122136504	0.0245784498225034	0.107005875974825	6756.26720300339	9437.72463617591	-0.482213379970012	0.24170231801066	0.45375235323184	6861.43278821915	5076.64896489638	0.43461339187886	0.291424442074663	0.541518597690582	12669.4515099092	9929.40224165969	0.351570487938113	0.392567086901954	0.730464814917363	7029.26979035084	7712.44184289656	-0.13382054084014	0.745052684400914	0.869445315228896	6796.62475907828	10111.283035144	-0.57306767177215	0.164419752161734	0.583201747338072	LOC121585130	NW_025533466.1	751241	755010	-	2430	protein_coding	selenoprotein P && sp|Q98SV1|SELPA_DANRE Selenoprotein Pa OS=Danio rerio OX=7955 GN=sepp1a PE=1 SV=3 && PF04592:Selenoprotein P, N terminal region	-
121579727	13250	8690	10300	13722	94.474982507582	109.593986020491	75.4707054645492	92.2601043994646	10512.2712792245	12982.4469901774	-0.304485084639905	0.458882912188358	0.68220057020762	11200.2820709706	7991.49365010613	0.486985219433514	0.236890103026284	0.448612738670242	11374.6207101447	10122.7583703929	0.168207983278981	0.682358654629129	0.847297025253721	10727.9971257652	13174.5570346435	-0.296371414125322	0.470913972948445	0.793342543177349	11652.8531233547	10233.0495990928	0.187438484704221	0.648351874691814	0.800497775921264	13552.3349040916	13415.8801124104	0.0145991905843082	0.971835496259355	1	acadvl	NC_059204.1	52476082	52512721	+	3638	protein_coding	acyl-CoA dehydrogenase very long chain%2C transcript variant X1 && sp|P49748|ACADV_HUMAN Very long-chain specific acyl-CoA dehydrogenase, mitochondrial OS=Homo sapiens OX=9606 GN=ACADVL PE=1 SV=1 && PF02770:Acyl-CoA dehydrogenase, middle domain|PF00441:Acyl-CoA dehydrogenase, C-terminal domain|PF02771:Acyl-CoA dehydrogenase, N-terminal domain	-
121569345	16157	15013	9257	11892	205.243127516872	337.319453451797	120.842139437142	142.448665247556	9447.77641084593	15830.7472404393	-0.744675350317109	0.0712518162329215	0.219615562933911	19349.790772382	7182.25603282571	1.4297881111616	0.000635873352283196	0.00824641599816399	19650.9801131708	12343.6576947901	0.670821859646412	0.103729651396939	0.292509974875208	9641.65757497984	11417.5649425859	-0.243899933484099	0.552957062112978	0.822050376837709	20131.6574749128	8868.34184950031	1.18271325439703	0.00447388928688353	0.0316704267939913	16525.6656219644	11626.7047717609	0.507261118789324	0.217790596339472	0.668585271619906	LOC121569345	NC_059198.1	37075324	37081988	+	2042	protein_coding	T-complex protein 1 subunit epsilon && sp|P48643|TCPE_HUMAN T-complex protein 1 subunit epsilon OS=Homo sapiens OX=9606 GN=CCT5 PE=1 SV=1 && PF00118:TCP-1/cpn60 chaperonin family	-
121542635	11044	7374	8480	12146	80.9257573689025	95.571744277309	63.8552294594551	83.9245915379113	8654.76345520821	10820.9917607028	-0.322262778531586	0.433257546271474	0.658625221485313	9504.13254500347	6579.40116352636	0.530582718442835	0.197826708719944	0.39717358690412	9652.06986778668	8437.41130810619	0.194028085935093	0.636993172256735	0.816791583457552	8832.37106399145	11661.4316045438	-0.400868254218858	0.329865909891498	0.670354828422466	9888.16760558445	9057.76030218369	0.126539676862737	0.758283613555216	0.87808373368642	11295.9993128884	11875.0383982774	-0.072119965213022	0.860800109456915	1	LOC121542635	NC_059219.1	5650639	5682334	-	3540	protein_coding	catenin beta-1%2C transcript variant X4 && sp|F1QGH7|CTNB1_DANRE Catenin beta-1 OS=Danio rerio OX=7955 GN=ctnnb1 PE=1 SV=1 && PF00514:Armadillo/beta-catenin-like repeat	Arm
121558856	16430	13639	10503	12213	171.780726759211	252.223417719812	112.847120262334	120.407853483341	10719.4548442109	16098.2346736424	-0.586665718590552	0.154423819220705	0.347088869321162	17578.8869363641	8148.99627359641	1.10913264145622	0.0075918946230244	0.0452792796766184	17852.5113769568	12552.2251235955	0.508175427849462	0.216925819881971	0.458399531846355	10939.4323403475	11725.7586374225	-0.100143154149847	0.807552125358073	0.962450497001538	18289.1970639953	9107.72501214302	1.00581394876015	0.0152597325995158	0.0736109979297943	16804.8948225076	11940.5437249569	0.493008220236012	0.230923076338133	0.689267705182007	LOC121558856	NW_025533545.1	179169	196871	-	2481	protein_coding	T-complex protein 1 subunit eta && sp|Q5ZJK8|TCPH_CHICK T-complex protein 1 subunit eta OS=Gallus gallus OX=9031 GN=CCT7 PE=1 SV=1 && PF00118:TCP-1/cpn60 chaperonin family	-
121537814	8404	12755	14449	7951	123.650924577153	331.938625849807	218.468767392846	110.313499646599	14746.7767527646	8234.30009895284	0.840671586269135	0.0420292302999967	0.152536850149964	16439.5281364617	11210.5989939489	0.552296030915196	0.179848745892704	0.371234859853723	16695.4179542183	6420.49551246881	1.37867230646598	0.000975259217449511	0.013292899082753	15049.3996149335	7633.79126235029	0.979221693900557	0.0181462921222381	0.152152896388997	17103.8004094929	5929.372864601	1.5283388612078	0.000271415762664603	0.00447586954494892	8595.76089005193	7773.62279497823	0.145035361540202	0.724375704585404	0.964399517705369	LOC121537814	NC_059215.1	52423190	52429736	-	1763	protein_coding	keratin%2C type I cytoskeletal 18 && sp|O57607|K1C18_ONCMY Keratin, type I cytoskeletal 18 OS=Oncorhynchus mykiss OX=8022 GN=krt18 PE=1 SV=1 && PF00038:Intermediate filament protein	Filament
[truncated: 39,212 more rows]
