# Supplementary material for: Transcriptional Rearrangements Associated with Thermal Stress and Preadaptation in Baikal Whitefish (Coregonus baicalensis)
Source: Animals (Basel). 2024 Oct 25;14(21):3077. doi: 10.3390/ani14213077 (PMC11545380; doi:10.3390/ani14213077)
Supplement: Supplementary file 1 [file animals-14-03077-s001.zip › S4_DEGs_blastn_NT(GenBank)_blast_report_Nucl.xls]

## Sheet: sigidiffexpr_blastn_NT(GenBank)
Query	Taxid	Accession	Title	Evalue	Querycov	Ident
TRINITY_DN19273_c0_g1_i1 len=281 path=[0:0-280]	59861	XM_041855274	PREDICTED: Coregonus clupeaformis KH domain-containing, RNA-binding, signal transduction-associated protein 1-like (LOC121544980), transcript variant X3, mRNA	7.68E-139	99.29	100
TRINITY_DN5718_c1_g1_i1 len=255 path=[1:0-64 3:65-68 7:69-254]	8038	XM_055874831	PREDICTED: Salvelinus fontinalis calcyphosine-like b (capslb), transcript variant X1, mRNA	1.97E-44	47.45	94.4
TRINITY_DN5718_c1_g1_i3 len=266 path=[0:0-57 5:58-76 6:77-79 7:80-265]	8036	XM_023981269	PREDICTED: Salvelinus alpinus ubiquitin-conjugating enzyme E2 A (LOC111959595), transcript variant X1, mRNA	2.53E-43	47.74	93.02
TRINITY_DN7865_c0_g1_i1 len=257 path=[0:0-129 1:130-161 3:162-200 5:201-256]	59861	XM_041861561	PREDICTED: Coregonus clupeaformis myosin-7-like (LOC121549717), mRNA	4.67E-122	99.61	98.83
TRINITY_DN7865_c3_g1_i1 len=241 path=[0:0-240]	59861	XM_041896171	PREDICTED: Coregonus clupeaformis myosin-7-like (LOC121580926), mRNA	9.53E-118	99.59	100
TRINITY_DN6032_c1_g4_i1 len=227 path=[0:0-59 2:60-226]	8023	XM_065002372	PREDICTED: Oncorhynchus nerka nebulin-related anchoring protein (nrap), transcript variant X2, mRNA	3.10E-60	82.38	87.76
TRINITY_DN38555_c0_g1_i1 len=356 path=[0:0-355]	59861	XM_041844778	PREDICTED: Coregonus clupeaformis gamma-crystallin M3-like (LOC121537035), mRNA	2.35E-178	99.72	99.72
TRINITY_DN20431_c0_g1_i1 len=331 path=[0:0-330]	59861	XM_045217008	PREDICTED: Coregonus clupeaformis solute carrier family 1 member 4 (slc1a4), mRNA	1.78E-160	99.4	98.79
TRINITY_DN3133_c0_g1_i1 len=791 path=[2:0-239 4:240-376 6:377-425 7:426-660 8:661-704 10:705-790]	59861	XM_045223846	PREDICTED: Coregonus clupeaformis ATP-dependent 6-phosphofructokinase, muscle type-like (LOC121577626), mRNA	0	99.87	98.74
TRINITY_DN3133_c0_g1_i3 len=665 path=[0:0-73 3:74-113 4:114-250 5:251-299 7:300-534 9:535-578 10:579-664]	59861	XM_041888241	PREDICTED: Coregonus clupeaformis ATP-dependent 6-phosphofructokinase, muscle type (LOC121575267), mRNA	0	99.85	98.95
TRINITY_DN30186_c1_g1_i1 len=239 path=[0:0-238]	59861	XM_041858927	PREDICTED: Coregonus clupeaformis collagen, type I, alpha 1b (col1a1b), mRNA	1.15E-116	99.58	100
TRINITY_DN4230_c3_g2_i1 len=440 path=[0:0-439]	8038	XM_055893170	PREDICTED: Salvelinus fontinalis myocardin-related transcription factor B-like (LOC129830600), transcript variant X3, mRNA	9.77E-77	44.32	93.88
TRINITY_DN4286_c1_g2_i2 len=509 path=[0:0-113 4:114-145 6:146-227 9:228-314 10:315-508]	59861	XM_041872596	PREDICTED: Coregonus clupeaformis heat shock cognate 70 kDa protein (LOC121559318), mRNA	0	99.8	95.48
TRINITY_DN4286_c1_g2_i4 len=748 path=[2:0-325 3:326-352 4:353-384 6:385-466 9:467-553 10:554-747]	59861	XM_041878458	PREDICTED: Coregonus clupeaformis heat shock cognate 70 kDa protein (LOC121567997), transcript variant X1, mRNA	0	99.87	98.66
TRINITY_DN12693_c0_g1_i1 len=467 path=[0:0-174 1:175-176 2:177-196 3:197-466]	8030	XR_006769391	PREDICTED: Salmo salar uncharacterized LOC123741880 (LOC123741880), ncRNA	1.89E-35	24.63	93.1
TRINITY_DN12693_c0_g1_i3 len=267 path=[0:0-174 2:175-194 4:195-200 5:201-245 6:246-266]	6579	XM_033890379	PREDICTED: Pecten maximus cell wall protein RTB1-like (LOC117331575), mRNA	0.0131643	39.7	72.97
TRINITY_DN28354_c0_g1_i1 len=400 path=[0:0-188 2:189-250 4:251-299 5:300-399]	59861	XM_041849777	PREDICTED: Coregonus clupeaformis DNA-binding protein RFX7 (LOC121540727), mRNA	2.35E-166	99.75	93.35
TRINITY_DN28354_c0_g1_i5 len=211 path=[1:0-82 7:83-99 10:100-106 16:107-128 17:129-145 18:146-147 19:148-169 20:170-210]	59861	XM_041849777	PREDICTED: Coregonus clupeaformis DNA-binding protein RFX7 (LOC121540727), mRNA	8.13E-99	99.53	99.05
TRINITY_DN28354_c0_g1_i8 len=939 path=[0:0-188 3:189-247 4:248-296 6:297-810 7:811-827 10:828-834 16:835-856 17:857-873 18:874-875 19:876-897 20:898-938]	59861	XM_041849777	PREDICTED: Coregonus clupeaformis DNA-binding protein RFX7 (LOC121540727), mRNA	0	99.89	99.47
TRINITY_DN573_c0_g1_i10 len=236 path=[2:0-116 42:117-235]	8018	XM_052457406	PREDICTED: Oncorhynchus keta sorting nexin-12-like (LOC118390521), transcript variant X4, mRNA	1.21E-65	99.58	84.21
TRINITY_DN573_c0_g1_i13 len=1892 path=[1:0-829 17:830-862 18:863-910 21:911-961 26:962-993 28:994-1019 31:1020-1033 32:1034-1173 34:1174-1224 35:1225-1251 36:1252-1361 38:1362-1494 39:1495-1547 41:1548-1891]	59861	XM_045208933	PREDICTED: Coregonus clupeaformis angiopoietin-related protein 5-like (LOC123482167), mRNA	0	86.84	98.24
TRINITY_DN9974_c1_g3_i1 len=250 path=[0:0-249]	8030	XM_045703611	PREDICTED: Salmo salar cylicin-2 (LOC106580802), transcript variant X4, mRNA	1.80E-95	99.6	91.6
TRINITY_DN573_c0_g1_i2 len=2136 path=[0:0-257 4:258-291 6:292-297 7:298-301 9:302-393 12:394-417 14:418-473 15:474-828 16:829-957 17:958-990 19:991-1020 23:1021-1040 24:1041-1056 25:1057-1089 26:1090-1121 27:1122-1124 30:1125-1144 31:1145-1158 32:1159-1298 34:1299-1349 35:1350-1376 36:1377-1486 38:1487-1619 40:1620-1672 41:1673-2016 42:2017-2135]	59861	XM_045208931	PREDICTED: Coregonus clupeaformis angiopoietin-4-like (LOC121543923), transcript variant X1, mRNA	0	76.54	94.41
TRINITY_DN573_c0_g1_i7 len=2011 path=[1:0-829 17:830-862 18:863-910 20:911-912 24:913-928 25:929-961 26:962-993 28:994-1019 31:1020-1033 32:1034-1173 33:1174-1224 35:1225-1251 36:1252-1361 38:1362-1494 39:1495-1547 41:1548-1891 42:1892-2010]	59861	XM_045208933	PREDICTED: Coregonus clupeaformis angiopoietin-related protein 5-like (LOC123482167), mRNA	0	81.7	98.72
TRINITY_DN501_c0_g1_i1 len=1422 path=[0:0-226 2:227-262 3:263-304 5:305-358 6:359-389 8:390-1421]	59861	XM_041898937	PREDICTED: Coregonus clupeaformis procathepsin L-like (LOC121582821), mRNA	0	99.93	98.6
TRINITY_DN15452_c0_g1_i1 len=272 path=[0:0-271]	59861	XM_041892259	PREDICTED: Coregonus clupeaformis C->U-editing enzyme APOBEC-2 (LOC121578136), transcript variant X1, mRNA	6.93E-133	99.63	99.63
TRINITY_DN19755_c0_g1_i1 len=554 path=[0:0-22 1:23-52 2:53-106 3:107-121 4:122-487 6:488-553]	59861	XM_041857086	PREDICTED: Coregonus clupeaformis SRSF protein kinase 3 (srpk3), transcript variant X2, mRNA	0	91.34	99.61
TRINITY_DN19755_c0_g1_i4 len=659 path=[0:0-22 1:23-52 2:53-106 3:107-121 4:122-487 5:488-658]	59861	XM_041857085	PREDICTED: Coregonus clupeaformis SRSF protein kinase 3 (srpk3), transcript variant X1, mRNA	0	67.22	99.55
TRINITY_DN31092_c0_g2_i1 len=371 path=[0:0-370]	59861	XM_041893586	PREDICTED: Coregonus clupeaformis heat shock 70 kDa protein 4 (LOC121579205), mRNA	0	99.73	100
TRINITY_DN731_c1_g1_i1 len=713 path=[1:0-68 4:69-82 6:83-107 8:108-120 9:121-166 11:167-172 15:173-456 19:457-491 21:492-504 22:505-528 24:529-563 25:564-601 27:602-605 29:606-712]	8032	XM_029746433	PREDICTED: Salmo trutta stromal interaction molecule 2-like (LOC115187366), mRNA	0	91.87	89.47
TRINITY_DN731_c1_g1_i11 len=786 path=[2:0-91 3:92-96 4:97-110 5:111-155 6:156-180 8:181-193 9:194-239 11:240-245 15:246-529 19:530-564 21:565-577 22:578-601 24:602-636 25:637-674 27:675-678 29:679-785]	8032	XR_003876044	PREDICTED: Salmo trutta stromal interaction molecule 2-like (LOC115187365), transcript variant X2, misc_RNA	0	90.33	88.47
TRINITY_DN731_c1_g1_i15 len=382 path=[2:0-91 3:92-96 4:97-110 5:111-155 6:156-180 8:181-193 10:194-285 11:286-291 12:292-313 14:314-314 16:315-358 18:359-381]	8018	XM_052506622	PREDICTED: Oncorhynchus keta uncharacterized LOC118382215 (LOC118382215), mRNA	2.72E-127	99.74	88.02
TRINITY_DN9602_c0_g1_i2 len=531 path=[1:0-160 2:161-194 4:195-252 5:253-270 6:271-479 9:480-530]	59861	XM_041874021	PREDICTED: Coregonus clupeaformis beta-enolase (LOC121561471), mRNA	0	99.81	99.06
TRINITY_DN731_c1_g1_i18 len=678 path=[6:0-24 7:25-68 8:69-81 9:82-127 11:128-133 15:134-417 17:418-418 19:419-453 21:454-466 23:467-493 24:494-528 25:529-566 27:567-570 29:571-677]	8030	XM_045712873	PREDICTED: Salmo salar stromal interaction molecule 2-like (LOC106564637), mRNA	0	91.45	89.89
TRINITY_DN15124_c0_g3_i1 len=226 path=[0:0-225]	59861	XM_041868906	PREDICTED: Coregonus clupeaformis gamma-crystallin M3-like (LOC121555102), mRNA	4.29E-90	83.63	100
TRINITY_DN25050_c2_g4_i1 len=346 path=[0:0-345]	59861	XM_041844430	PREDICTED: Coregonus clupeaformis uridine phosphorylase 2 (LOC121536835), mRNA	2.13E-172	99.42	99.71
TRINITY_DN4724_c2_g2_i1 len=367 path=[0:0-169 2:170-185 3:186-222 4:223-225 5:226-262 6:263-366]	8038	XM_055904244	PREDICTED: Salvelinus fontinalis acidic amino acid decarboxylase GADL1-like (LOC129837802), mRNA	1.27E-42	48.23	81.63
TRINITY_DN4724_c2_g2_i5 len=404 path=[0:0-169 1:170-206 2:207-222 3:223-259 4:260-262 5:263-299 6:300-403]	8030	XM_045696230	PREDICTED: Salmo salar glutamate decarboxylase like 1 (gadl1), transcript variant X1, mRNA	1.16E-43	43.56	81.22
TRINITY_DN36842_c1_g1_i1 len=204 path=[0:0-203]	59861	XM_041883001	PREDICTED: Coregonus clupeaformis elongation factor 1-alpha (LOC121571503), mRNA	9.50E-98	99.51	100
TRINITY_DN8223_c13_g1_i1 len=214 path=[0:0-213]	8030	XM_014124113	PREDICTED: Salmo salar myocyte-specific enhancer factor 2A (LOC106560805), transcript variant X5, mRNA	2.37E-80	99.53	92.13
TRINITY_DN6748_c1_g1_i1 len=242 path=[1:0-28 2:29-77 4:78-89 6:90-90 8:91-129 9:130-155 10:156-168 12:169-191 13:192-241]	8018	XR_008117892	PREDICTED: Oncorhynchus keta uncharacterized LOC127924424 (LOC127924424), ncRNA	1.17E-21	99.59	71.88
TRINITY_DN6748_c1_g1_i3 len=297 path=[0:0-38 2:39-87 4:88-99 5:100-141 6:142-142 7:143-181 8:182-220 9:221-246 13:247-296]	8018	XR_008117892	PREDICTED: Oncorhynchus keta uncharacterized LOC127924424 (LOC127924424), ncRNA	6.73E-26	98.99	71.34
TRINITY_DN6742_c0_g1_i1 len=518 path=[1:0-97 4:98-157 9:158-168 10:169-186 13:187-226 14:227-517]	59861	XM_041872596	PREDICTED: Coregonus clupeaformis heat shock cognate 70 kDa protein (LOC121559318), mRNA	0	90.15	99.79
TRINITY_DN8734_c1_g1_i1 len=769 path=[0:0-99 2:100-114 4:115-142 5:143-152 6:153-191 7:192-768]	8032	XM_029774452	PREDICTED: Salmo trutta immunoglobulin-like and fibronectin type III domain-containing protein 1 (LOC115207398), transcript variant X3, mRNA	0	99.87	91.58
TRINITY_DN6742_c0_g1_i4 len=578 path=[2:0-157 4:158-217 9:218-228 10:229-246 13:247-286 14:287-577]	59861	XM_041878458	PREDICTED: Coregonus clupeaformis heat shock cognate 70 kDa protein (LOC121567997), transcript variant X1, mRNA	0	98.1	97.72
TRINITY_DN8734_c1_g1_i3 len=850 path=[0:0-99 2:100-114 3:115-195 4:196-223 5:224-233 6:234-272 7:273-849]	8022	XM_036950778	PREDICTED: Oncorhynchus mykiss immunoglobulin-like and fibronectin type III domain-containing protein 1 (LOC110494724), mRNA	0	99.88	88.55
TRINITY_DN8709_c0_g1_i1 len=549 path=[0:0-548]	59861	XR_005995190	PREDICTED: Coregonus clupeaformis uncharacterized LOC121538309 (LOC121538309), ncRNA	0	99.82	99.64
TRINITY_DN24672_c0_g1_i1 len=202 path=[0:0-83 2:84-110 4:111-201]	8040	XM_038962830	PREDICTED: Salvelinus namaycush myosin heavy chain, fast skeletal muscle-like (LOC120019531), mRNA	5.92E-94	99.5	99.01
TRINITY_DN24672_c0_g1_i3 len=435 path=[0:0-83 2:84-110 3:111-138 5:139-434]	59861	XM_041835976	PREDICTED: Coregonus clupeaformis myosin heavy chain, fast skeletal muscle-like (LOC121530756), mRNA	0	99.77	96.32
TRINITY_DN6717_c0_g1_i11 len=201 path=[0:0-51 14:52-69 15:70-91 17:92-98 18:99-110 20:111-111 22:112-116 23:117-124 25:125-127 26:128-129 27:130-130 28:131-200]	10116	XM_039086861	PREDICTED: Rattus norvegicus sorting nexin 29 (Snx29), transcript variant X5, mRNA	7.20E-17	93.03	73.56
TRINITY_DN4591_c0_g2_i1 len=725 path=[0:0-299 1:300-330 4:331-356 5:357-463 6:464-487 10:488-501 11:502-529 13:530-550 14:551-627 16:628-724]	90313	XM_064989994	PREDICTED: Oncorhynchus masou masou gamma-crystallin M2-like (LOC135556636), mRNA	0	95.72	88.89
TRINITY_DN4591_c0_g2_i3 len=379 path=[0:0-299 2:300-378]	59861	XM_041868819	PREDICTED: Coregonus clupeaformis gamma-crystallin M1-like (LOC121555044), mRNA	0	99.74	99.74
TRINITY_DN2501_c0_g1_i1 len=1219 path=[0:0-180 2:181-248 4:249-312 5:313-446 6:447-486 8:487-746 9:747-793 11:794-887 12:888-988 14:989-1015 15:1016-1129 17:1130-1218]	59861	XM_041887958	PREDICTED: Coregonus clupeaformis purine nucleoside phosphorylase (LOC121575106), transcript variant X2, mRNA	0	99.84	98.28
TRINITY_DN90220_c0_g1_i1 len=235 path=[0:0-234]	8017	XM_046300105	PREDICTED: Oncorhynchus gorbuscha complement factor H-like (LOC123996609), mRNA	1.57E-70	94.89	87.5
TRINITY_DN15294_c0_g1_i1 len=537 path=[0:0-72 2:73-75 5:76-88 6:89-138 8:139-166 9:167-209 11:210-210 13:211-216 15:217-245 16:246-271 17:272-329 20:330-383 23:384-386 25:387-536]	8036	XM_023973438	PREDICTED: Salvelinus alpinus myosin-7-like (LOC111953951), mRNA	5.86E-144	61.08	94.61
TRINITY_DN15294_c0_g1_i4 len=333 path=[0:0-72 1:73-73 3:74-75 5:76-88 6:89-138 7:139-166 9:167-209 10:210-219 14:220-221 15:222-250 16:251-276 18:277-297 22:298-310 24:311-332]	59861	XM_041896171	PREDICTED: Coregonus clupeaformis myosin (LOC121580926), mRNA	2.66E-158	99.1	98.19
TRINITY_DN15294_c0_g1_i6 len=316 path=[9:0-42 11:43-43 12:44-52 14:53-54 15:55-83 16:84-109 18:110-130 21:131-143 24:144-165 25:166-315]	8038	XM_055928764	PREDICTED: Salvelinus fontinalis myosin (LOC129859247), mRNA	8.20E-133	93.67	96.3
TRINITY_DN15294_c1_g1_i2 len=338 path=[2:0-77 4:78-132 5:133-134 7:135-144 10:145-187 11:188-233 13:234-265 14:266-278 16:279-280 18:281-281 19:282-337]	59861	XM_041896171	PREDICTED: Coregonus clupeaformis myosin-7-like (LOC121580926), mRNA	4.29E-162	99.7	98.22
TRINITY_DN15294_c1_g1_i5 len=338 path=[2:0-77 4:78-132 5:133-134 8:135-143 9:144-144 10:145-187 12:188-233 13:234-265 14:266-278 16:279-280 18:281-281 19:282-337]	59861	XM_041879820	PREDICTED: Coregonus clupeaformis myosin-7 (LOC121569143), mRNA	1.82E-160	99.7	97.93
TRINITY_DN22253_c0_g2_i1 len=480 path=[1:0-330 2:331-353 3:354-386 5:387-446 6:447-479]	8030	XM_045691984	PREDICTED: Salmo salar repetitive organellar protein-like (LOC106566242), mRNA	3.08E-77	37.29	97.22
TRINITY_DN6717_c0_g1_i13 len=224 path=[2:0-61 16:62-133 17:134-140 18:141-152 31:153-170 33:171-194 34:195-223]	79674	XM_067117156	PREDICTED: Macrobrachium rosenbergii uncharacterized protein (LOC136846356), mRNA	1.07E-21	98.66	71.62
TRINITY_DN30824_c0_g1_i10 len=601 path=[0:0-77 1:78-78 3:79-195 4:196-280 5:281-312 6:313-345 8:346-348 9:349-350 10:351-389 11:390-390 12:391-393 14:394-395 16:396-397 17:398-412 19:413-433 21:434-451 27:452-465 29:466-467 31:468-468 32:469-489 33:490-528 34:529-600]	8056	OZ180140	Melanogrammus aeglefinus genome assembly, chromosome: 8	1.05E-14	63.56	70.03
TRINITY_DN30824_c0_g1_i3 len=328 path=[0:0-77 1:78-78 4:79-163 17:164-178 19:179-199 21:200-217 27:218-231 28:232-233 30:234-234 32:235-255 34:256-327]	59861	XR_005994675	PREDICTED: Coregonus clupeaformis uncharacterized LOC121534739 (LOC121534739), transcript variant X1, ncRNA	6.19E-08	2024-05-12	97.62
TRINITY_DN30824_c0_g1_i5 len=323 path=[0:0-77 2:78-78 6:79-111 7:112-112 12:113-115 14:116-117 16:118-119 17:120-134 19:135-155 21:156-173 24:174-181 25:182-195 26:196-212 27:213-226 28:227-228 30:229-229 32:230-250 34:251-322]	629358	OE960031	5_Tge_b3v08	1.43E-09	65.02	72.09
TRINITY_DN30824_c0_g1_i8 len=367 path=[0:0-77 2:78-78 6:79-111 8:112-114 15:115-122 16:123-124 17:125-139 18:140-178 19:179-199 20:200-204 23:205-239 26:240-256 27:257-270 29:271-272 31:273-273 32:274-294 34:295-366]	8022	XR_005052161	PREDICTED: Oncorhynchus mykiss uncharacterized LOC118964909 (LOC118964909), transcript variant X2, ncRNA	7.03E-08	2017-11-01	97.62
TRINITY_DN28902_c1_g1_i1 len=207 path=[0:0-57 1:58-120 3:121-168 4:169-206]	8038	XM_055888463	PREDICTED: Salvelinus fontinalis stimulator of interferon genes protein-like (LOC129827535), mRNA	5.01E-76	99.52	91.79
TRINITY_DN5844_c2_g1_i1 len=431 path=[0:0-94 1:95-103 2:104-151 3:152-238 4:239-430]	8032	XM_029768362	Salmo trutta uncharacterized LOC115203577 (LOC115203577), tripartite motif 16	4.93E-131	71.93	93.67
TRINITY_DN5844_c2_g1_i4 len=383 path=[0:0-94 1:95-103 3:104-190 4:191-382]	8032	XM_029768362	PREDICTED: Salmo trutta uncharacterized LOC115203577 (LOC115203577), transcript variant X2, mRNA	9.54E-108	75.98	90.41
TRINITY_DN13647_c3_g2_i1 len=923 path=[0:0-922]	59861	XM_041881997	PREDICTED: Coregonus clupeaformis cytochrome c oxidase subunit 6A, mitochondrial (LOC121570528), mRNA	0	63.6	97.96
TRINITY_DN94139_c1_g1_i1 len=225 path=[1:0-25 2:26-224]	8167	XR_003693824	PREDICTED: Perca flavescens uncharacterized LOC114564741 (LOC114564741), ncRNA	2.08E-05	33.33	80.52
TRINITY_DN82448_c0_g1_i1 len=1418 path=[1:0-209 2:210-364 3:365-1417]	59861	XM_041841231	PREDICTED: Coregonus clupeaformis retinoid isomerohydrolase (LOC121534650), mRNA	0	84.7	99.75
TRINITY_DN6717_c0_g1_i2 len=277 path=[9:0-56 10:57-63 11:64-83 13:84-174 14:175-192 15:193-214 17:215-221 18:222-233 20:234-234 21:235-276]	79674	XM_067117156	PREDICTED: Macrobrachium rosenbergii uncharacterized protein (LOC136846356), mRNA	1.05E-35	97.83	73.36
TRINITY_DN82448_c0_g1_i4 len=1141 path=[0:0-924 2:925-1079 4:1080-1140]	59861	XM_041841231	PREDICTED: Coregonus clupeaformis retinoid isomerohydrolase (LOC121534650), mRNA	0	94.57	99.91
TRINITY_DN1030_c0_g1_i1 len=2161 path=[0:0-55 1:56-155 3:156-182 4:183-286 6:287-367 7:368-466 9:467-490 10:491-556 12:557-584 13:585-628 15:629-682 16:683-711 18:712-736 19:737-764 21:765-880 22:881-983 24:984-1053 26:1054-1188 27:1189-1490 28:1491-1546 30:1547-1735 32:1736-1768 33:1769-1862 34:1863-1890 36:1891-1941 37:1942-2018 39:2019-2042 40:2043-2160]	59861	KP893541	Coregonus clupeaformis heat shock protein 47 (HSP47) mRNA, complete cds	0	95.84	99.03
TRINITY_DN1030_c0_g1_i4 len=2109 path=[0:0-55 2:56-151 3:152-178 5:179-271 6:272-352 8:353-448 9:449-472 11:473-538 12:539-566 14:567-627 15:628-681 17:682-699 18:700-724 20:725-751 21:752-867 22:868-970 25:971-1040 26:1041-1175 27:1176-1477 29:1478-1533 30:1534-1722 31:1723-1755 33:1756-1849 35:1850-1877 36:1878-1928 38:1929-2008 39:2009-2032 41:2033-2108]	59861	XM_041877974	PREDICTED: Coregonus clupeaformis serpin H1-like (LOC121567733), transcript variant X2, mRNA	0	99.95	97.3
TRINITY_DN1071_c4_g1_i1 len=315 path=[0:0-314]	8018	XM_035800918	PREDICTED: Oncorhynchus keta ADP-ribosylation factor-like protein 3 (LOC118402726), mRNA	1.39E-85	83.81	87.55
TRINITY_DN38375_c0_g1_i2 len=249 path=[1:0-117 3:118-151 5:152-185 7:186-248]	2894081	CP087710	Nocardioides okcheonensis strain MMS20-HV4-12 chromosome, complete genome	2.84E-118	99.6	98.8
TRINITY_DN38375_c0_g1_i4 len=578 path=[1:0-117 3:118-151 5:152-185 6:186-187 7:188-250 8:251-266 12:267-270 13:271-299 14:300-316 17:317-477 20:478-577]	2894081	CP087710	Nocardioides okcheonensis strain MMS20-HV4-12 chromosome, complete genome	0	99.83	98.27
TRINITY_DN38375_c0_g1_i7 len=265 path=[1:0-117 2:118-140 4:141-151 5:152-185 6:186-187 7:188-250 9:251-264]	227882	BA000030	Streptomyces avermitilis MA-4680 = NBRC 14893 DNA, complete genome	7.18E-120	98.87	97.34
TRINITY_DN38375_c0_g1_i9 len=298 path=[0:0-91 4:92-102 5:103-136 6:137-138 7:139-201 9:202-215 11:216-221 13:222-250 15:251-264 18:265-297]	574650	CP136963	Micrococcus terreus strain UMB0712 chromosome, complete genome	1.14E-130	99.66	95.64
TRINITY_DN36394_c0_g1_i1 len=210 path=[0:0-209]	59861	XM_041872596	PREDICTED: Coregonus clupeaformis heat shock cognate 70 kDa protein (LOC121559318), mRNA	2.32E-99	99.52	99.52
TRINITY_DN34208_c1_g1_i1 len=309 path=[0:0-308]	59861	XM_041896171	PREDICTED: Coregonus clupeaformis myosin-7-like (LOC121580926), mRNA	5.04E-148	99.03	98.7
TRINITY_DN6717_c0_g1_i4 len=224 path=[4:0-29 6:30-65 10:66-72 12:73-93 15:94-115 17:116-122 18:123-134 20:135-135 27:136-136 29:137-151 30:152-152 31:153-170 33:171-194 34:195-223]	79674	XM_067117156	PREDICTED: Macrobrachium rosenbergii uncharacterized protein (LOC136846356), mRNA	9.36E-29	97.77	74.09
TRINITY_DN35150_c0_g1_i1 len=397 path=[0:0-396]	59861	XM_045216340	PREDICTED: Coregonus clupeaformis serpin H1-like (LOC121557842), transcript variant X2, mRNA	0	94.71	100
TRINITY_DN10295_c1_g2_i1 len=2479 path=[0:0-2478]	59861	XM_041871256	PREDICTED: Coregonus clupeaformis hsp90 co-chaperone Cdc37 (LOC121557795), mRNA	0	91.61	98.68
TRINITY_DN24450_c0_g1_i11 len=1062 path=[2:0-701 3:702-739 4:740-755 5:756-759 6:760-763 7:764-784 8:785-793 9:794-801 10:802-858 11:859-875 12:876-905 13:906-913 14:914-951 15:952-970 16:971-987 17:988-1023 18:1024-1055 19:1056-1061]	8040	XM_038984773	PREDICTED: Salvelinus namaycush E3 ubiquitin-protein ligase RNF12-A-like (LOC120039317), mRNA	0	99.53	89.12
TRINITY_DN24450_c0_g1_i14 len=232 path=[0:0-63 6:64-67 7:68-88 16:89-105 17:106-141 18:142-173 19:174-179 20:180-193 21:194-231]	59861	XR_006658471	PREDICTED: Coregonus clupeaformis uncharacterized LOC121559241 (LOC121559241), transcript variant X2, ncRNA	2.14E-100	99.57	96.12
TRINITY_DN24450_c0_g1_i17 len=1427 path=[2:0-701 3:702-739 4:740-755 5:756-759 6:760-763 7:764-784 16:785-801 17:802-837 20:838-851 22:852-942 23:943-1016 25:1017-1097 26:1098-1125 28:1126-1297 30:1298-1426]	8022	XR_005036019	PREDICTED: Oncorhynchus mykiss E3 ubiquitin-protein ligase RLIM (LOC110489238), transcript variant X15, misc_RNA	0	99.65	81.82
TRINITY_DN24450_c0_g1_i7 len=1252 path=[1:0-656 19:657-662 20:663-676 22:677-767 24:768-841 25:842-922 27:923-950 28:951-1122 30:1123-1251]	59861	XM_045212451	PREDICTED: Coregonus clupeaformis E3 ubiquitin-protein ligase RLIM (LOC121558034), transcript variant X1, mRNA	0	99.76	94.88
TRINITY_DN2362_c2_g1_i1 len=1180 path=[0:0-1179]	59861	XM_041841055	PREDICTED: Coregonus clupeaformis leukocyte cell-derived chemotaxin-2 (LOC121534460), mRNA	0	99.07	97.78
TRINITY_DN2299_c0_g1_i10 len=249 path=[0:0-66 5:67-68 7:69-100 8:101-144 9:145-178 10:179-187 11:188-203 16:204-248]	586833	XR_003928393	PREDICTED: Myripristis murdjan uncharacterized LOC115361180 (LOC115361180), ncRNA	3.04E-67	80.32	89.55
TRINITY_DN2299_c0_g1_i12 len=1089 path=[0:0-66 5:67-68 7:69-100 8:101-144 9:145-178 15:179-203 16:204-248 17:249-301 19:302-359 20:360-403 22:404-1088]	8030	KP898412	Salmo salar sexually dimorphic on the Y chromosome (sdY) and hypothetical protein genes, complete cds	0	78.24	94.38
TRINITY_DN2299_c0_g1_i3 len=2356 path=[1:0-838 4:839-1821 6:1822-2175 7:2176-2207 8:2208-2251 9:2252-2285 15:2286-2310 16:2311-2355]	59861	XR_006658704	PREDICTED: Coregonus clupeaformis uncharacterized LOC121574719 (LOC121574719), ncRNA	0	35.57	100
TRINITY_DN6717_c0_g1_i7 len=368 path=[2:0-61 5:62-75 15:76-97 16:98-169 17:170-176 18:177-188 19:189-206 20:207-207 22:208-212 23:213-220 24:221-274 25:275-277 30:278-278 31:279-296 32:297-314 33:315-338 34:339-367]	79674	XM_067117156	PREDICTED: Macrobrachium rosenbergii uncharacterized protein (LOC136846356), mRNA	8.03E-39	99.18	70.49
TRINITY_DN2299_c0_g2_i10 len=1329 path=[1:0-98 7:99-100 8:101-155 9:156-156 11:157-349 17:350-513 19:514-660 20:661-1019 22:1020-1328]	59861	XR_006658704	PREDICTED: Coregonus clupeaformis uncharacterized LOC121574719 (LOC121574719), ncRNA	0	91.2	99.92
TRINITY_DN6717_c0_g1_i9 len=321 path=[2:0-61 5:62-75 15:76-97 16:98-169 17:170-176 18:177-188 19:189-206 20:207-207 22:208-212 23:213-220 24:221-274 25:275-277 30:278-278 31:279-296 33:297-320]	79674	XM_067117156	PREDICTED: Macrobrachium rosenbergii uncharacterized protein (LOC136846356), mRNA	1.85E-33	98.13	70.89
TRINITY_DN36081_c0_g1_i1 len=326 path=[1:0-71 5:72-78 6:79-109 7:110-169 9:170-176 11:177-193 12:194-218 14:219-235 15:236-325]	33011	LT906441	Cutibacterium granulosum strain NCTC11865 genome assembly, chromosome: 1	5.01E-161	99.69	99.39
TRINITY_DN36081_c0_g1_i3 len=312 path=[0:0-45 4:46-65 6:66-96 8:97-156 9:157-163 11:164-180 13:181-221 15:222-311]	1852390	CP047210	Corynebacterium fournieri strain DSM 103271 chromosome, complete genome	8.07E-152	99.68	99.04
TRINITY_DN72845_c0_g1_i1 len=240 path=[0:0-89 2:90-131 3:132-239]	59861	XM_045216281	PREDICTED: Coregonus clupeaformis myosin heavy chain, fast skeletal muscle (LOC121560327), mRNA	1.41E-115	99.58	99.58
TRINITY_DN2299_c0_g2_i12 len=1014 path=[1:0-98 7:99-100 8:101-155 9:156-156 11:157-349 17:350-513 19:514-660 21:661-704 22:705-1013]	59861	XR_006658704	PREDICTED: Coregonus clupeaformis uncharacterized LOC121574719 (LOC121574719), ncRNA	0	53.65	99.82
TRINITY_DN35735_c0_g2_i1 len=280 path=[0:0-279]	59861	HQ287746	Coregonus clupeaformis heat shock cognate 70 kDa protein (HSP70) gene, partial cds	2.35E-69	71.79	85.71
TRINITY_DN26088_c3_g1_i1 len=221 path=[0:0-89 1:90-220]	8038	XM_055875860	PREDICTED: Salvelinus fontinalis S100 calcium binding protein U (s100u), mRNA	2.02E-81	97.29	93.21
TRINITY_DN48335_c0_g1_i10 len=338 path=[1:0-70 2:71-102 6:103-114 8:115-118 11:119-126 13:127-133 16:134-164 17:165-209 19:210-287 20:288-299 21:300-337]	8030	XM_014208336	PREDICTED: Salmo salar V-type proton ATPase subunit E 1-like (LOC106609471), mRNA	1.83E-103	97.93	85.29
TRINITY_DN48335_c0_g1_i13 len=326 path=[1:0-70 2:71-102 6:103-114 7:115-129 10:130-132 15:133-133 16:134-164 17:165-209 19:210-287 21:288-325]	8030	XM_014208336	PREDICTED: Salmo salar V-type proton ATPase subunit E 1-like (LOC106609471), mRNA	9.71E-88	97.85	81.47
TRINITY_DN48335_c0_g1_i3 len=311 path=[0:0-104 12:105-105 15:106-106 16:107-137 17:138-182 19:183-260 20:261-272 21:273-310]	8030	XM_014208336	PREDICTED: Salmo salar V-type proton ATPase subunit E 1-like (LOC106609471), mRNA	1.05E-99	99.68	85.89
TRINITY_DN48335_c0_g1_i7 len=288 path=[1:0-70 3:71-83 4:84-102 6:103-114 8:115-118 11:119-126 13:127-133 16:134-164 17:165-209 19:210-287]	8030	XM_014208336	PREDICTED: Salmo salar V-type proton ATPase subunit E 1-like (LOC106609471), mRNA	1.74E-77	97.57	83.1
TRINITY_DN13575_c0_g1_i1 len=220 path=[0:0-107 1:108-138 2:139-164 3:165-165 5:166-169 7:170-219]	8056	OZ180148	Melanogrammus aeglefinus genome assembly, chromosome: 16	5.41E-19	95.91	77.73
TRINITY_DN13575_c0_g1_i3 len=251 path=[0:0-107 2:108-133 4:134-196 5:197-200 7:201-250]	8056	OZ180148	Melanogrammus aeglefinus genome assembly, chromosome: 16	2.36E-24	96.41	78.26
TRINITY_DN74420_c4_g1_i2 len=268 path=[2:0-152 8:153-181 9:182-267]	59861	XM_041877639	PREDICTED: Coregonus clupeaformis calpain-9-like (LOC121567523), transcript variant X1, mRNA	2.55E-43	42.16	96.49
TRINITY_DN74420_c4_g1_i4 len=231 path=[0:0-69 5:70-114 6:115-115 8:116-144 9:145-230]	59861	XM_041877639	PREDICTED: Coregonus clupeaformis calpain-9-like (LOC121567523), transcript variant X1, mRNA	2.97E-35	47.62	92.79
TRINITY_DN2299_c0_g2_i5 len=1059 path=[1:0-98 2:99-100 3:101-152 5:153-958 6:959-979 7:980-981 8:982-1036 9:1037-1037 10:1038-1039 13:1040-1058]	8056	OZ180141	Melanogrammus aeglefinus genome assembly, chromosome: 9	0	90.75	86.41
TRINITY_DN2902_c9_g1_i1 len=206 path=[0:0-205]	8038	XM_055879334	PREDICTED: Salvelinus fontinalis leucine-rich repeats and calponin homology (CH) domain containing 3 (lrch3), transcript variant X3, mRNA	1.26E-26	39.81	95.18
TRINITY_DN2971_c14_g1_i1 len=204 path=[0:0-203]	8038	XM_055867977	PREDICTED: Salvelinus fontinalis cytochromes P450, transcript variant, mRNA	2.91E-66	99.51	84.82
TRINITY_DN10698_c0_g1_i2 len=466 path=[0:0-129 2:130-238 3:239-262 4:263-310 5:311-358 6:359-377 7:378-401 8:402-425 9:426-449 10:450-465]	8038	XM_055865826	PREDICTED: Salvelinus fontinalis zinc finger and BTB domain-containing protein 17-like (LOC129813536), transcript variant X1, mRNA	7.01E-60	98.93	74.43
TRINITY_DN10698_c0_g1_i5 len=418 path=[0:0-129 1:130-177 2:178-286 3:287-310 4:311-358 6:359-377 8:378-401 10:402-417]	8038	XM_055865826	PREDICTED: Salvelinus fontinalis zinc finger and BTB domain-containing protein 17-like (LOC129813536), transcript variant X1, mRNA	1.67E-54	98.56	74.94
TRINITY_DN10651_c0_g2_i1 len=1413 path=[1:0-640 2:641-1412]	59861	XM_041860118	PREDICTED: Coregonus clupeaformis alpha-1-antitrypsin homolog (LOC121548607), mRNA	0	98.94	99.64
TRINITY_DN26711_c0_g2_i1 len=619 path=[0:0-456 4:457-618]	8023	XM_065004770	PREDICTED: Oncorhynchus nerka uncharacterized protein LOC402927 homolog (zgc:77375), mRNA	1.23E-121	74.47	80.59
TRINITY_DN26711_c0_g2_i3 len=232 path=[1:0-53 3:54-69 4:70-231]	8018	XM_052500891	PREDICTED: Oncorhynchus keta vomeronasal type-2 receptor 1 (LOC118373397), mRNA	1.55E-13	56.9	72.67
TRINITY_DN26737_c0_g1_i1 len=362 path=[0:0-113 1:114-115 2:116-361]	8019	XR_004203128	PREDICTED: Oncorhynchus kisutch uncharacterized LOC116353629 (LOC116353629), transcript variant X1, ncRNA	1.33E-67	67.96	83.81
TRINITY_DN26737_c0_g1_i3 len=294 path=[0:0-113 1:114-115 3:116-203 4:204-293]	59861	XR_006000042	PREDICTED: Coregonus clupeaformis serine/arginine-rich splicing factor 7 (LOC121564023), transcript variant X5, misc_RNA	1.05E-143	99.66	99.66
TRINITY_DN30379_c0_g1_i1 len=302 path=[0:0-125 1:126-127 2:128-301]	8018	XM_052490741	PREDICTED: Oncorhynchus keta keratin, type II cytoskeletal 1-like (LOC118365213), transcript variant X14, mRNA	5.27E-40	64.9	78.87
TRINITY_DN2299_c0_g2_i9 len=2378 path=[0:0-129 9:130-130 11:131-323 14:324-414 17:415-578 18:579-1562 19:1563-1709 20:1710-2068 22:2069-2377]	59861	XR_006658704	PREDICTED: Coregonus clupeaformis uncharacterized LOC121574719 (LOC121574719), ncRNA	0	34.36	100
TRINITY_DN11780_c1_g1_i1 len=234 path=[0:0-233]	59861	XM_041879649	PREDICTED: Coregonus clupeaformis gamma-crystallin M3-like (LOC121569046), mRNA	5.81E-114	99.57	100
TRINITY_DN268_c18_g3_i1 len=216 path=[0:0-215]	59861	HQ287746	Coregonus clupeaformis heat shock cognate 70 kDa protein (HSP70) gene, partial cds	2.10E-87	99.54	94.06
TRINITY_DN238_c2_g1_i1 len=742 path=[1:0-84 5:85-193 6:194-194 7:195-208 9:209-237 10:238-281 12:282-631 13:632-741]	59861	XM_045226204	PREDICTED: Coregonus clupeaformis protein Jumonji-like (LOC121542623), transcript variant X1, mRNA	0	88.41	99.24
TRINITY_DN238_c2_g1_i3 len=940 path=[0:0-166 3:167-283 5:284-392 7:393-406 9:407-435 10:436-479 12:480-829 13:830-939]	59861	XM_045226204	PREDICTED: Coregonus clupeaformis protein Jumonji-like (LOC121542623), transcript variant X1, mRNA	0	99.57	99.36
TRINITY_DN291_c0_g2_i2 len=453 path=[0:0-251 2:252-452]	59861	XM_041878458	PREDICTED: Coregonus clupeaformis heat shock cognate 70 kDa protein (LOC121567997), transcript variant X1, mRNA	0	99.78	93.82
TRINITY_DN242_c0_g1_i1 len=662 path=[1:0-303 2:304-304 3:305-490 4:491-661]	59861	XM_041853861	PREDICTED: Coregonus clupeaformis putative helicase mov-10-B.1 (LOC121543717), transcript variant X1, mRNA	0	68.58	98.03
TRINITY_DN242_c0_g1_i3 len=267 path=[0:0-95 4:96-266]	59861	XM_041903725	PREDICTED: Coregonus clupeaformis protein tyrosine phosphatase type IVA 3 (LOC121586761), mRNA	1.40E-122	99.63	96.01
TRINITY_DN10323_c0_g1_i1 len=284 path=[0:0-283]	59861	XM_045211709	PREDICTED: Coregonus clupeaformis myosin-4-like (LOC123481177), mRNA	2.39E-69	59.51	95.88
TRINITY_DN10339_c0_g6_i1 len=2483 path=[0:0-2482]	59861	XM_041869445	PREDICTED: Coregonus clupeaformis DnaJ heat shock protein family (Hsp40) member A (dnaja), mRNA	0	82.64	96.99
TRINITY_DN45779_c0_g1_i1 len=268 path=[0:0-267]	59861	XM_041860153	PREDICTED: Coregonus clupeaformis heat shock protein HSP 90-alpha 1 (LOC121548635), transcript variant X2, mRNA	2.38E-132	99.63	100
TRINITY_DN2250_c3_g2_i1 len=537 path=[0:0-218 2:219-536]	59861	XM_041851509	PREDICTED: Coregonus clupeaformis cysteine and histidine-rich domain (CHORD) containing 1b (chordc1b), mRNA	6.27E-131	51.21	98.55
TRINITY_DN66778_c0_g1_i1 len=1940 path=[0:0-1010 1:1011-1034 2:1035-1939]	59861	XM_041840594	PREDICTED: Coregonus clupeaformis fetuin B (fetub), mRNA	0	99.95	99.33
TRINITY_DN40887_c0_g1_i1 len=279 path=[0:0-54 1:55-82 3:83-120 5:121-223 6:224-236 7:237-247 10:248-278]	59861	XM_041844778	PREDICTED: Coregonus clupeaformis gamma-crystallin M3-like (LOC121537035), mRNA	4.81E-135	99.28	99.28
TRINITY_DN40887_c0_g1_i3 len=320 path=[0:0-54 1:55-82 3:83-120 5:121-223 6:224-236 8:237-319]	8018	XM_035774240	PREDICTED: Oncorhynchus keta gamma-crystallin M3-like (LOC118386356), transcript variant X2, mRNA	4.03E-124	91.25	94.54
TRINITY_DN23332_c0_g1_i1 len=375 path=[1:0-164 2:165-187 3:188-201 5:202-220 7:221-235 10:236-243 11:244-251 12:252-267 14:268-311 15:312-331 16:332-343 20:344-374]	59861	XR_006661341	PREDICTED: Coregonus clupeaformis uncharacterized LOC121572690 (LOC121572690), ncRNA	1.69E-85	55.73	94.76
TRINITY_DN23332_c0_g1_i3 len=270 path=[0:0-27 2:28-50 3:51-64 4:65-96 5:97-115 7:116-130 8:131-138 9:139-162 10:163-170 11:171-178 12:179-194 16:195-206 17:207-211 19:212-238 20:239-269]	59861	XR_006661341	PREDICTED: Coregonus clupeaformis uncharacterized LOC121572690 (LOC121572690), ncRNA	4.63E-97	87.04	94.49
TRINITY_DN23332_c0_g1_i6 len=251 path=[3:0-13 4:14-45 5:46-64 6:65-96 7:97-111 10:112-119 11:120-127 12:128-143 13:144-155 15:156-175 16:176-187 17:188-192 19:193-219 20:220-250]	59861	XR_006661341	PREDICTED: Coregonus clupeaformis uncharacterized LOC121572690 (LOC121572690), ncRNA	1.14E-91	93.63	92.8
TRINITY_DN19064_c0_g1_i1 len=309 path=[0:0-308]	90313	XM_064987677	PREDICTED: Oncorhynchus masou masou claudin-4-like (LOC135555337), mRNA	7.01E-102	99.68	85.98
TRINITY_DN2027_c0_g1_i1 len=789 path=[0:0-788]	8019	XM_020457073	PREDICTED: Oncorhynchus kisutch ladderlectin (LOC109867787), transcript variant X1, mRNA	0	99.87	86.69
TRINITY_DN2017_c2_g4_i1 len=267 path=[0:0-266]	8030	XM_014126060	PREDICTED: Salmo salar plakophilin-3 (LOC106561813), transcript variant X1, mRNA	1.95E-57	66.67	89.94
TRINITY_DN2026_c0_g2_i1 len=1022 path=[1:0-46 2:47-104 3:105-163 5:164-265 6:266-326 8:327-360 10:361-468 11:469-1021]	59861	XM_041878458	PREDICTED: Coregonus clupeaformis heat shock cognate 70 kDa protein (LOC121567997), transcript variant X1, mRNA	0	99.71	98.82
TRINITY_DN9001_c1_g6_i1 len=215 path=[0:0-214]	8038	XM_055927326	PREDICTED: Salvelinus fontinalis LIM domain-binding protein 2 (LOC129858244), transcript variant X1, mRNA	4.32E-58	99.53	79.53
TRINITY_DN1363_c0_g1_i1 len=869 path=[0:0-344 1:345-371 3:372-395 5:396-473 6:474-653 7:654-687 9:688-719 10:720-868]	59861	XM_041858810	PREDICTED: Coregonus clupeaformis hemoglobin subunit alpha-2-like (LOC121547493), mRNA	0	69.97	95.8
TRINITY_DN7767_c0_g1_i1 len=325 path=[1:0-107 2:108-248 3:249-324]	8019	XM_031821497	PREDICTED: Oncorhynchus kisutch excitatory amino acid transporter 2-like (LOC109878578), transcript variant X1, mRNA	1.43E-104	99.69	85.29
TRINITY_DN7748_c6_g1_i1 len=265 path=[0:0-264]	8019	XM_031796619	PREDICTED: Oncorhynchus kisutch adiponectin-like (LOC109909745), transcript variant X2, mRNA	1.93E-76	93.96	86.8
TRINITY_DN7780_c0_g1_i1 len=315 path=[0:0-193 2:194-244 3:245-314]	8040	XM_038980446	PREDICTED: Salvelinus namaycush endoplasmic reticulum membrane sensor NFE2L1-like (LOC120034046), mRNA	2.85E-113	97.78	90.61
TRINITY_DN3618_c1_g1_i1 len=3064 path=[0:0-1579 2:1580-1582 4:1583-1731 5:1732-1766 7:1767-1806 8:1807-1846 10:1847-1951 11:1952-1980 13:1981-2612 14:2613-2684 16:2685-2738 17:2739-2762 19:2763-2817 20:2818-2880 22:2881-2906 23:2907-2932 25:2933-2963 26:2964-2986 28:2987-2991 43:2992-2994 45:2995-3004 46:3005-3022 47:3023-3029 49:3030-3063]	59861	XM_041877955	PREDICTED: Coregonus clupeaformis BAG family molecular chaperone regulator 3 (LOC121567485), mRNA	0	75.2	98.53
TRINITY_DN4864_c0_g2_i1 len=265 path=[0:0-235 1:236-264]	59861	XM_045213551	PREDICTED: Coregonus clupeaformis endoplasmin-like (LOC121548590), mRNA	2.68E-125	99.62	98.49
TRINITY_DN4870_c18_g1_i1 len=217 path=[0:0-216]	8023	XM_029661779	PREDICTED: Oncorhynchus nerka macrophage colony-stimulating factor 1 receptor 1-like (LOC115130535), transcript variant X1, mRNA	6.91E-81	97.24	92.96
TRINITY_DN47338_c0_g1_i1 len=1717 path=[1:0-186 10:187-214 12:215-331 13:332-358 15:359-404 16:405-759 18:760-1716]	59861	XM_041901148	PREDICTED: Coregonus clupeaformis WSC domain-containing protein 2-like (LOC121584906), mRNA	0	99.88	99.18
TRINITY_DN47338_c0_g1_i4 len=247 path=[0:0-116 3:117-155 4:156-170 6:171-184 7:185-208 8:209-246]	8038	XM_055886877	PREDICTED: Salvelinus fontinalis hyaluronan and proteoglycan link protein 1-like (LOC129826306), mRNA	9.20E-93	97.98	92.18
TRINITY_DN92060_c2_g1_i1 len=247 path=[0:0-246]	59861	XM_041902451	PREDICTED: Coregonus clupeaformis beta-Ala-His dipeptidase (LOC121586031), transcript variant X2, mRNA	5.45E-07	25.51	84.38
TRINITY_DN8965_c2_g1_i1 len=211 path=[0:0-210]	90313	XM_064973795	PREDICTED: Oncorhynchus masou masou acidic fibroblast growth factor intracellular-binding protein B-like (LOC135545855), transcript variant X2, mRNA	7.62E-74	99.05	90.48
TRINITY_DN19846_c0_g1_i1 len=229 path=[0:0-228]	59861	XM_041840478	PREDICTED: Coregonus clupeaformis keratin, type I cytoskeletal 13-like (LOC121534048), mRNA	4.35E-109	99.13	99.56
TRINITY_DN46489_c0_g3_i1 len=662 path=[0:0-80 1:81-159 2:160-661]	59861	XM_041851886	PREDICTED: Coregonus clupeaformis hemagglutinin/amebocyte aggregation factor-like (LOC121542491), mRNA	0	96.07	99.53
TRINITY_DN10757_c1_g2_i1 len=597 path=[0:0-542 1:543-596]	59861	XM_041853504	PREDICTED: Coregonus clupeaformis endoplasmin-like (LOC121543549), mRNA	0	99.83	99.83
TRINITY_DN3618_c1_g1_i3 len=1746 path=[1:0-261 2:262-264 4:265-413 5:414-448 7:449-488 8:489-528 10:529-633 11:634-662 13:663-1294 14:1295-1366 16:1367-1420 17:1421-1444 19:1445-1499 20:1500-1562 22:1563-1588 23:1589-1614 25:1615-1645 26:1646-1668 28:1669-1673 43:1674-1676 45:1677-1686 46:1687-1704 47:1705-1711 49:1712-1745]	59861	XM_041877955	PREDICTED: Coregonus clupeaformis BAG family molecular chaperone regulator 3 (LOC121567485), mRNA	0	85.8	99
TRINITY_DN10777_c0_g1_i1 len=277 path=[0:0-60 3:61-117 7:118-130 8:131-131 9:132-276]	8038	XM_055928765	PREDICTED: Salvelinus fontinalis myosin-7-like (LOC129859248), mRNA	1.90E-127	99.64	97.47
TRINITY_DN10765_c1_g1_i1 len=675 path=[1:0-167 2:168-674]	59861	XM_041872596	PREDICTED: Coregonus clupeaformis heat shock cognate 70 kDa protein (LOC121559318), mRNA	0	74.67	98.81
TRINITY_DN10765_c1_g2_i2 len=1053 path=[0:0-676 2:677-1052]	59861	XM_041878458	PREDICTED: Coregonus clupeaformis heat shock cognate 70 kDa protein (LOC121567997), transcript variant X1, mRNA	0	99.91	99.53
TRINITY_DN11894_c0_g4_i1 len=408 path=[0:0-407]	59861	XM_041896171	PREDICTED: Coregonus clupeaformis myosin-7-like (LOC121580926), mRNA	0	99.75	99.75
TRINITY_DN25462_c1_g1_i4 len=328 path=[0:0-51 1:52-107 2:108-116 7:117-127 8:128-131 9:132-135 10:136-159 12:160-162 13:163-181 14:182-229 15:230-231 16:232-255 18:256-259 19:260-262 21:263-287 22:288-327]	8019	XM_020476253	PREDICTED: Oncorhynchus kisutch microfibril-associated glycoprotein 4 (LOC109884264), mRNA	1.27E-92	96.65	84.47
TRINITY_DN22364_c0_g1_i1 len=367 path=[0:0-366]	59861	XM_041885704	PREDICTED: Coregonus clupeaformis non-histone chromosomal protein HMG-14 (LOC121573600), mRNA	1.18E-169	94.01	99.13
TRINITY_DN22383_c0_g1_i1 len=248 path=[0:0-84 2:85-247]	8023	XR_010460524	PREDICTED: Oncorhynchus nerka small ribosomal subunit protein uS4 (LOC115147156), transcript variant X2, misc_RNA	1.20E-97	99.6	93.55
TRINITY_DN17538_c0_g1_i1 len=244 path=[0:0-22 1:23-56 2:57-68 3:69-70 4:71-243]	8056	OZ180140	Melanogrammus aeglefinus genome assembly, chromosome: 8	3.87E-15	92.21	72.37
TRINITY_DN3618_c1_g1_i6 len=1881 path=[1:0-261 2:262-264 3:265-392 5:393-427 6:428-471 8:472-511 9:512-603 11:604-632 12:633-1246 14:1247-1318 15:1319-1372 17:1373-1396 18:1397-1451 20:1452-1514 21:1515-1540 23:1541-1566 24:1567-1606 26:1607-1629 28:1630-1634 29:1635-1644 31:1645-1665 32:1666-1674 35:1675-1683 36:1684-1706 37:1707-1716 39:1717-1737 40:1738-1815 41:1816-1841 43:1842-1844 44:1845-1…	59861	XM_041866370	PREDICTED: Coregonus clupeaformis BCL2 associated athanogene 3 (bag3), mRNA	0	92.66	98.23
TRINITY_DN6492_c2_g4_i1 len=241 path=[0:0-240]	8022	XM_036967254	PREDICTED: Oncorhynchus mykiss oxysterol binding protein 2 (osbp2), transcript variant X4, mRNA	4.06E-97	99.59	93.78
TRINITY_DN7557_c2_g1_i1 len=285 path=[0:0-284]	8040	XM_038979422	PREDICTED: Salvelinus namaycush uncharacterized LOC120033141 (LOC120033141), transcript variant X1, mRNA	3.79E-92	99.65	85.86
TRINITY_DN20716_c1_g1_i1 len=398 path=[0:0-397]	59861	XM_041843478	PREDICTED: Coregonus clupeaformis gamma-crystallin M3-like (LOC121536204), mRNA	0	99.75	100
TRINITY_DN2774_c0_g1_i1 len=331 path=[0:0-330]	59861	XM_041872596	PREDICTED: Coregonus clupeaformis heat shock cognate 70 kDa protein (LOC121559318), mRNA	5.10E-161	99.7	98.79
TRINITY_DN2788_c2_g1_i1 len=804 path=[0:0-803]	59861	XM_041847930	PREDICTED: Coregonus clupeaformis ornithine decarboxylase 1 (LOC121539434), mRNA	0	90.17	97.8
TRINITY_DN2703_c0_g4_i1 len=233 path=[0:0-232]	59861	XM_041846813	PREDICTED: Coregonus clupeaformis solute carrier family 26 member 6 (LOC121538631), mRNA	8.57E-112	99.57	99.57
TRINITY_DN2725_c0_g1_i1 len=371 path=[0:0-370]	8018	XR_004820743	PREDICTED: Oncorhynchus keta sodium-coupled neutral amino acid transporter 3-like (LOC118359746), transcript variant X4, misc_RNA	6.64E-59	65.5	80.93
TRINITY_DN958_c1_g1_i1 len=1118 path=[1:0-268 2:269-303 4:304-340 5:341-477 6:478-538 8:539-619 10:620-645 11:646-696 12:697-777 14:778-989 16:990-1117]	59861	XM_041866370	PREDICTED: Coregonus clupeaformis BCL2 associated athanogene 3 (bag3), mRNA	0	99.91	99.55
TRINITY_DN20947_c1_g1_i1 len=318 path=[0:0-76 2:77-317]	59861	XM_041885915	PREDICTED: Coregonus clupeaformis dnaJ homolog subfamily B member 5 (LOC121573695), transcript variant X7, mRNA	1.22E-149	95.6	99.34
TRINITY_DN3670_c0_g2_i1 len=287 path=[0:0-74 1:75-200 2:201-286]	59861	XM_041895523	PREDICTED: Coregonus clupeaformis gamma-crystallin N-A (LOC121580571), mRNA	4.36E-123	97.56	95.73
TRINITY_DN20936_c0_g1_i1 len=279 path=[0:0-69 1:70-80 2:81-101 3:102-134 4:135-165 5:166-198 6:199-210 8:211-278]	27406	XM_053782618	PREDICTED: Cherax quadricarinatus uncharacterized LOC128693146 (LOC128693146), mRNA	1.21E-09	72.4	71.63
TRINITY_DN20936_c0_g1_i4 len=244 path=[0:0-69 2:70-90 3:91-123 4:124-154 6:155-166 7:167-175 8:176-243]	27406	XM_053782618	PREDICTED: Cherax quadricarinatus uncharacterized LOC128693146 (LOC128693146), mRNA	2.29E-05	85.25	69.16
TRINITY_DN6365_c0_g1_i17 len=516 path=[0:0-122 3:123-172 4:173-190 6:191-234 9:235-257 12:258-266 15:267-272 17:273-278 18:279-283 19:284-304 21:305-308 23:309-311 30:312-324 32:325-335 33:336-341 36:342-347 41:348-348 43:349-349 44:350-351 47:352-357 49:358-364 50:365-385 51:386-388 56:389-389 57:390-393 58:394-430 59:431-444 63:445-515]	83875	AP029629	Trachurus japonicus A0001 DNA, chromosome 10, sequence	4.34E-06	51.94	66.2
TRINITY_DN6365_c0_g1_i2 len=331 path=[1:0-104 4:105-122 5:123-129 8:130-216 10:217-230 19:231-251 21:252-255 22:256-256 25:257-264 27:265-268 29:269-269 31:270-271 32:272-282 33:283-288 35:289-290 37:291-291 39:292-330]	147949	XM_046045505	PREDICTED: Micropterus dolomieu uncharacterized LOC123968640 (LOC123968640), mRNA	1.13E-42	84.29	75.53
TRINITY_DN6365_c0_g1_i21 len=538 path=[0:0-122 3:123-172 4:173-190 5:191-197 8:198-284 11:285-287 17:288-293 18:294-298 19:299-319 21:320-323 22:324-324 25:325-332 27:333-336 29:337-337 31:338-339 32:340-350 33:351-356 36:357-362 41:363-363 42:364-378 50:379-399 52:400-401 54:402-402 56:403-403 57:404-407 58:408-444 60:445-457 62:458-537]	147949	XM_046045505	PREDICTED: Micropterus dolomieu uncharacterized LOC123968640 (LOC123968640), mRNA	2.20E-35	52.42	73.7
TRINITY_DN6349_c0_g1_i1 len=534 path=[0:0-533]	59861	XM_041860152	PREDICTED: Coregonus clupeaformis heat shock protein HSP 90-alpha 1 (LOC121548635), transcript variant X1, mRNA	0	99.81	99.81
TRINITY_DN18893_c0_g1_i1 len=300 path=[0:0-299]	59861	XM_041901224	PREDICTED: Coregonus clupeaformis protein unc-45 homolog B-like (LOC121584952), mRNA	4.87E-148	99.67	99.67
TRINITY_DN3670_c0_g2_i3 len=965 path=[0:0-74 1:75-200 3:201-469 4:470-964]	59861	XM_041895523	PREDICTED: Coregonus clupeaformis gamma-crystallin N-A (LOC121580571), mRNA	0	99.59	99.17
TRINITY_DN18890_c0_g1_i1 len=310 path=[0:0-22 2:23-55 3:56-80 4:81-92 6:93-101 7:102-129 8:130-151 9:152-188 10:189-191 13:192-198 14:199-200 15:201-235 16:236-309]	27406	XM_053771318	PREDICTED: Cherax quadricarinatus protein FAM91A1-like (LOC128684945), mRNA	8.06E-19	89.35	70.92
TRINITY_DN3676_c0_g4_i1 len=1117 path=[0:0-1116]	59861	XM_045215037	PREDICTED: Coregonus clupeaformis C-type lectin domain family 4 member E-like (LOC121560018), mRNA	0	77.26	99.31
TRINITY_DN27515_c0_g1_i1 len=216 path=[0:0-176 1:177-215]	8030	AJ249091	Salmo salar Tc1-like transposon, transposase pseudogene	2.93E-41	71.3	84.24
TRINITY_DN2454_c1_g2_i1 len=261 path=[1:0-29 2:30-137 4:138-171 5:172-212 6:213-260]	8038	XM_055914544	PREDICTED: Salvelinus fontinalis potassium voltage-gated channel subfamily G member 4-like (LOC129846599), mRNA	2.31E-113	99.62	95.79
TRINITY_DN2454_c1_g2_i3 len=261 path=[1:0-29 2:30-137 3:138-178 4:179-212 6:213-260]	8038	XM_055914311	PREDICTED: Salvelinus fontinalis potassium voltage-gated channel subfamily G member 4-like (LOC129846379), mRNA	4.45E-116	99.62	96.55
TRINITY_DN18890_c0_g1_i11 len=273 path=[0:0-22 2:23-55 3:56-80 4:81-92 6:93-101 7:102-129 8:130-151 10:152-154 13:155-161 14:162-163 15:164-198 16:199-272]	27406	XM_053771318	PREDICTED: Cherax quadricarinatus protein FAM91A1-like (LOC128684945), mRNA	3.62E-16	87.91	71.32
TRINITY_DN27693_c0_g1_i1 len=437 path=[0:0-436]	59861	XM_041891754	PREDICTED: Coregonus clupeaformis collagen alpha-1(I) chain (LOC121577829), mRNA	0	99.77	99.54
TRINITY_DN12280_c0_g1_i1 len=217 path=[0:0-62 4:63-77 8:78-105 9:106-113 10:114-190 14:191-216]	340692	FJ769396	Coregonus ussuriensis microsatellite BG10 sequence	1.17E-33	58.06	87.5
TRINITY_DN12280_c0_g1_i3 len=242 path=[3:0-85 6:86-97 10:98-174 14:175-200 15:201-241]	8038	XM_055869682	PREDICTED: Salvelinus fontinalis uncharacterized LOC129815679 (LOC129815679), transcript variant X3, mRNA	4.37E-27	58.68	80.42
TRINITY_DN12280_c0_g1_i5 len=436 path=[3:0-85 5:86-89 9:90-97 10:98-174 11:175-180 12:181-202 13:203-294 14:295-320 16:321-322 17:323-330 18:331-435]	8038	XM_055869682	PREDICTED: Salvelinus fontinalis uncharacterized LOC129815679 (LOC129815679), transcript variant X3, mRNA	6.97E-28	32.57	81.12
TRINITY_DN12280_c0_g1_i8 len=280 path=[1:0-135 4:136-150 7:151-174 18:175-279]	340692	FJ769396	Coregonus ussuriensis microsatellite BG10 sequence	3.06E-17	35	81.73
TRINITY_DN14559_c2_g1_i1 len=221 path=[0:0-220]	59861	XM_041881428	PREDICTED: Coregonus clupeaformis 39S ribosomal protein L12, mitochondrial-like (LOC121569999), mRNA	6.19E-88	99.55	91.88
TRINITY_DN59700_c0_g1_i1 len=245 path=[0:0-244]	59861	XM_041862720	PREDICTED: Coregonus clupeaformis hemoglobin subunit beta (LOC121550451), mRNA	1.11E-110	97.96	97.93
TRINITY_DN56873_c3_g2_i1 len=351 path=[0:0-219 1:220-350]	8038	XM_055932359	PREDICTED: Salvelinus fontinalis ataxin-2 homolog (LOC129861176), mRNA	1.28E-143	98.58	93.37
TRINITY_DN78236_c1_g3_i1 len=297 path=[0:0-296]	1231017	JQ692169	Cloning vector pT2/Gene-Trap, complete sequence	1.80E-134	99.66	96.63
TRINITY_DN10438_c3_g3_i1 len=283 path=[0:0-282]	7906	XR_009310241	PREDICTED: Acipenser ruthenus uncharacterized LOC131705221 (LOC131705221), ncRNA	5.58E-90	82.69	92.34
TRINITY_DN18890_c0_g1_i3 len=236 path=[0:0-22 2:23-55 3:56-80 4:81-92 8:93-114 10:115-117 11:118-126 15:127-161 16:162-235]	27406	XM_053771318	PREDICTED: Cherax quadricarinatus protein FAM91A1-like (LOC128684945), mRNA	1.58E-13	86.02	71.88
TRINITY_DN1976_c1_g3_i1 len=665 path=[0:0-664]	59861	XM_041853504	PREDICTED: Coregonus clupeaformis endoplasmin-like (LOC121543549), mRNA	0	99.85	100
TRINITY_DN20076_c0_g1_i3 len=255 path=[3:0-102 4:103-104 5:105-108 6:109-128 7:129-139 10:140-145 11:146-173 12:174-211 13:212-254]	59861	XM_041844777	PREDICTED: Coregonus clupeaformis gamma-crystallin M3-like (LOC121537034), mRNA	2.40E-119	99.22	98.43
TRINITY_DN20076_c0_g1_i7 len=305 path=[3:0-102 4:103-104 5:105-108 6:109-128 8:129-151 11:152-179 12:180-217 14:218-260 15:261-304]	59861	XM_041844777	PREDICTED: Coregonus clupeaformis gamma-crystallin M3-like (LOC121537034), mRNA	1.42E-129	99.67	94.43
TRINITY_DN20076_c0_g3_i1 len=203 path=[0:0-202]	59861	XM_041868906	PREDICTED: Coregonus clupeaformis gamma-crystallin M3-like (LOC121555102), mRNA	1.95E-87	93.1	98.95
TRINITY_DN20076_c0_g5_i1 len=271 path=[0:0-270]	59861	XM_041870273	PREDICTED: Coregonus clupeaformis gamma-crystallin M2-like (LOC121556365), mRNA	5.66E-134	99.63	100
TRINITY_DN3068_c2_g1_i1 len=552 path=[0:0-58 9:59-64 10:65-99 11:100-102 12:103-124 14:125-138 16:139-149 18:150-170 21:171-183 23:184-206 24:207-222 27:223-551]	8038	XM_055880612	PREDICTED: Salvelinus fontinalis uncharacterized LOC129822352 (LOC129822352), transcript variant X1, mRNA	0	99.82	89.33
TRINITY_DN3068_c2_g1_i3 len=394 path=[1:0-110 3:111-117 5:118-150 6:151-174 7:175-212 9:213-218 10:219-253 11:254-256 12:257-278 14:279-292 15:293-328 19:329-393]	8032	XM_029761007	PREDICTED: Salmo trutta ankyrin repeat and SOCS box protein 15-like (LOC115198759), transcript variant X1, mRNA	2.64E-121	90.86	87.57
TRINITY_DN3068_c2_g1_i5 len=360 path=[0:0-58 9:59-64 10:65-99 11:100-102 12:103-124 13:125-359]	8038	XM_055867509	PREDICTED: Salvelinus fontinalis 3-keto-steroid reductase/17-beta-hydroxysteroid dehydrogenase 7-like (LOC129814403), mRNA	2.55E-89	60.56	94.52
TRINITY_DN3068_c2_g1_i7 len=456 path=[11:0-2 12:3-24 14:25-38 16:39-49 18:50-70 20:71-74 21:75-87 23:88-110 25:111-124 26:125-126 27:127-455]	8038	XM_055911629	PREDICTED: Salvelinus fontinalis serine/threonine-protein kinase 38-like (LOC129842920), mRNA	8.86E-179	99.78	91.23
TRINITY_DN2182_c0_g1_i1 len=438 path=[0:0-76 3:77-83 5:84-84 6:85-96 7:97-230 8:231-287 10:288-338 11:339-437]	59861	XM_041870013	PREDICTED: Coregonus clupeaformis lipopolysaccharide-induced tumor necrosis factor-alpha factor homolog (LOC121556124), mRNA	0	99.77	97.04
TRINITY_DN13046_c0_g1_i1 len=263 path=[0:0-262]	61474	OE672410	2_Tcm_b3v08	2.67E-11	84.79	71.05
TRINITY_DN2182_c0_g1_i4 len=288 path=[0:0-76 2:77-84 6:85-96 7:97-230 8:231-287]	59861	XM_041870013	PREDICTED: Coregonus clupeaformis lipopolysaccharide-induced tumor necrosis factor-alpha factor homolog (LOC121556124), mRNA	1.10E-130	99.65	96.88
TRINITY_DN37117_c1_g1_i1 len=375 path=[0:0-374]	59861	XM_041851548	PREDICTED: Coregonus clupeaformis phosphorylase, glycogen, muscle A (pygma), mRNA	2.67E-108	59.47	100
TRINITY_DN1644_c4_g1_i1 len=334 path=[0:0-333]	59861	XM_041836621	PREDICTED: Coregonus clupeaformis transmembrane emp24 domain-containing protein 6-like (LOC121531383), mRNA	8.16E-165	99.4	99.4
TRINITY_DN63014_c0_g1_i10 len=2590 path=[0:0-391 1:392-428 3:429-498 5:499-563 6:564-619 8:620-729 9:730-837 10:838-867 11:868-1031 13:1032-1058 14:1059-1145 15:1146-1231 20:1232-1380 22:1381-1670 24:1671-1947 26:1948-2162 27:2163-2175 30:2176-2193 31:2194-2211 32:2212-2589]	59861	XM_041862538	PREDICTED: Coregonus clupeaformis protein phosphatase 1 regulatory subunit 27-like (LOC121550317), transcript variant X1, mRNA	0	84.86	99.14
TRINITY_DN63014_c0_g1_i36 len=3241 path=[0:0-391 2:392-428 3:429-498 4:499-535 5:536-600 7:601-656 8:657-766 9:767-874 11:875-1038 13:1039-1065 14:1066-1152 15:1153-1238 16:1239-1308 17:1309-1345 19:1346-1621 20:1622-1770 21:1771-2050 22:2051-2340 24:2341-2617 25:2618-2619 26:2620-2834 28:2835-2844 31:2845-2862 32:2863-3240]	59861	XM_041901518	PREDICTED: Coregonus clupeaformis protein phosphatase 1 regulatory subunit 27-like (LOC121585146), transcript variant X2, mRNA	0	36.56	99.24
TRINITY_DN63014_c0_g1_i4 len=2571 path=[0:0-391 1:392-428 3:429-498 5:499-563 6:564-619 8:620-729 9:730-837 10:838-867 11:868-1031 13:1032-1058 14:1059-1145 15:1146-1231 20:1232-1380 22:1381-1670 24:1671-1947 25:1948-1949 26:1950-2164 28:2165-2174 31:2175-2192 32:2193-2570]	59861	XM_041862538	PREDICTED: Coregonus clupeaformis protein phosphatase 1 regulatory subunit 27-like (LOC121550317), transcript variant X1, mRNA	0	84.75	98.05
TRINITY_DN4043_c0_g1_i1 len=350 path=[2:0-50 4:51-97 6:98-189 8:190-192 9:193-193 10:194-349]	147949	XM_046045505	PREDICTED: Micropterus dolomieu uncharacterized LOC123968640 (LOC123968640), mRNA	3.68E-11	52.57	70.68
TRINITY_DN4043_c0_g1_i12 len=361 path=[0:0-68 10:69-224 12:225-253 13:254-262 14:263-274 16:275-278 17:279-360]	147949	XM_046045505	PREDICTED: Micropterus dolomieu uncharacterized LOC123968640 (LOC123968640), mRNA	1.98E-08	57.89	68.81
TRINITY_DN4043_c0_g1_i4 len=755 path=[0:0-68 10:69-224 12:225-253 13:254-262 14:263-274 16:275-278 18:279-318 20:319-596 21:597-754]	8168	XR_005641075	PREDICTED: Perca fluviatilis uncharacterized LOC120570523 (LOC120570523), ncRNA	1.03E-09	15.76	73.53
TRINITY_DN4043_c0_g1_i7 len=616 path=[3:0-114 13:115-123 14:124-135 16:136-139 18:140-179 20:180-457 21:458-615]	8168	XR_005641075	PREDICTED: Perca fluviatilis uncharacterized LOC120570523 (LOC120570523), ncRNA	8.31E-10	19.32	73.53
TRINITY_DN18764_c17_g1_i1 len=210 path=[0:0-209]	8038	XM_055928038	PREDICTED: Salvelinus fontinalis uncharacterized LOC129858706 (LOC129858706), transcript variant X2, mRNA	2.03E-87	99.52	94.01
TRINITY_DN4043_c0_g1_i9 len=302 path=[6:0-91 7:92-94 9:95-95 10:96-251 11:252-289 14:290-301]	147949	XM_046045505	PREDICTED: Micropterus dolomieu uncharacterized LOC123968640 (LOC123968640), mRNA	1.72E-14	73.51	70.13
TRINITY_DN5627_c0_g1_i10 len=2336 path=[0:0-478 2:479-496 3:497-514 5:515-527 6:528-745 8:746-1019 9:1020-1020 10:1021-1545 11:1546-1931 12:1932-2040 14:2041-2096 15:2097-2162 16:2163-2199 17:2200-2268 19:2269-2305 20:2306-2335]	59861	XM_041901517	PREDICTED: Coregonus clupeaformis protein phosphatase 1 regulatory subunit 27-like (LOC121585146), transcript variant X1, mRNA	0	95.38	98.3
TRINITY_DN5627_c0_g1_i6 len=1950 path=[0:0-478 2:479-496 3:497-514 5:515-527 6:528-745 8:746-1019 9:1020-1020 10:1021-1545 12:1546-1654 14:1655-1710 15:1711-1776 16:1777-1813 17:1814-1882 19:1883-1919 20:1920-1949]	59861	XM_041901518	PREDICTED: Coregonus clupeaformis protein phosphatase 1 regulatory subunit 27-like (LOC121585146), transcript variant X2, mRNA	0	94.46	97.94
TRINITY_DN32664_c1_g3_i1 len=1495 path=[0:0-71 1:72-86 2:87-105 3:106-132 5:133-148 11:149-151 12:152-1248 13:1249-1277 15:1278-1494]	59861	XM_045211755	PREDICTED: Coregonus clupeaformis protein phosphatase 1K, mitochondrial (LOC121554587), mRNA	0	99.93	98.6
TRINITY_DN32664_c1_g3_i3 len=1480 path=[0:0-71 1:72-86 4:87-120 8:121-132 10:133-133 11:134-136 12:137-1233 14:1234-1262 15:1263-1479]	59861	XM_045211755	PREDICTED: Coregonus clupeaformis protein phosphatase 1K, mitochondrial (LOC121554587), mRNA	0	99.93	98.99
TRINITY_DN32664_c1_g3_i5 len=1434 path=[0:0-71 7:72-74 8:75-86 10:87-87 11:88-90 12:91-1187 14:1188-1216 15:1217-1433]	59861	XM_045211755	PREDICTED: Coregonus clupeaformis protein phosphatase 1K, mitochondrial (LOC121554587), mRNA	0	99.93	99.3
TRINITY_DN18543_c1_g3_i1 len=239 path=[0:0-238]	59861	XM_041845615	PREDICTED: Coregonus clupeaformis tubulin alpha-1C chain-like (LOC121537945), mRNA	1.15E-116	99.58	100
TRINITY_DN18566_c1_g1_i1 len=274 path=[0:0-158 1:159-273]	8018	XM_035781571	PREDICTED: Oncorhynchus keta glucocorticoid receptor (LOC118390864), transcript variant X4, mRNA	4.73E-21	24.45	97.06
TRINITY_DN84_c4_g1_i1 len=219 path=[0:0-218]	59861	XM_041866026	PREDICTED: Coregonus clupeaformis BTB (POZ) domain containing 7 (btbd7), transcript variant X1, mRNA	1.11E-27	52.51	87.18
TRINITY_DN3_c18_g1_i1 len=290 path=[1:0-29 2:30-62 3:63-71 4:72-87 5:88-104 6:105-120 7:121-128 8:129-137 9:138-153 10:154-170 11:171-186 12:187-197 14:198-203 16:204-227 21:228-228 23:229-250 24:251-256 25:257-289]	59861	XM_045213500	PREDICTED: Coregonus clupeaformis activin receptor type-2B-like (LOC123483455), mRNA	1.11E-16	2024-03-21	96.77
TRINITY_DN14615_c3_g1_i1 len=371 path=[0:0-73 2:74-188 3:189-241 5:242-245 7:246-261 8:262-300 9:301-335 13:336-370]	8030	XM_045723825	PREDICTED: Salmo salar mediator of RNA polymerase II transcription subunit 12 (LOC106611503), transcript variant X2, mRNA	3.91E-144	94.34	93.18
TRINITY_DN3_c18_g1_i2 len=253 path=[5:0-16 6:17-32 7:33-40 8:41-49 11:50-65 12:66-76 14:77-82 16:83-106 17:107-131 18:132-148 20:149-172 21:173-173 23:174-195 24:196-201 26:202-228 27:229-252]	59861	XM_045213500	PREDICTED: Coregonus clupeaformis activin receptor type-2B-like (LOC123483455), mRNA	3.31E-16	2024-09-24	95.31
TRINITY_DN14615_c3_g1_i3 len=315 path=[2:0-114 3:115-167 6:168-184 8:185-223 10:224-231 12:232-248 13:249-283 14:284-314]	8030	XM_045723825	PREDICTED: Salmo salar mediator of RNA polymerase II transcription subunit 12 (LOC106611503), transcript variant X2, mRNA	3.05E-119	99.05	89.91
TRINITY_DN14615_c3_g1_i5 len=300 path=[0:0-73 2:74-188 4:189-244 7:245-260 8:261-299]	8030	XM_045723825	PREDICTED: Salmo salar mediator of RNA polymerase II transcription subunit 12 (LOC106611503), transcript variant X2, mRNA	3.75E-105	93	91.49
TRINITY_DN15312_c0_g1_i1 len=245 path=[0:0-116 2:117-150 4:151-173 6:174-181 7:182-244]	1010633	LR792824	Digitaria exilis annotation	0.0415338	18.37	84.78
TRINITY_DN15312_c0_g1_i3 len=236 path=[1:0-92 2:93-126 3:127-127 4:128-150 5:151-152 6:153-160 8:161-191 10:192-235]	8032	XR_003867922	PREDICTED: Salmo trutta uncharacterized LOC115154685 (LOC115154685), ncRNA	0.000934313	27.54	79.41
TRINITY_DN3_c18_g1_i6 len=280 path=[5:0-16 6:17-32 7:33-40 8:41-49 11:50-65 12:66-76 14:77-82 16:83-106 17:107-131 18:132-148 19:149-181 20:182-205 21:206-206 23:207-228 27:229-252 29:253-279]	8023	XM_065002113	PREDICTED: Oncorhynchus nerka protein shisa-4-like (LOC135560267), transcript variant X1, mRNA	7.20E-19	88.21	70.38
TRINITY_DN10_c186_g1_i1 len=278 path=[0:0-277]	8038	XM_055931271	PREDICTED: Salvelinus fontinalis kelch-like protein 21 (LOC129860654), transcript variant X1, mRNA	4.79E-97	98.56	89.96
TRINITY_DN22_c25_g5_i1 len=208 path=[0:0-207]	7769	XM_068130628	PREDICTED: Myxine glutinosa uncharacterized protein (LOC137436648), transcript variant X2, mRNA	6.56E-81	99.52	93.27
TRINITY_DN25_c6_g3_i1 len=206 path=[0:0-205]	7906	XR_009310241	PREDICTED: Acipenser ruthenus uncharacterized LOC131705221 (LOC131705221), ncRNA	2.12E-74	99.51	91.26
TRINITY_DN61_c2_g2_i1 len=369 path=[0:0-368]	59861	XM_041872596	PREDICTED: Coregonus clupeaformis heat shock cognate 70 kDa protein (LOC121559318), mRNA	0	99.19	99.46
TRINITY_DN61_c2_g4_i1 len=244 path=[0:0-243]	59861	XM_041878458	PREDICTED: Coregonus clupeaformis heat shock cognate 70 kDa protein (LOC121567997), transcript variant X1, mRNA	9.67E-118	99.59	99.59
TRINITY_DN82_c2_g1_i1 len=1287 path=[0:0-1286]	59861	XM_041862864	PREDICTED: Coregonus clupeaformis complement C1q-like protein 2 (LOC121550554), mRNA	0	90.68	97.69
TRINITY_DN313_c2_g1_i1 len=233 path=[3:0-69 5:70-81 6:82-92 7:93-123 8:124-232]	90313	XM_064981667	PREDICTED: Oncorhynchus masou masou alkaline ceramidase 3 (acer3), transcript variant X5, mRNA	3.90E-78	99.14	88.66
TRINITY_DN313_c2_g1_i6 len=341 path=[1:0-200 6:201-211 7:212-242 9:243-246 10:247-340]	8038	XR_008759447	PREDICTED: Salvelinus fontinalis uncharacterized LOC129855216 (LOC129855216), transcript variant X2, ncRNA	2.40E-127	90.62	93.91
TRINITY_DN313_c2_g1_i9 len=279 path=[0:0-55 18:56-74 20:75-87 21:88-278]	59861	XM_045211679	PREDICTED: Coregonus clupeaformis RNA binding motif protein 20 (rbm20), mRNA	1.13E-136	99.64	99.64
TRINITY_DN26520_c0_g1_i1 len=285 path=[0:0-82 1:83-118 2:119-284]	8023	XM_065004770	PREDICTED: Oncorhynchus nerka uncharacterized protein LOC402927 homolog (zgc:77375), mRNA	1.02E-10	21.75	88.89
TRINITY_DN3_c18_g1_i9 len=374 path=[1:0-29 2:30-62 3:63-71 4:72-87 5:88-104 6:105-120 7:121-128 8:129-137 9:138-153 10:154-170 11:171-186 12:187-197 14:198-203 16:204-227 17:228-252 18:253-269 20:270-293 21:294-294 23:295-316 24:317-322 26:323-349 27:350-373]	59861	XM_045213500	PREDICTED: Coregonus clupeaformis activin receptor type-2B-like (LOC123483455), mRNA	1.48E-16	16.31	96.77
TRINITY_DN26520_c0_g2_i1 len=238 path=[0:0-237]	8023	XM_065004770	PREDICTED: Oncorhynchus nerka uncharacterized protein LOC402927 homolog (zgc:77375), mRNA	8.27E-11	2024-05-26	88.89
TRINITY_DN51309_c0_g1_i1 len=273 path=[0:0-272]	8038	XM_055885129	PREDICTED: Salvelinus fontinalis elongation of very long chain fatty acids protein 4-like (LOC129825217), transcript variant X2, mRNA	4.11E-104	99.63	91.64
TRINITY_DN1530_c8_g1_i1 len=209 path=[0:0-26 2:27-208]	8030	XM_014125810	PREDICTED: Salmo salar troponin I, cardiac muscle-like (LOC106561651), transcript variant X1, mRNA	6.61E-62	99.52	86.67
TRINITY_DN1558_c0_g2_i1 len=2214 path=[1:0-52 2:53-76 3:77-153 5:154-204 6:205-232 8:233-326 9:327-359 11:360-548 13:549-604 14:605-1382 16:1383-1411 17:1412-1465 19:1466-1509 20:1510-1537 21:1538-1603 23:1604-1627 24:1628-1726 26:1727-2213]	59861	KP893541	Coregonus clupeaformis heat shock protein 47 (HSP47) mRNA, complete cds	0	92.82	97.3
TRINITY_DN29663_c1_g1_i1 len=204 path=[0:0-203]	119488	XM_044206377	PREDICTED: Siniperca chuatsi tRNA-histidine guanylyltransferase 1-like (thg1l), transcript variant X3, mRNA	4.93E-57	72.55	94.63
TRINITY_DN18334_c0_g1_i1 len=291 path=[0:0-290]	8030	XM_045710212	PREDICTED: Salmo salar myosin heavy chain, fast skeletal muscle-like (LOC106593387), mRNA	1.19E-136	99.66	97.94
TRINITY_DN23528_c0_g1_i1 len=302 path=[0:0-22 1:23-50 2:51-51 4:52-62 5:63-78 7:79-135 8:136-163 9:164-167 10:168-174 11:175-190 13:191-195 14:196-202 15:203-246 16:247-262 17:263-301]	13632	XR_005231779	PREDICTED: Lucilia sericata phosphatidylinositol 4,5-bisphosphate 5-phosphatase A (LOC119608013), transcript variant X2, misc_RNA	9.53E-18	91.72	68.49
TRINITY_DN23528_c0_g1_i3 len=258 path=[0:0-22 1:23-50 2:51-51 4:52-62 5:63-78 7:79-135 8:136-163 9:164-167 10:168-174 15:175-218 17:219-257]	170557	OD124243	1_Tps_b3v08	1.88E-19	72.87	74.6
TRINITY_DN46_c10_g3_i2 len=824 path=[1:0-301 3:302-590 4:591-606 6:607-637 7:638-668 8:669-680 10:681-707 12:708-739 13:740-823]	8032	XM_029705894	PREDICTED: Salmo trutta lipoprotein lipase-like (LOC115157543), mRNA	0	76.33	86.49
TRINITY_DN23528_c0_g1_i5 len=235 path=[1:0-27 2:28-28 4:29-39 7:40-96 9:97-100 10:101-107 11:108-123 12:124-139 13:140-144 14:145-151 15:152-195 17:196-234]	170557	OD124243	1_Tps_b3v08	2.49E-17	97.02	70.71
TRINITY_DN1492_c0_g3_i1 len=1975 path=[0:0-1974]	59861	XM_041872556	PREDICTED: Coregonus clupeaformis hemopexin b (hpxb), mRNA	0	98.53	98.41
TRINITY_DN8855_c0_g2_i1 len=275 path=[0:0-274]	59861	XM_041860429	PREDICTED: Coregonus clupeaformis uncharacterized LOC121548832 (LOC121548832), mRNA	4.73E-135	98.91	100
TRINITY_DN8891_c0_g1_i1 len=254 path=[0:0-117 13:118-186 14:187-194 16:195-207 17:208-220 18:221-253]	59861	XM_045218597	PREDICTED: Coregonus clupeaformis histone H2A (LOC123487377), mRNA	1.32E-46	47.64	95.24
TRINITY_DN8891_c0_g1_i12 len=1283 path=[0:0-117 13:118-186 14:187-194 17:195-207 18:208-240 20:241-275 21:276-513 23:514-558 24:559-1282]	59861	XM_045218597	PREDICTED: Coregonus clupeaformis histone H2A (LOC123487377), mRNA	7.61E-46	1943-09-01	95.24
TRINITY_DN8891_c0_g1_i22 len=1129 path=[1:0-392 2:393-418 4:419-438 6:439-519 7:520-626 8:627-659 10:660-660 11:661-674 12:675-712 13:713-781 14:782-789 16:790-802 17:803-815 18:816-848 19:849-890 21:891-1128]	59861	XM_045218089	PREDICTED: Coregonus clupeaformis histone H3-like (LOC123486924), mRNA	4.77E-168	30.29	99.13
TRINITY_DN8891_c0_g1_i8 len=1875 path=[1:0-392 2:393-418 4:419-438 5:439-497 7:498-604 8:605-637 11:638-651 12:652-689 13:690-758 14:759-766 16:767-779 17:780-792 18:793-825 19:826-867 21:868-1105 22:1106-1150 24:1151-1874]	59861	XM_045218089	PREDICTED: Coregonus clupeaformis histone H3-like (LOC123486924), mRNA	8.04E-168	18.24	99.13
TRINITY_DN2880_c3_g2_i1 len=240 path=[0:0-65 2:66-66 3:67-98 4:99-239]	8018	XR_008134329	PREDICTED: Oncorhynchus keta uncharacterized LOC127929298 (LOC127929298), transcript variant X1, ncRNA	1.23E-103	99.58	96.25
TRINITY_DN2880_c3_g2_i3 len=304 path=[0:0-65 1:66-161 2:162-162 4:163-303]	8018	XR_008076231	PREDICTED: Oncorhynchus keta uncharacterized LOC127910801 (LOC127910801), transcript variant X1, ncRNA	1.16E-130	99.01	95.36
TRINITY_DN46_c10_g3_i4 len=228 path=[0:0-25 4:26-41 6:42-72 8:73-84 9:85-115 10:116-142 11:143-143 13:144-227]	109671	XM_059289336	PREDICTED: Physella acuta TBC1 domain family member 1-like (LOC131932434), mRNA	4.07E-08	47.81	75.45
TRINITY_DN2866_c3_g1_i1 len=312 path=[0:0-311]	59861	XM_045225563	PREDICTED: Coregonus clupeaformis large neutral amino acids transporter small subunit 2 (LOC121572622), transcript variant X2, mRNA	6.63E-134	99.68	95.19
TRINITY_DN6232_c0_g1_i2 len=620 path=[0:0-108 1:109-270 11:271-296 12:297-330 14:331-376 15:377-619]	59861	XM_041887029	PREDICTED: Coregonus clupeaformis heat shock protein 30-like (LOC121574404), mRNA	0	72.1	97.54
TRINITY_DN6232_c0_g1_i6 len=377 path=[0:0-108 2:109-141 4:142-153 5:154-165 8:166-173 10:174-270 11:271-296 13:297-330 14:331-376]	59861	XM_041899423	PREDICTED: Coregonus clupeaformis heat shock protein 30-like (LOC121583234), mRNA	0	99.73	99.73
TRINITY_DN6232_c1_g1_i2 len=519 path=[1:0-379 2:380-518]	59861	XM_041899423	PREDICTED: Coregonus clupeaformis heat shock protein 30-like (LOC121583234), mRNA	0	88.25	99.56
TRINITY_DN832_c0_g2_i1 len=1541 path=[0:0-1540]	59861	XM_041864662	PREDICTED: Coregonus clupeaformis alpha-1-antitrypsin (LOC121551978), mRNA	0	99.16	99.61
TRINITY_DN64423_c0_g1_i10 len=307 path=[6:0-39 8:40-55 11:56-57 24:58-108 25:109-137 26:138-160 31:161-164 32:165-306]	8030	BT072105	Salmo salar clone ssal-rgf-511-341 Neurofilament heavy polypeptide putative mRNA, pseudogene cds	7.46E-32	81.43	73.81
TRINITY_DN64423_c0_g1_i12 len=283 path=[9:0-69 11:70-71 14:72-107 16:108-175 20:176-176 23:177-179 24:180-230 25:231-259 26:260-282]	8030	BT072105	Salmo salar clone ssal-rgf-511-341 Neurofilament heavy polypeptide putative mRNA, pseudogene cds	1.60E-33	96.82	73.65
TRINITY_DN64423_c0_g1_i14 len=446 path=[2:0-173 4:174-179 5:180-206 7:207-211 10:212-260 17:261-266 19:267-317 21:318-445]	8030	BT072105	Salmo salar clone ssal-rgf-511-341 Neurofilament heavy polypeptide putative mRNA, pseudogene cds	5.86E-48	69.96	75.16
TRINITY_DN64423_c0_g1_i3 len=372 path=[2:0-173 3:174-211 10:212-260 12:261-320 19:321-371]	8030	XM_045700662	PREDICTED: Salmo salar vegetative cell wall protein gp1-like (LOC123728688), mRNA	3.24E-12	65.32	68.03
TRINITY_DN64423_c0_g1_i5 len=309 path=[1:0-80 5:81-107 6:108-147 9:148-217 11:218-219 13:220-240 16:241-308]	8030	BT072105	Salmo salar clone ssal-rgf-511-341 Neurofilament heavy polypeptide putative mRNA, pseudogene cds	2.16E-13	87.06	67.13
TRINITY_DN64423_c0_g1_i7 len=567 path=[2:0-173 4:174-179 5:180-206 7:207-211 10:212-260 12:261-320 15:321-368 17:369-374 19:375-425 22:426-452 26:453-475 31:476-479 33:480-566]	8030	BT072105	Salmo salar clone ssal-rgf-511-341 Neurofilament heavy polypeptide putative mRNA, pseudogene cds	1.29E-38	77.25	69.61
TRINITY_DN33_c0_g3_i1 len=542 path=[0:0-541]	59861	XM_041879722	PREDICTED: Coregonus clupeaformis hemoglobin embryonic subunit alpha-like (LOC121569084), mRNA	0	99.63	99.26
TRINITY_DN36_c71_g1_i1 len=263 path=[0:0-262]	90313	XM_064934053	PREDICTED: Oncorhynchus masou masou galactose mutarotase (galm), transcript variant X2, mRNA	8.68E-81	99.24	86.03
TRINITY_DN39796_c0_g1_i1 len=281 path=[0:0-280]	8018	XR_008146149	PREDICTED: Oncorhynchus keta uncharacterized LOC127932617 (LOC127932617), ncRNA	1.22E-104	99.64	91.13
TRINITY_DN402_c1_g1_i1 len=1973 path=[0:0-717 2:718-783 3:784-891 4:892-898 5:899-989 7:990-991 8:992-1150 10:1151-1359 12:1360-1426 13:1427-1477 15:1478-1584 16:1585-1633 20:1634-1794 21:1795-1972]	59861	XM_041864593	PREDICTED: Coregonus clupeaformis uridine phosphorylase 2 (LOC121551912), mRNA	0	50.03	98.18
TRINITY_DN402_c1_g1_i14 len=1757 path=[0:0-717 2:718-783 3:784-891 8:892-1050 10:1051-1259 11:1260-1326 13:1327-1377 15:1378-1484 17:1485-1522 18:1523-1533 20:1534-1694 22:1695-1756]	8023	XM_029632627	PREDICTED: Oncorhynchus nerka uridine phosphorylase 2-like (LOC115108375), mRNA	0	84.23	91.19
TRINITY_DN402_c1_g1_i4 len=1174 path=[3:0-107 4:108-114 6:115-190 7:191-192 8:193-351 10:352-560 12:561-627 13:628-678 15:679-785 16:786-834 20:835-995 21:996-1173]	59861	XM_041864593	PREDICTED: Coregonus clupeaformis uridine phosphorylase 2 (LOC121551912), mRNA	0	83.65	98.27
TRINITY_DN402_c1_g1_i8 len=1578 path=[0:0-717 2:718-783 3:784-891 8:892-1050 10:1051-1259 11:1260-1326 13:1327-1377 15:1378-1484 17:1485-1522 19:1523-1577]	8023	XM_029632627	PREDICTED: Oncorhynchus nerka uridine phosphorylase 2-like (LOC115108375), mRNA	0	79.15	90.75
TRINITY_DN12006_c0_g1_i2 len=207 path=[0:0-68 2:69-108 4:109-128 9:129-174 10:175-206]	59861	XM_041896714	PREDICTED: Coregonus clupeaformis eukaryotic translation initiation factor 4E family member 2 (eif4e2), mRNA	1.04E-08	23.67	92
TRINITY_DN12006_c0_g1_i4 len=207 path=[0:0-68 1:69-70 2:71-110 4:111-130 5:131-160 7:161-174 10:175-206]	8022	XM_021580913	PREDICTED: Oncorhynchus mykiss BAG cochaperone 2 (LOC110502685), mRNA	1.26E-07	24.15	90.2
TRINITY_DN12006_c0_g1_i7 len=257 path=[0:0-68 1:69-70 2:71-110 4:111-130 5:131-160 6:161-162 7:163-176 8:177-178 9:179-224 10:225-256]	59861	XM_041896714	PREDICTED: Coregonus clupeaformis eukaryotic translation initiation factor 4E family member 2 (eif4e2), mRNA	1.64E-07	18.29	92
TRINITY_DN67942_c0_g1_i1 len=289 path=[0:0-98 2:99-288]	59861	XM_041851548	PREDICTED: Coregonus clupeaformis phosphorylase, glycogen, muscle A (pygma), mRNA	1.03E-143	99.65	100
TRINITY_DN14244_c0_g2_i1 len=1338 path=[0:0-241 2:242-261 5:262-512 6:513-515 7:516-637 8:638-1337]	59861	XM_041866201	PREDICTED: Coregonus clupeaformis catechol O-methyltransferase domain-containing protein 1 (LOC121553199), mRNA	0	61.58	100
TRINITY_DN14244_c0_g2_i6 len=987 path=[1:0-161 6:162-164 7:165-286 8:287-986]	59861	XM_041866201	PREDICTED: Coregonus clupeaformis catechol O-methyltransferase domain-containing protein 1 (LOC121553199), mRNA	0	94.73	99.89
TRINITY_DN66915_c0_g1_i1 len=2511 path=[0:0-2510]	59861	XM_041872168	PREDICTED: Coregonus clupeaformis fibrinogen gamma chain (fgg), mRNA	0	68.86	99.65
TRINITY_DN17260_c0_g1_i1 len=1697 path=[0:0-1696]	59861	XM_041893457	PREDICTED: Coregonus clupeaformis 4-hydroxyphenylpyruvate dioxygenase a (hpda), mRNA	0	98.35	99.64
TRINITY_DN17246_c3_g1_i3 len=263 path=[0:0-36 2:37-77 5:78-82 8:83-120 9:121-150 11:151-160 13:161-168 14:169-178 15:179-192 17:193-202 19:203-240 20:241-262]	8032	XM_029735126	PREDICTED: Salmo trutta uncharacterized LOC115175688 (LOC115175688), mRNA	8.68E-100	98.86	91.95
TRINITY_DN17246_c3_g1_i6 len=357 path=[0:0-36 1:37-41 3:42-63 5:64-68 8:69-106 9:107-136 10:137-154 14:155-164 15:165-178 17:179-188 18:189-226 20:227-248 22:249-314 23:315-356]	8030	EU025714	Salmo salar retinoic acid receptor gamma a (Rarga), coiled-coil transcriptional coactivator a (Kiaa1536), homeobox protein HoxC13aa (HoxC13aa), homeobox protein HoxC12aa (HoxC12aa), homeobox protein HoxC11aa (HoxC11aa), homeobox protein HoxC10aa (HoxC10aa), homeobox protein HoxC9aa (HoxC9aa), homeobox protein HoxC8aa (HoxC8aa), and homeobox protein HoxC6aa (HoxC6aa) genes, complete cds	4.57E-105	86.83	88.1
TRINITY_DN17246_c3_g1_i8 len=256 path=[0:0-36 1:37-41 4:42-44 7:45-120 9:121-150 11:151-160 13:161-168 14:169-178 15:179-192 16:193-255]	8032	XM_029735126	PREDICTED: Salmo trutta uncharacterized LOC115175688 (LOC115175688), mRNA	1.42E-90	99.61	89.84
TRINITY_DN20654_c0_g1_i1 len=693 path=[0:0-151 2:152-168 3:169-692]	59861	XM_041863202	PREDICTED: Coregonus clupeaformis hemoglobin embryonic subunit alpha-like (LOC121550834), mRNA	0	90.62	88.87
TRINITY_DN20654_c0_g2_i1 len=260 path=[1:0-76 2:77-88 5:89-91 6:92-259]	59861	XM_041879721	PREDICTED: Coregonus clupeaformis hemoglobin embryonic subunit alpha (LOC121569083), transcript variant X2, mRNA	5.05E-128	99.62	100
TRINITY_DN20654_c0_g2_i3 len=360 path=[1:0-76 2:77-88 4:89-188 5:189-191 6:192-359]	59861	XM_041879721	PREDICTED: Coregonus clupeaformis hemoglobin embryonic subunit alpha (LOC121569083), transcript variant X2, mRNA	1.24E-80	47.78	100
TRINITY_DN20654_c0_g3_i1 len=579 path=[0:0-578]	59861	XM_041862812	PREDICTED: Coregonus clupeaformis hemoglobin embryonic subunit alpha-like (LOC121550525), mRNA	3.09E-97	36.79	98.13
TRINITY_DN15799_c1_g1_i2 len=456 path=[2:0-58 4:59-67 5:68-71 6:72-113 8:114-114 10:115-115 11:116-120 13:121-126 15:127-139 16:140-144 20:145-455]	59861	XM_041870893	PREDICTED: Coregonus clupeaformis caspase recruitment domain-containing protein 8-like (LOC121557003), mRNA	1.96E-136	68.42	95.56
TRINITY_DN15799_c1_g1_i6 len=204 path=[1:0-75 5:76-79 6:80-121 8:122-122 10:123-123 11:124-128 13:129-134 14:135-203]	8030	GU129139	Salmo salar IgH locus A genomic sequence	1.24E-45	97.06	83.08
TRINITY_DN7321_c0_g1_i1 len=1288 path=[1:0-316 3:317-342 4:343-343 6:344-349 7:350-389 8:390-392 9:393-476 10:477-480 11:481-570 12:571-602 14:603-624 15:625-657 17:658-690 18:691-980 20:981-1011 21:1012-1058 22:1059-1059 24:1060-1287]	59861	XM_041863677	PREDICTED: Coregonus clupeaformis AN1-type zinc finger protein 2B (LOC121551124), transcript variant X3, mRNA	0	37.27	98.75
TRINITY_DN9831_c1_g1_i1 len=398 path=[0:0-397]	59861	XM_041886255	PREDICTED: Coregonus clupeaformis creatine kinase S-type, mitochondrial (LOC121573885), transcript variant X2, mRNA	0	98.74	99.75
TRINITY_DN10987_c0_g3_i1 len=218 path=[0:0-217]	59861	XM_045219993	PREDICTED: Coregonus clupeaformis gamma-crystallin M2-like (LOC121532999), mRNA	6.94E-100	99.54	98.17
TRINITY_DN2663_c0_g2_i1 len=1035 path=[0:0-1034]	59861	XM_041850084	PREDICTED: Coregonus clupeaformis D-dopachrome decarboxylase-like (LOC121541101), mRNA	0	99.81	99.61
TRINITY_DN2699_c0_g1_i2 len=1952 path=[1:0-200 2:201-394 4:395-473 5:474-863 7:864-920 8:921-1195 10:1196-1250 11:1251-1387 12:1388-1434 14:1435-1486 16:1487-1595 17:1596-1699 19:1700-1861 20:1862-1887 22:1888-1951]	59861	XM_041847930	PREDICTED: Coregonus clupeaformis ornithine decarboxylase 1 (LOC121539434), mRNA	0	99.85	98.97
TRINITY_DN25257_c0_g1_i1 len=511 path=[0:0-510]	59861	XM_041868819	PREDICTED: Coregonus clupeaformis gamma-crystallin M1-like (LOC121555044), mRNA	6.78E-105	45.99	97.03
TRINITY_DN17410_c0_g2_i1 len=235 path=[0:0-234]	59861	XM_041898484	PREDICTED: Coregonus clupeaformis sarcoplasmic/endoplasmic reticulum calcium ATPase 2 (LOC121582583), transcript variant X1, mRNA	1.67E-114	99.57	100
TRINITY_DN44593_c0_g1_i1 len=359 path=[0:0-358]	59861	XM_041864593	PREDICTED: Coregonus clupeaformis uridine phosphorylase 2 (LOC121551912), mRNA	0	99.72	100
TRINITY_DN1783_c0_g2_i1 len=228 path=[0:0-227]	59861	XM_041839694	PREDICTED: Coregonus clupeaformis scaffold attachment factor B2 (LOC121533606), transcript variant X1, mRNA	4.33E-109	99.56	99.56
TRINITY_DN1705_c1_g6_i1 len=347 path=[0:0-346]	8038	XM_055942834	PREDICTED: Salvelinus fontinalis platelet-derived growth factor receptor beta-like (LOC129868660), mRNA	7.49E-115	98.27	88.18
TRINITY_DN1126_c0_g5_i1 len=544 path=[0:0-543]	59861	XM_045212235	PREDICTED: Coregonus clupeaformis uncharacterized protein C17orf114-like (LOC123482979), transcript variant X2, mRNA	0	99.82	99.26
TRINITY_DN7321_c0_g1_i12 len=1385 path=[0:0-124 22:125-125 23:126-216 25:217-219 26:220-540 27:541-654 28:655-767 29:768-1220 30:1221-1384]	8019	XR_004210387	PREDICTED: Oncorhynchus kisutch AN1-type zinc finger protein 2A-like (LOC109893372), transcript variant X3, misc_RNA	0	60.43	93.03
TRINITY_DN1144_c0_g2_i1 len=259 path=[0:0-258]	59861	XM_041843486	PREDICTED: Coregonus clupeaformis gamma-crystallin M2-like (LOC121536217), mRNA	1.76E-127	99.61	100
TRINITY_DN27250_c0_g3_i1 len=456 path=[1:0-102 3:103-143 4:144-168 6:169-281 9:282-354 11:355-455]	2899122	CP099734	Photobacterium sp. TY1-4 chromosome 1, complete sequence	0	92.54	99.05
TRINITY_DN27250_c0_g3_i3 len=440 path=[1:0-102 2:103-127 4:128-152 5:153-225 8:226-252 10:253-338 11:339-439]	47885	CP044074	Pseudomonas oryzihabitans strain FDAARGOS_657 chromosome, complete genome	0	99.77	98.86
TRINITY_DN12889_c3_g1_i1 len=254 path=[0:0-253]	8038	XM_055931318	PREDICTED: Salvelinus fontinalis transmembrane protein 269-like (LOC129860678), transcript variant X6, mRNA	1.09E-66	92.13	85.12
TRINITY_DN4495_c1_g2_i1 len=277 path=[0:0-123 2:124-276]	8022	XM_036962680	PREDICTED: Oncorhynchus mykiss N-lysine methyltransferase SMYD2-A (LOC110505966), mRNA	9.86E-68	98.92	81.23
TRINITY_DN4411_c0_g1_i1 len=1009 path=[0:0-398 2:399-436 3:437-592 5:593-704 7:705-760 8:761-1008]	8030	XM_014139750	PREDICTED: Salmo salar uncharacterized LOC106568918 (LOC106568918), mRNA	0	98.61	88.09
TRINITY_DN4411_c0_g1_i7 len=1143 path=[0:0-398 1:399-436 3:437-592 4:593-726 5:727-838 7:839-894 8:895-1142]	8030	XM_014139750	PREDICTED: Salmo salar uncharacterized LOC106568918 (LOC106568918), mRNA	0	51.79	86.86
TRINITY_DN4436_c0_g2_i2 len=232 path=[2:0-101 10:102-231]	8030	XR_001329350	PREDICTED: Salmo salar ribosomal protein S6 kinase polypeptide 1 (rps6kc1), transcript variant X3, misc_RNA	6.56E-88	99.57	92.24
TRINITY_DN4436_c0_g2_i6 len=262 path=[1:0-119 4:120-195 5:196-261]	59861	XM_041861355	PREDICTED: Coregonus clupeaformis uncharacterized LOC121549558 (LOC121549558), mRNA	1.67E-64	63.36	94.64
TRINITY_DN51321_c1_g1_i1 len=214 path=[0:0-213]	59861	XM_041893778	PREDICTED: Coregonus clupeaformis heat shock cognate 70 kDa protein (LOC121579300), mRNA	3.75E-103	99.53	100
TRINITY_DN7321_c0_g1_i17 len=1272 path=[0:0-124 22:125-125 23:126-216 25:217-219 26:220-540 27:541-654 29:655-1107 30:1108-1271]	59861	XM_041863677	PREDICTED: Coregonus clupeaformis AN1-type zinc finger protein 2B (LOC121551124), transcript variant X3, mRNA	0	57.47	99.04
TRINITY_DN42048_c0_g1_i2 len=319 path=[1:0-106 4:107-114 8:115-130 9:131-133 11:134-156 13:157-165 14:166-170 15:171-182 17:183-207 20:208-247 26:248-318]	8030	BT072105	Salmo salar clone ssal-rgf-511-341 Neurofilament heavy polypeptide putative mRNA, pseudogene cds	8.33E-19	60.82	71.28
TRINITY_DN7321_c0_g1_i3 len=601 path=[1:0-316 3:317-342 9:343-426 10:427-430 19:431-461 21:462-508 22:509-509 23:510-600]	59861	XM_041863676	PREDICTED: Coregonus clupeaformis AN1-type zinc finger protein 2B (LOC121551124), transcript variant X2, mRNA	0	99.83	99
TRINITY_DN7321_c0_g1_i5 len=653 path=[1:0-316 2:317-339 8:340-342 9:343-426 10:427-430 11:431-520 12:521-552 14:553-574 20:575-605 21:606-652]	59861	XM_045221637	PREDICTED: Coregonus clupeaformis AN1-type zinc finger protein 2B-like (LOC121551744), transcript variant X4, mRNA	0	65.85	98.39
TRINITY_DN7393_c0_g1_i1 len=1262 path=[0:0-1261]	59861	XM_041879957	PREDICTED: Coregonus clupeaformis caveolae-associated protein 4a (LOC121569199), mRNA	0	74.48	99.89
TRINITY_DN498_c0_g1_i1 len=543 path=[0:0-542]	59861	XM_041879722	PREDICTED: Coregonus clupeaformis hemoglobin embryonic subunit alpha-like (LOC121569084), mRNA	0	99.45	99.26
TRINITY_DN42048_c0_g1_i4 len=391 path=[3:0-62 5:63-86 6:87-88 8:89-104 9:105-107 10:108-139 14:140-144 16:145-157 19:158-166 22:167-226 25:227-390]	8030	BT072105	Salmo salar clone ssal-rgf-511-341 Neurofilament heavy polypeptide putative mRNA, pseudogene cds	6.61E-15	40.15	72.15
TRINITY_DN23625_c0_g1_i10 len=300 path=[0:0-26 6:27-149 18:150-151 19:152-212 21:213-299]	59861	XM_041855068	PREDICTED: Coregonus clupeaformis receptor expression-enhancing protein 1-like (LOC121544857), transcript variant X2, mRNA	6.78E-102	71.33	99.53
TRINITY_DN23625_c0_g1_i2 len=269 path=[3:0-34 13:35-37 15:38-89 16:90-118 18:119-120 19:121-181 21:182-268]	59861	XM_041847746	PREDICTED: Coregonus clupeaformis 39S ribosomal protein L35, mitochondrial (LOC121539335), mRNA	6.86E-57	54.28	95.24
TRINITY_DN23625_c0_g1_i4 len=555 path=[1:0-160 5:161-194 7:195-248 9:249-272 10:273-308 12:309-320 13:321-323 15:324-375 16:376-404 18:405-406 19:407-467 21:468-554]	8030	XM_014210773	PREDICTED: Salmo salar 39S ribosomal protein L35, mitochondrial-like (LOC106610993), mRNA	1.98E-175	80.36	91.57
TRINITY_DN23625_c0_g1_i9 len=230 path=[0:0-26 6:27-149 18:150-151 20:152-229]	59861	XM_041855067	PREDICTED: Coregonus clupeaformis receptor expression-enhancing protein 1-like (LOC121544857), transcript variant X1, mRNA	1.25E-109	99.13	99.56
TRINITY_DN8556_c1_g2_i1 len=216 path=[1:0-49 2:50-101 8:102-124 10:125-131 11:132-215]	8030	XM_045694347	PREDICTED: Salmo salar ubiquitin-conjugating enzyme E2 R1 (LOC106569523), transcript variant X2, mRNA	1.73E-69	99.54	87.22
TRINITY_DN8556_c1_g2_i3 len=270 path=[0:0-130 6:131-145 7:146-155 8:156-178 10:179-185 11:186-269]	8030	XM_045694347	PREDICTED: Salmo salar ubiquitin-conjugating enzyme E2 R1 (LOC106569523), transcript variant X2, mRNA	1.02E-92	99.63	89.17
TRINITY_DN8521_c0_g1_i1 len=273 path=[1:0-67 4:68-80 6:81-92 7:93-147 8:148-149 9:150-159 10:160-170 16:171-174 21:175-191 22:192-272]	59861	XR_006657859	PREDICTED: Coregonus clupeaformis uncharacterized LOC121552562 (LOC121552562), transcript variant X15, ncRNA	1.43E-122	99.63	96.7
TRINITY_DN8521_c0_g1_i13 len=459 path=[1:0-67 4:68-80 5:81-87 8:88-89 9:90-99 15:100-110 16:111-114 17:115-126 18:127-138 19:139-458]	59861	XR_006657865	PREDICTED: Coregonus clupeaformis uncharacterized LOC121552562 (LOC121552562), transcript variant X21, ncRNA	7.85E-110	50.98	98.72
TRINITY_DN8521_c0_g1_i7 len=467 path=[1:0-67 3:68-118 4:119-131 5:132-138 8:139-140 9:141-150 10:151-161 11:162-191 13:192-192 14:193-201 15:202-212 16:213-216 17:217-228 18:229-240 20:241-368 21:369-385 22:386-466]	59861	XR_006657854	PREDICTED: Coregonus clupeaformis uncharacterized LOC121552562 (LOC121552562), transcript variant X10, ncRNA	0	99.79	97.64
TRINITY_DN8521_c0_g1_i9 len=369 path=[1:0-67 3:68-118 4:119-131 5:132-138 8:139-140 9:141-150 10:151-161 11:162-191 12:192-192 14:193-201 15:202-212 16:213-216 17:217-228 18:229-240 20:241-368]	59861	XR_006657850	PREDICTED: Coregonus clupeaformis uncharacterized LOC121552562 (LOC121552562), transcript variant X6, ncRNA	1.54E-174	99.73	97.56
TRINITY_DN42048_c0_g1_i6 len=207 path=[2:0-42 5:43-66 6:67-68 8:69-84 9:85-87 10:88-119 14:120-124 15:125-136 17:137-161 21:162-164 24:165-206]	8030	BT072105	Salmo salar clone ssal-rgf-511-341 Neurofilament heavy polypeptide putative mRNA, pseudogene cds	2.60E-16	46.38	82.47
TRINITY_DN4113_c0_g1_i1 len=318 path=[0:0-317]	59861	XM_045209877	PREDICTED: Coregonus clupeaformis LIM domain-binding protein 3 (LOC121547371), transcript variant X1, mRNA	1.49E-148	99.69	96.04
TRINITY_DN21346_c1_g2_i1 len=549 path=[0:0-140 1:141-172 3:173-548]	59861	XM_041849543	PREDICTED: Coregonus clupeaformis troponin I, fast skeletal muscle (LOC121540571), mRNA	0	90.16	99.19
TRINITY_DN5372_c3_g2_i1 len=222 path=[0:0-221]	8019	XM_031828562	PREDICTED: Oncorhynchus kisutch human immunodeficiency virus type I enhancer-binding protein 2 homolog (LOC109894243), mRNA	1.67E-82	99.55	90.43
TRINITY_DN5375_c0_g1_i1 len=425 path=[0:0-265 2:266-424]	59861	XM_045223846	PREDICTED: Coregonus clupeaformis ATP-dependent 6-phosphofructokinase, muscle type-like (LOC121577626), mRNA	0	99.76	99.06
TRINITY_DN290313_c0_g1_i1 len=305 path=[0:0-304]	59861	XM_041860905	PREDICTED: Coregonus clupeaformis heat shock protein HSP 90-beta (LOC121549082), mRNA	2.93E-138	96.39	97.99
TRINITY_DN100173_c6_g1_i1 len=221 path=[0:0-220]	7764	LC044985	Eptatretus burgeri DNA, contig: JCMcontig01552, from VLR gene sequence which enriched by Capture system, strain: VE202-29	1.77E-88	97.74	94.47
TRINITY_DN120657_c0_g1_i1 len=353 path=[0:0-156 1:157-159 2:160-352]	59861	XM_041872556	PREDICTED: Coregonus clupeaformis hemopexin b (hpxb), mRNA	9.91E-158	99.72	95.75
TRINITY_DN123831_c0_g1_i1 len=215 path=[0:0-214]	59861	XM_041845342	PREDICTED: Coregonus clupeaformis carbonic anhydrase VI (ca6), transcript variant X1, mRNA	7.32E-11	34.42	83.33
TRINITY_DN157915_c0_g1_i1 len=202 path=[0:0-201]	59861	XM_045219671	PREDICTED: Coregonus clupeaformis myosin heavy chain, fast skeletal muscle-like (LOC121562429), mRNA	4.86E-95	99.5	99.5
TRINITY_DN42048_c0_g1_i8 len=209 path=[3:0-62 5:63-86 6:87-88 8:89-104 9:105-107 10:108-139 14:140-144 16:145-157 18:158-208]	8030	BT072105	Salmo salar clone ssal-rgf-511-341 Neurofilament heavy polypeptide putative mRNA, pseudogene cds	3.21E-15	75.12	72.15
TRINITY_DN185671_c0_g1_i1 len=263 path=[0:0-95 2:96-178 3:179-262]	8019	XM_031821307	PREDICTED: Oncorhynchus kisutch NLR family CARD domain-containing protein 3-like (LOC116372504), mRNA	8.67E-119	99.62	96.96
TRINITY_DN117324_c0_g3_i1 len=857 path=[0:0-428 1:429-576 2:577-856]	59861	XM_041875213	PREDICTED: Coregonus clupeaformis mannose-specific lectin-like (LOC121534559), mRNA	8.99E-176	40.61	100
TRINITY_DN117324_c0_g4_i1 len=1169 path=[0:0-1168]	8036	XM_023977974	PREDICTED: Salvelinus alpinus mannose-specific lectin-like (LOC111957205), mRNA	0	72.03	92.79
TRINITY_DN314876_c0_g1_i1 len=526 path=[0:0-525]	8023	XM_065019126	PREDICTED: Oncorhynchus nerka B-type lectin plumieribetin-like (LOC135572100), mRNA	0	99.81	92.78
TRINITY_DN384082_c0_g1_i1 len=776 path=[0:0-342 1:343-356 2:357-775]	59861	XM_041894277	PREDICTED: Coregonus clupeaformis thiosulfate:glutathione sulfurtransferase (LOC121579566), mRNA	0	94.72	99.86
TRINITY_DN21658_c0_g1_i11 len=472 path=[2:0-136 5:137-149 19:150-306 21:307-471]	59861	XM_041876237	PREDICTED: Coregonus clupeaformis mitochondrial uncoupling protein 2 (LOC121565881), mRNA	4.77E-157	68.01	99.07
TRINITY_DN21658_c0_g1_i2 len=2895 path=[0:0-153 4:154-207 6:208-339 8:340-364 10:365-421 11:422-481 13:482-520 15:521-720 16:721-749 18:750-1033 19:1034-1190 20:1191-1194 21:1195-1359 23:1360-1387 24:1388-1391 26:1392-1392 27:1393-2175 29:2176-2334 30:2335-2894]	59861	XM_041878341	PREDICTED: Coregonus clupeaformis mitochondrial uncoupling protein 2 (LOC121567942), mRNA	0	55.16	98.5
TRINITY_DN21658_c0_g1_i33 len=2172 path=[0:0-153 4:154-207 6:208-339 8:340-364 10:365-421 11:422-481 13:482-520 15:521-720 16:721-749 18:750-1033 19:1034-1190 21:1191-1355 22:1356-1356 23:1357-1384 24:1385-1388 27:1389-2171]	59861	XM_041878341	PREDICTED: Coregonus clupeaformis mitochondrial uncoupling protein 2 (LOC121567942), mRNA	0	73.34	98.25
TRINITY_DN21658_c0_g1_i5 len=513 path=[0:0-153 4:154-207 6:208-339 8:340-364 10:365-421 11:422-481 12:482-512]	59861	XM_041878341	PREDICTED: Coregonus clupeaformis mitochondrial uncoupling protein 2 (LOC121567942), mRNA	0	99.81	98.44
TRINITY_DN11697_c0_g1_i1 len=240 path=[1:0-112 3:113-113 4:114-239]	42526	XM_036583651	PREDICTED: Colossoma macropomum uncharacterized LOC118817010 (LOC118817010), transcript variant X1, mRNA	4.33E-08	36.25	81.52
TRINITY_DN63840_c6_g1_i1 len=239 path=[0:0-238]	8019	XM_031791586	PREDICTED: Oncorhynchus kisutch calcium uniporter regulatory subunit MCUb, mitochondrial-like (LOC116353904), transcript variant X2, mRNA	8.84E-93	99.58	92.92
