# Supplementary material for: Transcriptional Rearrangements Associated with Thermal Stress and Preadaptation in Baikal Whitefish (Coregonus baicalensis)
Source: Animals (Basel). 2024 Oct 25;14(21):3077. doi: 10.3390/ani14213077 (PMC11545380; doi:10.3390/ani14213077)
Supplement: Supplementary file 1 [file animals-14-03077-s001.zip › S5_diffExpr.matrix]

a1_C_P	a2_AcS_P	a3_AcS_NP	a4_C_NP
TRINITY_DN64423_c0_g1	4.605	39.360	19.714	6.827
TRINITY_DN7321_c0_g1	1.634	8.504	13.361	2.243
TRINITY_DN22_c25_g5	1.168	8.596	9.998	0.324
TRINITY_DN120657_c0_g1	9.153	2.898	26.389	21.648
TRINITY_DN21346_c1_g2	23.019	10.851	2.375	1.276
TRINITY_DN63014_c0_g1	17.303	2.775	2.097	13.609
TRINITY_DN14615_c3_g1	2.134	2.091	17.539	4.389
TRINITY_DN74420_c4_g1	5.198	1.406	18.850	12.930
TRINITY_DN8734_c1_g1	12.202	7.520	1.384	2.687
TRINITY_DN313_c2_g1	18.895	2.702	26.682	19.071
TRINITY_DN14559_c2_g1	8.911	19.921	2.058	5.016
TRINITY_DN1644_c4_g1	6.281	1.262	15.341	4.702
TRINITY_DN2663_c0_g2	10.632	1.168	20.208	14.838
TRINITY_DN19846_c0_g1	2.609	1.422	14.633	19.819
TRINITY_DN6232_c0_g1	13.914	539.555	1020.783	9.293
TRINITY_DN18334_c1_g1	94.581	76.622	6.861	8.248
TRINITY_DN1492_c0_g3	4.587	2.304	23.688	13.221
TRINITY_DN4591_c0_g2	51.683	22.791	242.766	41.609
TRINITY_DN1976_c1_g3	0.957	9.512	8.052	1.199
TRINITY_DN2725_c0_g1	15.308	1.923	12.782	21.319
TRINITY_DN1144_c0_g2	195.535	110.329	1042.385	175.557
TRINITY_DN4724_c2_g2	11.164	2.832	1.123	9.608
TRINITY_DN15799_c1_g1	1.064	3.643	9.139	3.385
TRINITY_DN45779_c0_g1	2.620	241.290	351.903	2.781
TRINITY_DN23528_c0_g1	0.000	6.467	11.764	1.195
TRINITY_DN48335_c0_g1	5.436	1.207	11.533	4.087
TRINITY_DN26520_c0_g2	32.759	2.163	2.165	14.816
TRINITY_DN30824_c0_g1	1.127	9.911	2.973	0.491
TRINITY_DN4495_c1_g2	13.144	13.063	1.206	8.202
TRINITY_DN15294_c0_g1	13.503	10.283	1.481	2.064
TRINITY_DN17260_c0_g1	2.187	1.429	18.597	10.129
TRINITY_DN18543_c1_g3	22.695	1.742	6.612	12.319
TRINITY_DN12006_c0_g1	0.997	1.295	14.562	1.978
TRINITY_DN1126_c0_g5	1.127	11.696	12.797	1.928
TRINITY_DN33_c0_g3	421.186	842.071	111.085	149.810
TRINITY_DN84_c4_g1	4.333	12.662	1.122	2.347
TRINITY_DN23332_c0_g1	7.042	2.436	27.194	9.518
TRINITY_DN34208_c1_g1	154.120	140.519	19.986	25.193
TRINITY_DN3068_c2_g1	3.408	24.811	49.598	4.215
TRINITY_DN94139_c1_g1	37.561	12.004	4.150	33.923
TRINITY_DN7865_c3_g1	18.617	16.153	0.943	4.526
TRINITY_DN42048_c0_g1	1.021	8.836	11.025	5.105
TRINITY_DN3618_c1_g1	2.741	42.848	31.002	1.019
TRINITY_DN157915_c0_g1	1060.519	972.583	99.670	263.737
TRINITY_DN66778_c0_g1	1.142	3.419	11.096	10.366
TRINITY_DN8556_c1_g2	1.170	11.696	9.704	1.746
TRINITY_DN2454_c1_g2	1.294	0.000	12.081	4.025
TRINITY_DN5627_c0_g1	22.229	2.978	2.483	16.969
TRINITY_DN731_c1_g1	12.219	1.171	5.636	7.048
TRINITY_DN2971_c14_g1	11.342	18.257	1.232	15.702
TRINITY_DN5375_c0_g1	14.027	11.576	1.702	4.128
TRINITY_DN18890_c0_g1	4.637	1.504	10.481	1.028
TRINITY_DN10698_c0_g1	4.592	10.053	2.940	1.097
TRINITY_DN10987_c0_g3	13.083	4.779	41.824	5.299
TRINITY_DN39796_c0_g1	11.970	1.777	1.214	11.156
TRINITY_DN18764_c17_g1	14.810	0.000	1.422	4.796
TRINITY_DN90220_c0_g1	1.271	0.000	10.528	4.840
TRINITY_DN23625_c0_g1	1.826	13.474	7.119	1.004
TRINITY_DN44593_c0_g1	0.000	1.424	17.956	4.293
TRINITY_DN66915_c0_g1	4.961	7.338	49.483	18.091
TRINITY_DN4411_c0_g1	2.953	11.244	2.721	1.338
TRINITY_DN498_c0_g1	183.747	363.306	46.412	75.181
TRINITY_DN268_c18_g3	3.622	9.379	1.150	1.383
TRINITY_DN35150_c0_g1	3.966	43.068	77.938	1.864
TRINITY_DN573_c0_g1	3.554	1.542	20.070	17.576
TRINITY_DN185671_c0_g1	1.127	0.252	9.319	1.237
TRINITY_DN290313_c0_g1	1.091	2.613	10.053	6.158
TRINITY_DN10757_c1_g2	0.800	9.646	7.928	1.193
TRINITY_DN13575_c0_g1	2.828	0.000	1.082	11.373
TRINITY_DN20947_c1_g1	0.000	8.143	2.943	0.958
TRINITY_DN12889_c3_g1	1.715	0.000	16.596	5.629
TRINITY_DN25462_c1_g1	1.117	2.514	22.100	4.994
TRINITY_DN4870_c18_g1	0.000	1.865	0.945	10.949
TRINITY_DN78236_c1_g3	31.341	1.799	7.417	22.177
TRINITY_DN12280_c0_g1	1.769	1.843	14.733	6.589
TRINITY_DN18566_c1_g1	7.763	1.527	15.006	6.023
TRINITY_DN2250_c3_g2	1.573	14.025	5.351	1.543
TRINITY_DN18893_c0_g1	1.855	16.767	11.347	3.078
TRINITY_DN2362_c2_g1	4.900	2.161	22.826	11.164
TRINITY_DN46_c10_g3	8.649	2.101	8.894	20.732
TRINITY_DN19755_c0_g1	10.685	4.122	1.010	5.413
TRINITY_DN40887_c0_g1	27.510	18.286	193.565	29.459
TRINITY_DN6717_c0_g1	53.426	7.479	21.238	72.510
TRINITY_DN27515_c0_g1	3.912	9.704	0.951	1.807
TRINITY_DN51321_c1_g1	2.216	7.998	25.739	5.307
TRINITY_DN1071_c4_g1	3.150	2.211	31.522	10.448
TRINITY_DN314876_c0_g1	517.832	581.187	12.306	12.662
TRINITY_DN38555_c0_g1	7.173	3.172	55.091	5.356
TRINITY_DN117324_c0_g3	93.878	67.047	0.945	1.524
TRINITY_DN27693_c0_g1	13.359	25.431	9.012	3.223
TRINITY_DN2182_c0_g1	3.045	3.257	24.409	15.842
TRINITY_DN2788_c2_g1	7.626	58.857	31.081	7.505
TRINITY_DN8855_c0_g2	19.785	14.811	2.212	32.243
TRINITY_DN1783_c0_g2	3.264	8.378	3.018	1.065
TRINITY_DN13046_c0_g1	3.010	10.083	24.029	5.242
TRINITY_DN36842_c1_g1	71.669	98.260	32.191	12.807
TRINITY_DN4864_c0_g2	0.000	19.902	19.780	1.333
TRINITY_DN20654_c0_g1	9.732	17.140	2.471	1.395
TRINITY_DN10295_c1_g2	1.816	12.994	18.468	1.694
TRINITY_DN20076_c0_g3	4.689	4.904	67.390	9.083
TRINITY_DN2699_c0_g1	6.932	52.142	23.245	6.660
TRINITY_DN20936_c0_g1	0.000	4.141	26.294	2.773
TRINITY_DN9974_c1_g3	8.870	1.932	11.156	23.035
TRINITY_DN25_c6_g3	2.001	12.138	1.390	1.783
TRINITY_DN125438_c0_g2	1.536	11.538	3.623	1.139
TRINITY_DN24672_c0_g1	267.185	248.184	29.829	63.006
TRINITY_DN28902_c1_g1	10.852	7.165	0.942	5.426
TRINITY_DN17410_c0_g2	0.689	11.772	7.066	1.463
TRINITY_DN1030_c0_g1	2.544	114.876	159.542	2.310
TRINITY_DN15124_c0_g3	52.511	42.671	473.960	55.544
TRINITY_DN3_c18_g1	1.424	9.038	16.298	3.050
TRINITY_DN24450_c0_g1	2.119	10.826	2.670	1.402
TRINITY_DN2501_c0_g1	22.066	4.862	2.209	6.622
TRINITY_DN10765_c1_g2	5.314	31.542	47.626	6.352
TRINITY_DN117324_c0_g4	141.007	130.775	1.543	2.945
TRINITY_DN6349_c0_g1	1.283	106.140	140.171	0.875
TRINITY_DN11780_c1_g1	56.694	36.512	403.545	54.195
TRINITY_DN8891_c0_g1	1.236	10.626	0.953	0.530
TRINITY_DN20076_c0_g1	15.019	9.497	99.156	23.451
TRINITY_DN501_c0_g1	20.208	97.479	159.901	36.016
TRINITY_DN2703_c0_g4	1.572	5.190	17.468	17.984
TRINITY_DN25050_c2_g4	3.775	1.182	12.448	8.165
TRINITY_DN19064_c0_g1	1.114	5.191	13.062	3.824
TRINITY_DN7393_c0_g1	10.249	1.482	1.219	9.903
TRINITY_DN46_c13_g1	8.971	23.077	93.543	69.883
TRINITY_DN4436_c0_g2	1.592	20.672	10.481	20.185
TRINITY_DN2299_c0_g2	5.252	3.818	33.970	15.571
TRINITY_DN27250_c0_g3	0.890	11.314	1.180	0.358
TRINITY_DN20716_c1_g1	13.229	12.954	141.817	16.838
TRINITY_DN4113_c0_g1	15.644	13.369	1.174	16.831
TRINITY_DN35735_c0_g2	14.585	3.245	1.039	10.675
TRINITY_DN38375_c0_g1	0.483	16.475	0.026	2.234
TRINITY_DN1705_c1_g6	0.599	3.167	10.095	0.943
TRINITY_DN56873_c3_g2	11.162	0.128	1.373	4.518
TRINITY_DN20654_c0_g3	5.849	15.560	2.709	1.619
TRINITY_DN8521_c0_g1	17.318	1.846	6.619	20.393
TRINITY_DN157915_c1_g1	667.605	717.940	53.347	179.329
TRINITY_DN16545_c0_g1	0.937	4.669	12.186	1.103
TRINITY_DN2299_c0_g1	1.256	5.365	11.333	2.652
TRINITY_DN26088_c3_g1	5.038	21.149	1.247	0.000
TRINITY_DN21658_c0_g1	25.329	6.986	2.469	23.403
TRINITY_DN7780_c0_g1	2.627	26.952	11.979	3.387
TRINITY_DN6232_c1_g1	1.609	902.477	1528.693	0.669
TRINITY_DN12693_c0_g1	2.102	7.561	20.773	5.105
TRINITY_DN11697_c0_g1	8.116	4.588	1.119	14.236
TRINITY_DN13647_c3_g2	14.224	5.946	1.835	1.255
TRINITY_DN20431_c0_g1	11.397	2.432	6.966	24.299
TRINITY_DN10339_c0_g6	9.819	93.829	80.232	6.060
TRINITY_DN30379_c0_g1	1.227	13.868	9.574	3.661
TRINITY_DN832_c0_g2	1.417	2.527	24.028	8.234
TRINITY_DN4230_c3_g2	1.421	12.193	9.941	2.761
TRINITY_DN958_c1_g1	1.636	35.104	12.336	0.666
TRINITY_DN9602_c0_g1	6.585	13.091	1.492	3.745
TRINITY_DN37117_c1_g1	7.658	8.686	1.688	1.070
TRINITY_DN26737_c0_g1	1.447	16.038	8.490	3.060
TRINITY_DN15312_c0_g1	1.145	0.000	9.934	8.037
TRINITY_DN22253_c0_g2	5.835	1.641	20.280	13.146
TRINITY_DN26520_c0_g1	26.510	2.340	4.188	13.371
TRINITY_DN5844_c2_g1	1.992	9.866	25.662	3.963
TRINITY_DN100173_c6_g1	2.773	14.327	6.983	1.731
TRINITY_DN2026_c0_g2	2.153	23.476	30.837	1.864
TRINITY_DN1363_c0_g1	3.366	12.352	32.116	14.807
TRINITY_DN4043_c0_g1	17.667	3.654	1.949	11.759
TRINITY_DN25257_c0_g1	3.988	2.927	19.414	2.115
TRINITY_DN6748_c1_g1	1.510	5.161	13.380	3.637
TRINITY_DN9001_c1_g6	4.058	3.284	16.361	1.780
TRINITY_DN291_c0_g2	5.501	46.940	56.966	7.145
TRINITY_DN59700_c0_g1	14.957	57.808	2.506	8.019
TRINITY_DN7557_c2_g1	1.172	1.754	11.794	4.761
TRINITY_DN72845_c0_g1	508.484	456.983	36.413	109.496
TRINITY_DN46489_c0_g3	28.959	13.355	136.539	67.510
TRINITY_DN22364_c0_g1	36.227	7.083	30.059	64.675
TRINITY_DN51309_c0_g1	0.000	10.927	3.902	0.990
TRINITY_DN2866_c3_g1	1.146	10.762	8.086	3.296
TRINITY_DN28354_c0_g1	1.319	0.530	13.758	9.759
TRINITY_DN6032_c1_g4	13.612	1.305	7.033	5.970
TRINITY_DN26711_c0_g2	12.998	1.309	0.454	7.035
TRINITY_DN7767_c0_g1	12.173	2.435	25.510	16.327
TRINITY_DN4286_c1_g2	5.000	38.983	54.993	7.296
TRINITY_DN47338_c0_g1	21.552	3.445	23.911	33.832
TRINITY_DN10651_c0_g2	11.194	28.029	94.314	57.539
TRINITY_DN8965_c2_g1	15.836	1.570	24.726	17.495
TRINITY_DN8709_c0_g1	23.181	2.210	8.778	19.632
TRINITY_DN2774_c0_g1	8.667	90.876	113.485	9.118
TRINITY_DN242_c0_g1	8.445	10.198	0.961	3.415
TRINITY_DN3133_c0_g1	12.529	11.583	1.124	1.625
TRINITY_DN9831_c1_g1	9.995	2.190	30.825	8.102
TRINITY_DN67942_c0_g1	15.516	23.653	4.346	3.236
TRINITY_DN11894_c0_g4	20.485	19.474	1.518	2.246
TRINITY_DN10765_c1_g1	1.448	23.877	34.705	2.692
TRINITY_DN238_c2_g1	10.413	1.532	5.249	14.876
TRINITY_DN6742_c0_g1	1.851	46.072	49.114	2.660
TRINITY_DN2017_c2_g4	5.339	2.773	13.905	1.505
TRINITY_DN6008_c0_g1	9.209	1.349	3.539	16.694
TRINITY_DN32664_c1_g3	14.542	1.284	3.103	8.118
TRINITY_DN66845_c0_g2	1.152	9.965	4.406	3.980
TRINITY_DN17246_c3_g1	5.367	8.744	6.634	1.007
TRINITY_DN10323_c0_g1	0.681	2.877	11.525	1.007
TRINITY_DN10438_c3_g3	9.924	0.000	1.041	6.421
TRINITY_DN123831_c0_g1	2.272	1.812	1.143	14.220
TRINITY_DN2902_c9_g1	8.552	14.129	6.908	1.263
TRINITY_DN30237_c0_g1	9.946	1.425	0.564	25.599
TRINITY_DN20076_c0_g5	50.493	36.119	325.729	51.529
TRINITY_DN17538_c0_g1	5.437	0.000	9.186	0.965
TRINITY_DN31092_c0_g2	2.047	14.131	22.639	1.894
TRINITY_DN7748_c6_g1	1.095	13.676	4.894	0.477
TRINITY_DN82_c2_g1	1.261	2.441	12.916	2.809
TRINITY_DN402_c1_g1	1.102	1.068	10.847	3.030
TRINITY_DN2774_c0_g2	4.898	36.052	46.710	5.376
TRINITY_DN3670_c0_g2	1.330	1.014	12.957	3.333
TRINITY_DN20654_c0_g2	199.804	424.937	63.982	24.280
TRINITY_DN36394_c0_g1	1.439	15.366	18.729	4.301
TRINITY_DN15452_c0_g1	16.890	5.720	1.706	6.550
TRINITY_DN2880_c3_g2	4.322	1.152	13.941	3.846
TRINITY_DN8223_c13_g1	1.593	12.072	1.377	0.923
TRINITY_DN19273_c0_g1	9.253	2.010	1.041	7.509
TRINITY_DN61_c2_g2	2.308	42.099	40.250	2.919
TRINITY_DN384082_c0_g1	1.381	0.000	14.118	0.446
TRINITY_DN2027_c0_g1	134.565	58.920	15.171	34.304
TRINITY_DN63840_c6_g1	9.815	6.645	1.106	4.160
TRINITY_DN30186_c1_g1	1.263	9.561	1.079	2.321
TRINITY_DN6492_c2_g4	14.896	5.760	1.626	5.514
TRINITY_DN1558_c0_g2	1.021	47.460	59.157	1.048
TRINITY_DN7865_c0_g1	11.716	14.080	0.950	2.036
TRINITY_DN1530_c8_g1	1.226	0.161	1.245	15.847
TRINITY_DN10_c186_g1	2.044	19.508	16.665	5.720
TRINITY_DN82448_c0_g1	1.436	0.671	11.772	0.287
TRINITY_DN36081_c0_g1	1.854	25.771	0.216	0.140
TRINITY_DN3676_c0_g4	3.087	6.579	31.335	10.737
TRINITY_DN6365_c0_g1	10.986	1.157	4.480	12.768
TRINITY_DN27437_c2_g2	25.884	3.547	8.867	47.314
TRINITY_DN22383_c0_g1	17.049	2.872	14.575	31.552
TRINITY_DN18334_c0_g1	229.059	167.499	16.478	43.349
TRINITY_DN92060_c2_g1	37.172	1.927	6.665	41.538
TRINITY_DN61_c2_g4	6.179	19.654	52.679	8.252
TRINITY_DN10777_c0_g1	15.104	13.323	1.812	0.921
TRINITY_DN29663_c1_g1	3.966	8.607	2.616	1.130
TRINITY_DN5718_c1_g1	3.011	9.960	5.588	1.098
TRINITY_DN5372_c3_g2	0.505	9.279	6.031	1.145
TRINITY_DN14244_c0_g2	2.941	0.000	35.327	11.163
TRINITY_DN15294_c1_g1	15.684	14.849	1.597	2.714
TRINITY_DN36_c71_g1	1.204	0.756	13.168	0.000
