# Supplementary material for: Transcriptional Rearrangements Associated with Thermal Stress and Preadaptation in Baikal Whitefish (Coregonus baicalensis)
Source: Animals (Basel). 2024 Oct 25;14(21):3077. doi: 10.3390/ani14213077 (PMC11545380; doi:10.3390/ani14213077)
Supplement: Supplementary file 1 [file animals-14-03077-s001.zip › S6_diffExpr.matrix.log2.centered.dat]

a1_C_P	a2_AcS_P	a3_AcS_NP	a4_C_NP
TRINITY_DN64423_c0_g1	-1.30392621592355	1.54421368037738	0.581893679623898	-0.82218114407773
TRINITY_DN7321_c0_g1	-1.14954553248199	0.701733958062263	1.29728342870242	-0.849471854282696
TRINITY_DN22_c25_g5	-0.94435282407502	1.20171557686454	1.39845170583215	-1.65581445862167
TRINITY_DN120657_c0_g1	-0.302017003154614	-1.6831170841798	1.12967351286635	0.855460574468062
TRINITY_DN21346_c1_g2	1.81249689805456	0.793329610906599	-1.01871978222109	-1.58710672674006
TRINITY_DN63014_c0_g1	1.29147278604611	-0.986058800912869	-1.27166406233801	0.966250077204766
TRINITY_DN14615_c3_g1	-0.831641805744493	-0.851573331358849	1.73284453593067	-0.0496293988273262
TRINITY_DN74420_c4_g1	-0.370604708205931	-1.73577082061607	1.30865963912554	0.797715889696468
TRINITY_DN8734_c1_g1	1.23534217788223	0.60351101026273	-1.23395818438831	-0.604895003756653
TRINITY_DN313_c2_g1	0.484195054630754	-1.94183404407977	0.960737335779154	0.496901653669863
TRINITY_DN14559_c2_g1	0.334704752087474	1.41255402960081	-1.36173747100256	-0.385521310685724
TRINITY_DN1644_c4_g1	0.218229622781875	-1.4683080571006	1.38451738147118	-0.134438947152463
TRINITY_DN2663_c0_g2	0.277965530134078	-2.14569698243164	1.14447493108174	0.723256521215825
TRINITY_DN19846_c0_g1	-1.016938264742	-1.59233854294491	1.09798534751347	1.51129146017344
TRINITY_DN6232_c0_g1	-2.68574408257343	2.4939581813991	3.41253369865519	-3.22074779748086
TRINITY_DN18334_c1_g1	1.81842698026523	1.51816872457532	-1.78551212644151	-1.55108357839904
TRINITY_DN1492_c0_g3	-0.683420324853788	-1.44128045838837	1.46024391676292	0.664456866479242
TRINITY_DN4591_c0_g2	-0.189246653288979	-1.33616824116864	2.02084085604773	-0.495425961590115
TRINITY_DN1976_c1_g3	-1.20077954914094	1.22454197055458	1.00881327949914	-1.03257570091278
TRINITY_DN2725_c0_g1	0.567540050041639	-1.91251807764086	0.324745450652171	1.02023257694705
TRINITY_DN1144_c0_g2	-0.358451096894854	-1.1784079069942	2.04996233784128	-0.513103333952227
TRINITY_DN4724_c2_g2	1.09558868533456	-0.570859569960056	-1.42285275979086	0.898123644416352
TRINITY_DN15799_c1_g1	-1.13828716847153	0.0313271416718752	1.15811332336235	-0.0511532965626911
TRINITY_DN45779_c0_g1	-3.18362942330709	2.88097193103416	3.42350876356335	-3.12085127129042
TRINITY_DN23528_c0_g1	-1.92718956985449	0.973339161185614	1.74681903876273	-0.792968630093857
TRINITY_DN48335_c0_g1	0.230482842089023	-1.31359485435481	1.19197840203758	-0.108866389771795
TRINITY_DN26520_c0_g2	1.98119721668726	-1.43470949189913	-1.43379754810082	0.887309823312686
TRINITY_DN30824_c0_g1	-0.686940094416574	1.67195129879953	0.214468665710852	-1.1994798700938
TRINITY_DN4495_c1_g2	0.827285522672193	0.818999734071657	-1.85339996112786	0.207114704384006
TRINITY_DN15294_c0_g1	1.28810537976399	0.925904733980517	-1.25925233788851	-0.954757775855989
TRINITY_DN17260_c0_g1	-1.00814460095784	-1.39998113009983	1.61221729158345	0.79590843947423
TRINITY_DN18543_c1_g3	1.39515356801311	-1.71612861672763	-0.243081626232833	0.564056674947354
TRINITY_DN12006_c0_g1	-0.93482262222225	-0.734162801365052	2.02729862467142	-0.358313201084123
TRINITY_DN1126_c0_g5	-1.43401007008457	1.14347202478994	1.26345259505584	-0.972914549761204
TRINITY_DN33_c0_g3	0.600164191846781	1.59793958737706	-1.31312132729397	-0.884982451929871
TRINITY_DN84_c4_g1	0.161112996147478	1.51826246032226	-1.16840967562075	-0.510965780848987
TRINITY_DN23332_c0_g1	-0.242542948335087	-1.46936724799698	1.56721898398682	0.144691212345247
TRINITY_DN34208_c1_g1	1.39610150969532	1.26371255995919	-1.48978408329337	-1.17002998636115
TRINITY_DN3068_c2_g1	-1.57830429204046	0.971485616033921	1.94257993921104	-1.33576126320449
TRINITY_DN94139_c1_g1	1.15391252526342	-0.414274478968894	-1.75058560270131	1.01094755640678
TRINITY_DN7865_c3_g1	1.3392967733122	1.14565326500112	-1.99644984977023	-0.488500188543085
TRINITY_DN42048_c0_g1	-1.6127050134691	0.670297399747245	0.960190653695929	-0.0177830399740717
TRINITY_DN3618_c1_g1	-1.43947457832803	2.11154059046978	1.65719162140564	-2.32925763354739
TRINITY_DN157915_c0_g1	1.38166930716332	1.25691499515524	-2.01675516242495	-0.621829139893601
TRINITY_DN66778_c0_g1	-1.48748883644466	-0.442727385437911	1.01001082302616	0.920205398856413
TRINITY_DN8556_c1_g2	-1.29765668540705	1.25095040009629	1.00472638790256	-0.958020102591796
TRINITY_DN2454_c1_g2	-0.611232087880912	-1.80909747923465	1.90030345005865	0.520026117056916
TRINITY_DN5627_c0_g1	1.41343836538884	-1.1323735013137	-1.32408630456072	1.04302144048558
TRINITY_DN731_c1_g1	1.07907987405833	-1.52710153786314	0.084852622477575	0.363169041327239
TRINITY_DN2971_c14_g1	0.347228957445609	0.989035724573333	-2.11993830997129	0.783673627952351
TRINITY_DN5375_c0_g1	1.07085754568354	0.813973650963084	-1.40459989196984	-0.480231304676781
TRINITY_DN18890_c0_g1	0.404828521524506	-0.765864483684087	1.43107735577295	-1.07004139361337
TRINITY_DN10698_c0_g1	0.234301124442034	1.21730285698444	-0.270867606589663	-1.18073637483681
TRINITY_DN10987_c0_g3	0.210339507949131	-1.07472341066609	1.81480437207331	-0.950420469356351
TRINITY_DN39796_c0_g1	1.21688516232362	-1.00669423499659	-1.33356619003389	1.12337526270686
TRINITY_DN18764_c17_g1	2.03425998195596	-1.94850548062768	-0.672306615595441	0.58655211426716
TRINITY_DN90220_c0_g1	-0.630763896620888	-1.81409160266569	1.71297873284697	0.731876766439604
TRINITY_DN23625_c0_g1	-0.845822981947859	1.51080732398805	0.676717597046394	-1.34170193908659
TRINITY_DN44593_c0_g1	-1.98151450343854	-0.704124804627678	2.26306815753197	0.422571150534247
TRINITY_DN66915_c0_g1	-1.31139619062024	-0.827249191782673	1.77077517734303	0.367870205059878
TRINITY_DN4411_c0_g1	-0.196531124931395	1.43452396477598	-0.283788689625236	-0.954204150219352
TRINITY_DN498_c0_g1	0.565168692072294	1.54476851059269	-1.39705808813448	-0.712879114530512
TRINITY_DN268_c18_g3	0.223210156036881	1.39028844015752	-0.880970443953927	-0.732528152240479
TRINITY_DN35150_c0_g1	-1.58652157178962	1.56305368382673	2.4040422286651	-2.38057434070221
TRINITY_DN573_c0_g1	-0.849261884291332	-1.690432145423	1.36072223327671	1.17897179643761
TRINITY_DN185671_c0_g1	-0.396642745403936	-1.16122821643199	1.88176848414141	-0.323897522305489
TRINITY_DN290313_c0_g1	-1.24163517649948	-0.452630983656619	1.16053785482878	0.533728305327322
TRINITY_DN10757_c1_g2	-1.28987292144429	1.27436973826416	1.02046719916786	-1.00496401598773
TRINITY_DN13575_c0_g1	0.28066974560831	-1.65592108421563	-0.597951015578299	1.97320235418562
TRINITY_DN20947_c1_g1	-1.53533552381591	1.65733209606039	0.44395818662982	-0.565954758874302
TRINITY_DN12889_c3_g1	-0.635777565005757	-2.07672976303539	2.06044583821264	0.652061489828508
TRINITY_DN25462_c1_g1	-1.42009760342249	-0.689004681421704	2.0277020737607	0.0814002110834942
TRINITY_DN4870_c18_g1	-1.51428081865423	0.00425432032795459	-0.554510663442758	2.06453716176903
TRINITY_DN78236_c1_g3	1.48825940317417	-2.04212149316052	-0.453726862734827	1.00758895272117
TRINITY_DN12280_c0_g1	-0.999737655119385	-0.961688609808788	1.5066191790324	0.454807085895771
TRINITY_DN18566_c1_g1	0.311055141996196	-1.48294405260936	1.18017119233414	-0.00828228172097045
TRINITY_DN2250_c3_g2	-0.958113486675841	1.58772814207627	0.345418826319105	-0.975033481719534
TRINITY_DN18893_c0_g1	-1.3161515937062	1.3214858550516	0.796446302594403	-0.801780563939807
TRINITY_DN2362_c2_g1	-0.539311712442806	-1.43964563167487	1.47443819466625	0.504519149451426
TRINITY_DN46_c10_g3	0.107525456303811	-1.53012045030284	0.143699923243163	1.27889507075586
TRINITY_DN19755_c0_g1	1.14871383137725	-0.0411647446954668	-1.39067649622664	0.283127409544859
TRINITY_DN40887_c0_g1	-0.575549679244633	-1.13946376531309	2.19516258562344	-0.48014914106572
TRINITY_DN6717_c0_g1	0.884988608628361	-1.79734137075212	-0.406280358024241	1.318633120148
TRINITY_DN27515_c0_g1	0.253902681086882	1.37767023635816	-1.07819410167427	-0.553378815770774
TRINITY_DN51321_c1_g1	-1.37790742179778	0.106429538602335	1.67769877830102	-0.406220895105568
TRINITY_DN1071_c4_g1	-1.01601410098848	-1.38610277238435	1.95421863875629	0.447898234616543
TRINITY_DN314876_c0_g1	2.5914825797266	2.75769774131849	-2.69363603976037	-2.65554428128473
TRINITY_DN38555_c0_g1	-0.361489619438619	-1.33161619609475	2.41734204479936	-0.724236229265993
TRINITY_DN117324_c0_g3	2.83001584033187	2.35047380049197	-2.77821569796642	-2.40227394285743
TRINITY_DN27693_c0_g1	0.35139112011364	1.23166685013674	-0.168833963181677	-1.41422400706871
TRINITY_DN2182_c0_g1	-1.19566930980563	-1.12197192234126	1.45545868003617	0.862182552110714
TRINITY_DN2788_c2_g1	-1.16733284097316	1.62742351140581	0.727622650724258	-1.18771332115691
TRINITY_DN8855_c0_g2	0.602776311420936	0.208162180327406	-2.09122263857348	1.28028414682514
TRINITY_DN1783_c0_g2	-0.0013193276208483	1.1357535133408	-0.0870492016467321	-1.04738498407322
TRINITY_DN13046_c0_g1	-1.18675173453662	0.279922573586201	1.4551747749101	-0.548345613959687
TRINITY_DN36842_c1_g1	0.769153931507185	1.21902633264743	-0.361394025463608	-1.626786238691
TRINITY_DN4864_c0_g2	-2.49621978599541	1.88934930153464	1.88090396313407	-1.2740334786733
TRINITY_DN20654_c0_g1	0.758765397978372	1.51602089413374	-0.869730291453503	-1.40505600065861
TRINITY_DN10295_c1_g2	-1.25964427878592	1.05344487889154	1.52974116185529	-1.32354176196091
TRINITY_DN20076_c0_g3	-1.11668350147966	-1.06316586111402	2.47085490173894	-0.291005539145259
TRINITY_DN2699_c0_g1	-1.07642158191487	1.66767436010629	0.535509089139977	-1.1267618673314
TRINITY_DN20936_c0_g1	-2.26206826189675	0.0999807501914938	2.50844367345398	-0.346356161748724
TRINITY_DN9974_c1_g3	0.0416508943374789	-1.70951408687247	0.342197484516013	1.32566570801898
TRINITY_DN25_c6_g3	-0.423248833903782	1.7069816127082	-0.75168153463396	-0.532051244170463
TRINITY_DN125438_c0_g2	-0.731584234604621	1.57409634969169	0.134690382491913	-0.977202497578984
TRINITY_DN24672_c0_g1	1.32345878759056	1.21744167673979	-1.79740976112286	-0.743490703207488
TRINITY_DN28902_c1_g1	1.00756470288605	0.469958962373821	-1.60195072265604	0.124427057396176
TRINITY_DN17410_c0_g2	-1.42966865051769	1.48907457425101	0.826015427086797	-0.885421350820118
TRINITY_DN1030_c0_g1	-2.60848508744429	2.42257428767722	2.8929432740718	-2.70703247430473
TRINITY_DN15124_c0_g3	-0.7340692888534	-1.02722921172792	2.41582933434286	-0.654530833761549
TRINITY_DN3_c18_g1	-1.40642152380402	0.643588723482541	1.4287221149391	-0.665889314617619
TRINITY_DN24450_c0_g1	-0.445163958269599	1.47764276612089	-0.210467447913176	-0.822011359938117
TRINITY_DN2501_c0_g1	1.60485035982857	-0.371452607181155	-1.24072178558889	0.00732403294147188
TRINITY_DN10765_c1_g2	-1.38259025361189	0.983086501008507	1.56251150023922	-1.16300774763584
TRINITY_DN117324_c0_g4	2.77024126636384	2.66235591168458	-3.03304550812957	-2.39955166991886
TRINITY_DN6349_c0_g1	-2.80468783789878	2.74773469348352	3.14568124626814	-3.08872810185288
TRINITY_DN11780_c1_g1	-0.531213545050331	-1.15228265166761	2.2785934503709	-0.595097253652958
TRINITY_DN8891_c0_g1	-0.40893648654228	1.96942623384642	-0.604164725498679	-0.956325021805456
TRINITY_DN20076_c0_g1	-0.661173804655322	-1.27098082330932	1.9832190517825	-0.0510644238178584
TRINITY_DN501_c0_g1	-1.48556019437863	0.729647342426847	1.43793261763238	-0.682019765680594
TRINITY_DN2703_c0_g4	-1.74873382859027	-0.481685061816595	1.09533126113114	1.13508762927573
TRINITY_DN25050_c2_g4	-0.326150876888901	-1.45600050837577	1.16766811453679	0.614483270727874
TRINITY_DN19064_c0_g1	-1.36855153270967	0.181645549850804	1.36520298505114	-0.178297002192273
TRINITY_DN7393_c0_g1	1.1417771307306	-1.03844460487174	-1.20003805280509	1.09670552694624
TRINITY_DN46_c13_g1	-1.83665890851174	-0.564813371460186	1.40850162982849	0.992970650143441
TRINITY_DN4436_c0_g2	-2.06042771604726	1.00326695927013	0.0866829674577656	0.970477789319367
TRINITY_DN2299_c0_g2	-0.878528927748872	-1.25441231251007	1.60519918483654	0.527742055422395
TRINITY_DN27250_c0_g3	-0.608220119949701	2.09562121415695	-0.402278219393847	-1.0851228748134
TRINITY_DN20716_c1_g1	-0.906306399630521	-0.934461935126957	2.42095513955988	-0.580186804802404
TRINITY_DN4113_c0_g1	0.762308864603865	0.550266333095776	-2.17426948341358	0.861694285713945
TRINITY_DN35735_c0_g2	1.3068204438992	-0.569501252173128	-1.62740403059693	0.890084838870858
TRINITY_DN38375_c0_g1	-1.03800379171675	2.52069816097878	-1.56949165856432	0.0867972893022848
TRINITY_DN1705_c1_g6	-1.11440573673282	0.267433424489399	1.68026208687122	-0.833289774627805
TRINITY_DN56873_c3_g2	1.73207528590454	-1.69846623588472	-0.625521203089569	0.591912153069756
TRINITY_DN20654_c0_g3	0.24950074639932	1.52323815384015	-0.635362346043528	-1.13737655419594
TRINITY_DN8521_c0_g1	0.931991512243518	-1.75426291615794	-0.333596922785912	1.15586832670033
TRINITY_DN157915_c1_g1	1.35167183188098	1.4563890618845	-2.26921000737249	-0.538850886392997
TRINITY_DN16545_c0_g1	-1.10875158469082	0.44051873052535	1.65835954272777	-0.990126688562297
TRINITY_DN2299_c0_g1	-1.16049948721541	0.335893959174513	1.29018531767089	-0.465579789629986
TRINITY_DN26088_c3_g1	0.536260621699602	2.41135952408645	-0.889810010634116	-2.05781013515194
TRINITY_DN21658_c0_g1	1.1886907355793	-0.532417014857121	-1.73537024620379	1.07909652548161
TRINITY_DN7780_c0_g1	-1.26497285127303	1.68113001167345	0.57435772982366	-0.990514890224079
TRINITY_DN6232_c1_g1	-4.24671590329226	4.18913121689977	4.9488135791396	-4.89122889274711
TRINITY_DN12693_c0_g1	-1.31316071508398	0.151419924464924	1.49810889686435	-0.336368106245301
TRINITY_DN11697_c0_g1	0.51751871936273	-0.188550184493104	-1.5874986175304	1.25853008266077
TRINITY_DN13647_c3_g2	1.57804202636691	0.44594887547498	-0.846884800077521	-1.17710610176437
TRINITY_DN20431_c0_g1	0.365460978685542	-1.48740860262443	-0.27260267575979	1.39455029969868
TRINITY_DN10339_c0_g6	-1.35610377626091	1.77565738908764	1.55237723187218	-1.9719308446989
TRINITY_DN30379_c0_g1	-1.51298071335457	1.2260564167194	0.734367055238584	-0.447442758603414
TRINITY_DN832_c0_g2	-1.46280399821955	-0.917579895558883	1.9094496327142	0.470934261064232
TRINITY_DN4230_c3_g2	-1.31442013118798	1.13167754546424	0.861649489870352	-0.67890690414661
TRINITY_DN958_c1_g1	-1.36316954313507	2.41256686506936	0.975734190843291	-2.02513151277758
TRINITY_DN9602_c0_g1	0.347258322872943	1.24081123671749	-1.25858678923745	-0.329482770352981
TRINITY_DN37117_c1_g1	0.897509123217498	1.05937632560677	-0.789991539216097	-1.16689390960817
TRINITY_DN26737_c0_g1	-1.37138240012854	1.4282875885634	0.584011585700539	-0.640916774135394
TRINITY_DN15312_c0_g1	-0.830915088766435	-1.93189273649126	1.51885663904624	1.24395118621145
TRINITY_DN22253_c0_g2	-0.329002198760155	-1.70085923508648	1.30948270913497	0.720378724711667
TRINITY_DN26520_c0_g1	1.59638439295785	-1.44565173888431	-0.810321361994024	0.659588707920483
TRINITY_DN5844_c2_g1	-1.43658601910196	0.424052852681731	1.7190169061127	-0.706483739692473
TRINITY_DN100173_c6_g1	-0.659306865299797	1.36298447101095	0.421912045633469	-1.12558965134462
TRINITY_DN2026_c0_g2	-1.53844609343852	1.4181246357129	1.79746122858322	-1.6771397708576
TRINITY_DN1363_c0_g1	-1.59799894070439	0.0146728836674224	1.32514544763751	0.258180609399457
TRINITY_DN4043_c0_g1	1.30377854043147	-0.700168432343143	-1.35841382068675	0.754803712598429
TRINITY_DN25257_c0_g1	-0.252190589521829	-0.597224456685102	1.78083493764707	-0.931419891440135
TRINITY_DN6748_c1_g1	-1.17482148512537	0.120655686351181	1.34348292136316	-0.289317122588975
TRINITY_DN9001_c1_g6	-0.169030099215707	-0.408638656128689	1.61018100861247	-1.03251225326808
TRINITY_DN291_c0_g2	-1.59105569238306	1.29144065733861	1.56541768282946	-1.26580264778501
TRINITY_DN59700_c0_g1	0.281904653676535	2.16372763763469	-1.90438688790493	-0.541245403406292
TRINITY_DN7557_c2_g1	-1.07704274778166	-0.734538291451062	1.48132863233952	0.330252406893204
TRINITY_DN72845_c0_g1	1.53155269229157	1.37780989956229	-2.23587258832028	-0.673490003533576
TRINITY_DN46489_c0_g3	-0.582667091270324	-1.64410322967815	1.61611229605551	0.610658024892971
TRINITY_DN22364_c0_g1	0.411432412047345	-1.79195419406293	0.150094433492528	1.23042734852306
TRINITY_DN51309_c0_g1	-1.71557455430907	1.86058474795352	0.577795929895687	-0.722806123540141
TRINITY_DN2866_c3_g1	-1.38443764023363	1.06997377417178	0.69755758906659	-0.38309372300474
TRINITY_DN28354_c0_g1	-1.07098014898991	-1.6709513160559	1.59894234693335	1.14298911811246
TRINITY_DN6032_c1_g4	1.1488452444592	-1.51546975858612	0.285702367273945	0.0809221468529695
TRINITY_DN26711_c0_g2	1.66696323946498	-0.932917395466265	-1.60015829932079	0.866112455322076
TRINITY_DN7767_c0_g1	0.133702814725312	-1.80549912141692	1.14265554463223	0.529140762059377
TRINITY_DN4286_c1_g2	-1.60650444626446	1.12984787217905	1.61570762691989	-1.13905105283448
TRINITY_DN47338_c0_g1	0.393078643884973	-1.94992141496832	0.536606197580586	1.02023657350276
TRINITY_DN10651_c0_g2	-1.62026668975174	-0.368943266444647	1.34624999612167	0.642959960074724
TRINITY_DN8965_c2_g1	0.491111380477996	-2.22059776978182	1.10278912315552	0.626697266148299
TRINITY_DN8709_c0_g1	1.1121203833308	-1.80110832236961	-0.194142214371135	0.883130153409942
TRINITY_DN2774_c0_g1	-1.72006960824789	1.52847829253998	1.8458769264642	-1.65428561075628
TRINITY_DN242_c0_g1	0.779870059096557	1.02548844253382	-1.48809120198703	-0.317267299643347
TRINITY_DN3133_c0_g1	1.28536117320409	1.18078189329873	-1.38583836156976	-1.08030470493306
TRINITY_DN9831_c1_g1	0.131124619482622	-1.65409465560748	1.66443752941637	-0.141467493291519
TRINITY_DN67942_c0_g1	0.753130879069382	1.33102977290879	-0.874201701863716	-1.20995895011446
TRINITY_DN11894_c0_g4	1.47227781232954	1.40274102406699	-1.62070177661274	-1.25431705978379
TRINITY_DN10765_c1_g1	-1.95109667586906	1.39404037756231	1.91535397922268	-1.35829768091594
TRINITY_DN238_c2_g1	0.641285043577743	-1.5310437121609	-0.227695776827437	1.11745444541059
TRINITY_DN6742_c0_g1	-2.13534464189488	1.909984565422	2.0003291091343	-1.77496903266143
TRINITY_DN2017_c2_g4	0.21362965754927	-0.534913510296718	1.4470988597717	-1.12581500702426
TRINITY_DN6008_c0_g1	0.623924857831378	-1.49579808084259	-0.545470305916893	1.41734352892811
TRINITY_DN32664_c1_g3	1.36433539275897	-1.40220221826353	-0.557085714733834	0.594952540238396
TRINITY_DN66845_c0_g2	-1.22212673184531	1.12702909715903	0.106756702132765	-0.0116590674464865
TRINITY_DN17246_c3_g1	0.197461839041751	0.811362208064246	0.459287261373472	-1.46811130847947
TRINITY_DN10323_c0_g1	-1.08969021909381	0.115930791421206	1.80772875463996	-0.833969326967358
TRINITY_DN10438_c3_g3	1.60684953822494	-1.84257977587826	-0.813303593507626	1.04903383116094
TRINITY_DN123831_c0_g1	-0.347151663328686	-0.565727817197899	-0.957692561593887	1.87057204212047
TRINITY_DN2902_c9_g1	0.421653582029959	1.08509547144363	0.149163616494361	-1.65591266996795
TRINITY_DN30237_c0_g1	0.925117551688133	-1.2492295575575	-1.881973792212	2.20608579808137
TRINITY_DN20076_c0_g5	-0.555541399416566	-1.02775987967779	2.11010488298768	-0.526803603893325
TRINITY_DN17538_c0_g1	0.934030094205886	-1.75235837464174	1.59615734259371	-0.777829062157856
TRINITY_DN31092_c0_g2	-1.2983572389412	1.01368869359977	1.65735036243739	-1.37268181709596
TRINITY_DN7748_c6_g1	-0.949113264844298	1.85932339581753	0.543183551692989	-1.45339368266622
TRINITY_DN82_c2_g1	-0.995007470666406	-0.389140570680954	1.62670421620196	-0.242556174854595
TRINITY_DN402_c1_g1	-0.852544471256308	-0.876070954903552	1.64214272796302	0.0864726981968424
TRINITY_DN2774_c0_g2	-1.4449183642326	1.20633532695913	1.57107559457733	-1.33249255730386
TRINITY_DN3670_c0_g2	-0.816839255920468	-1.02710552745533	1.76574775756603	0.0781970258097586
TRINITY_DN20654_c0_g2	0.883135886118563	1.96798793653543	-0.744540069452727	-2.10658375320127
TRINITY_DN36394_c0_g1	-1.7205677613334	1.02577233245967	1.29538840773054	-0.600592978856814
TRINITY_DN15452_c0_g1	1.34553618251884	-0.0670840667543109	-1.3793834604439	0.10093134467937
TRINITY_DN2880_c3_g2	-0.0119429393298467	-1.31823337179544	1.47729335602601	-0.147117044900721
TRINITY_DN8223_c13_g1	-0.444260507717033	1.88952526957536	-0.569740810627893	-0.87552395123043
TRINITY_DN19273_c0_g1	1.0914733308023	-0.676737377256943	-1.23722468187129	0.822488728325931
TRINITY_DN61_c2_g2	-1.89712814356725	1.80649511253417	1.74323483616938	-1.65260180513631
TRINITY_DN384082_c0_g1	-0.173890019902737	-1.42545764051098	2.49273774863568	-0.893390088221954
TRINITY_DN2027_c0_g1	1.5466150930058	0.3687398685452	-1.52088885872607	-0.394466102824928
TRINITY_DN63840_c6_g1	0.982123069240881	0.481677810639707	-1.37833325458274	-0.0854676252978437
TRINITY_DN30186_c1_g1	-0.663368067296625	1.55906989006258	-0.785714893705147	-0.109986929060808
TRINITY_DN6492_c2_g4	1.27958543382267	0.0460168077425447	-1.31813952253412	-0.00746271903109852
TRINITY_DN1558_c0_g2	-2.37459774176659	2.20905543619238	2.52099365372053	-2.35545134814632
TRINITY_DN7865_c0_g1	1.13137715280137	1.37736865981942	-1.57372173969964	-0.935024072921144
TRINITY_DN1530_c8_g1	-0.498285610726256	-1.43737123120265	-0.486023758439706	2.42168060036861
TRINITY_DN10_c186_g1	-1.6078732245827	1.14427331431105	0.928980260691771	-0.465380350420122
TRINITY_DN82448_c0_g1	-0.231523485033246	-0.775325884878391	2.15887493463051	-1.15202556471888
TRINITY_DN36081_c0_g1	-0.168705043455405	3.06090874682205	-1.39954714948758	-1.49265655387906
TRINITY_DN3676_c0_g4	-1.34922431916914	-0.458259055848214	1.63475814274544	0.17272523227192
TRINITY_DN6365_c0_g1	0.850846488665686	-1.62340570874429	-0.278255992056855	1.05081521213546
TRINITY_DN27437_c2_g2	0.791032950643466	-1.77272794906802	-0.655031444256002	1.63672644268056
TRINITY_DN22383_c0_g1	0.395656878771732	-1.82511117069833	0.182970134825805	1.24648415710079
TRINITY_DN18334_c0_g1	1.63567154193215	1.18640767497393	-2.08272034199473	-0.739358874911357
TRINITY_DN92060_c2_g1	1.46623494531677	-2.23878518153515	-0.849922135397758	1.62247237161613
TRINITY_DN61_c2_g4	-1.19826294241338	0.326303466125122	1.70424005032511	-0.832280574036848
TRINITY_DN10777_c0_g1	1.438581401737	1.26949602589361	-1.0791691761118	-1.62890825151881
TRINITY_DN29663_c1_g1	0.181729672178723	1.13373139828912	-0.275959911582931	-1.03950115888492
TRINITY_DN5718_c1_g1	-0.307786306926996	1.14242762010638	0.40809228198485	-1.24273359516424
TRINITY_DN5372_c3_g2	-1.3767612734649	1.39510325215843	0.847205134031532	-0.86554711272506
TRINITY_DN14244_c0_g2	-0.712928070644836	-2.69148982012058	2.49148050306267	0.91293738770275
TRINITY_DN15294_c1_g1	1.23126004919508	1.15718664757938	-1.45228724901574	-0.936159447758723
TRINITY_DN36_c71_g1	-0.304121096308972	-0.631952475344771	2.38031889187179	-1.44424532021804
